# Supplementary material for: Extracellular Vesicles Including Exosomes Regulate Innate Immune Responses to Hepatitis B Virus Infection
Source: Front Immunol. 2016 Aug 31;7:335. doi: 10.3389/fimmu.2016.00335 (PMC5005343; doi:10.3389/fimmu.2016.00335)
Supplement: Supplementary file 1 [file Table_1.XLSX]

## Sheet: 0 d vs. 1 d vs. 3 d
Feature ID	Experiment - Range (original values)	Experiment - IQR (original values)	Experiment - Difference (original values)	Experiment - Fold Change (original values)	Experiment - Range (normalized values)	Experiment - IQR (normalized values)	Experiment - Difference (normalized values)	Experiment - Fold Change (normalized values)	Experiment - Range (transformed values)	Experiment - IQR (transformed values)	Experiment - Difference (transformed values)	Experiment - Fold Change (Transformed values)	0 d - 0d-B_S1_L001_R1_001 (paired) (GE) - Expression values	0 d - 0d-B_S1_L001_R1_001 (paired) (GE) - Normalized expression values	0 d - 0d-B_S1_L001_R1_001 (paired) (GE) - Transformed values	0 d - 0d-B_S1_L001_R1_001 (paired) (GE) - Unique gene reads	0 d - 0d-B_S1_L001_R1_001 (paired) (GE) - Total gene reads	0 d - 0d-B_S1_L001_R1_001 (paired) (GE) - RPKM	0 d - 0d-B_S1_L001_R1_001 (paired) (GE) - Chromosome	0 d - 0d-B_S1_L001_R1_001 (paired) (GE) - Chromosome region start	0 d - 0d-B_S1_L001_R1_001 (paired) (GE) - Chromosome region end	0 d - Transformed means	0 d - Means	0 d - Normalized means	1 d - 1d-B_S2_L001_R1_001 (paired) (GE) - Expression values	1 d - 1d-B_S2_L001_R1_001 (paired) (GE) - Normalized expression values	1 d - 1d-B_S2_L001_R1_001 (paired) (GE) - Transformed values	1 d - 1d-B_S2_L001_R1_001 (paired) (GE) - Unique gene reads	1 d - 1d-B_S2_L001_R1_001 (paired) (GE) - Total gene reads	1 d - 1d-B_S2_L001_R1_001 (paired) (GE) - RPKM	1 d - 1d-B_S2_L001_R1_001 (paired) (GE) - Chromosome	1 d - 1d-B_S2_L001_R1_001 (paired) (GE) - Chromosome region start	1 d - 1d-B_S2_L001_R1_001 (paired) (GE) - Chromosome region end	1 d - Transformed means	1 d - Means	1 d - Normalized means	3 d - 3d-A_S3_L001_R1_001 (paired) (GE) - Expression values	3 d - 3d-A_S3_L001_R1_001 (paired) (GE) - Normalized expression values	3 d - 3d-A_S3_L001_R1_001 (paired) (GE) - Transformed values	3 d - 3d-A_S3_L001_R1_001 (paired) (GE) - Unique gene reads	3 d - 3d-A_S3_L001_R1_001 (paired) (GE) - Total gene reads	3 d - 3d-A_S3_L001_R1_001 (paired) (GE) - RPKM	3 d - 3d-A_S3_L001_R1_001 (paired) (GE) - Chromosome	3 d - 3d-A_S3_L001_R1_001 (paired) (GE) - Chromosome region start	3 d - 3d-A_S3_L001_R1_001 (paired) (GE) - Chromosome region end	3 d - Transformed means	3 d - Means	3 d - Normalized means
XM_006139709.1	41	41	41	1.55405	24.5	24.5	24.5	1.29306	0.191466	0.191466	0.191466	1.10243	97	97	1.98677	6	97	0	XM_006139709.1	0	3444	1.98677	97	97	74	83.6	1.86923	5	74	0	XM_006139709.1	0	3444	1.86923	74	83.6	115	108.1	2.0607	7	115	0	XM_006139709.1	0	3444	2.0607	115	108.1
XM_006139710.1	2	2	-2	-1.15385	3.6	3.6	-3.6	-1.29508	0.0621479	0.0621479	-0.0621479	-1.05579	15	15	1.17609	0	15	0	XM_006139710.1	0	3302	1.17609	15	15	14	15.8	1.14613	0	14	0	XM_006139710.1	0	3302	1.14613	14	15.8	13	12.2	1.11394	0	13	0	XM_006139710.1	0	3302	1.11394	13	12.2
XM_006139711.1	1	1	-1	#DIV/0!	1	1	-1	#DIV/0!	#DIV/0!	0	#DIV/0!	0	1	1	0	0	1	0	XM_006139711.1	0	3108	0	1	1	0	0	#DIV/0!	0	0	0	XM_006139711.1	0	3108	#DIV/0!	0	0	0	0	#DIV/0!	0	0	0	XM_006139711.1	0	3108	#DIV/0!	0	0
XM_006139712.1	1	1	-1	#DIV/0!	1	1	-1	#DIV/0!	#DIV/0!	0	#DIV/0!	0	1	1	0	0	1	0	XM_006139712.1	0	3096	0	1	1	0	0	#DIV/0!	0	0	0	XM_006139712.1	0	3096	#DIV/0!	0	0	0	0	#DIV/0!	0	0	0	XM_006139712.1	0	3096	#DIV/0!	0	0
XM_006139713.1	0	0	0	1	0	0	0	1	#NUM!	0	#DIV/0!	0	0	0	#DIV/0!	0	0	0	XM_006139713.1	0	3031	#DIV/0!	0	0	0	0	#DIV/0!	0	0	0	XM_006139713.1	0	3031	#DIV/0!	0	0	0	0	#DIV/0!	0	0	0	XM_006139713.1	0	3031	#DIV/0!	0	0
XM_006139714.1	2	2	-2	#DIV/0!	2	2	-2	#DIV/0!	#DIV/0!	0	#DIV/0!	0	2	2	0.30103	0	2	0	XM_006139714.1	0	3007	0.30103	2	2	0	0	#DIV/0!	0	0	0	XM_006139714.1	0	3007	#DIV/0!	0	0	0	0	#DIV/0!	0	0	0	XM_006139714.1	0	3007	#DIV/0!	0	0
XM_006139715.1	0	0	0	1	0	0	0	1	#NUM!	0	#DIV/0!	0	0	0	#DIV/0!	0	0	0	XM_006139715.1	0	2917	#DIV/0!	0	0	0	0	#DIV/0!	0	0	0	XM_006139715.1	0	2917	#DIV/0!	0	0	0	0	#DIV/0!	0	0	0	XM_006139715.1	0	2917	#DIV/0!	0	0
XM_006139716.1	0	0	0	1	0	0	0	1	#NUM!	0	#DIV/0!	0	0	0	#DIV/0!	0	0	0	XM_006139716.1	0	2905	#DIV/0!	0	0	0	0	#DIV/0!	0	0	0	XM_006139716.1	0	2905	#DIV/0!	0	0	0	0	#DIV/0!	0	0	0	XM_006139716.1	0	2905	#DIV/0!	0	0
XM_006139717.1	0	0	0	1	0	0	0	1	#NUM!	0	#DIV/0!	0	0	0	#DIV/0!	0	0	0	XM_006139717.1	0	3089	#DIV/0!	0	0	0	0	#DIV/0!	0	0	0	XM_006139717.1	0	3089	#DIV/0!	0	0	0	0	#DIV/0!	0	0	0	XM_006139717.1	0	3089	#DIV/0!	0	0
XM_006139718.1	21	21	-21	-1.44681	30.4	30.4	-30.4	-1.68778	0.160411	0.160411	-0.160411	-1.09593	68	68	1.83251	68	68	0	XM_006139718.1	0	7709	1.83251	68	68	66	74.6	1.81954	66	66	0	XM_006139718.1	0	7709	1.81954	66	74.6	47	44.2	1.6721	47	47	0	XM_006139718.1	0	7709	1.6721	47	44.2
XM_006139719.1	188	188	188	1.77686	181.7	181.7	181.7	1.75083	0.249653	0.249653	0.249653	1.10473	242	242	2.38382	242	242	0	XM_006139719.1	0	6615	2.38382	242	242	375	423.7	2.57403	375	375	0	XM_006139719.1	0	6615	2.57403	375	423.7	430	404.3	2.63347	430	430	0	XM_006139719.1	0	6615	2.63347	430	404.3
XM_006139720.1	0	0	0	1	0	0	0	1	#NUM!	0	#DIV/0!	0	0	0	#DIV/0!	0	0	0	XM_006139720.1	0	1173	#DIV/0!	0	0	0	0	#DIV/0!	0	0	0	XM_006139720.1	0	1173	#DIV/0!	0	0	0	0	#DIV/0!	0	0	0	XM_006139720.1	0	1173	#DIV/0!	0	0
XM_006139721.1	2	2	-2	-3	1.9	1.9	-1.9	-2.72727	0.477121	0.477121	-0.477121	#DIV/0!	3	3	0.477121	0	3	0	XM_006139721.1	0	1899	0.477121	3	3	1	1.1	0	0	1	0	XM_006139721.1	0	1899	0	1	1.1	3	2.8	0.477121	0	3	0	XM_006139721.1	0	1899	0.477121	3	2.8
XM_006139722.1	2	2	2	3	1.7	1.7	1.7	2.54545	0.477121	0.477121	0.477121	#DIV/0!	2	2	0.30103	1	2	0	XM_006139722.1	0	1059	0.30103	2	2	1	1.1	0	1	1	0	XM_006139722.1	0	1059	0	1	1.1	3	2.8	0.477121	2	3	0	XM_006139722.1	0	1059	0.477121	3	2.8
XM_006139723.1	2	2	-2	-3	2.5	2.5	-2.5	-3.77778	0.477121	0.477121	-0.477121	#DIV/0!	3	3	0.477121	0	3	0	XM_006139723.1	0	1861	0.477121	3	3	3	3.4	0.477121	0	3	0	XM_006139723.1	0	1861	0.477121	3	3.4	1	0.9	0	0	1	0	XM_006139723.1	0	1861	0	1	0.9
XM_006139724.1	1	1	-1	#DIV/0!	1	1	-1	#DIV/0!	#DIV/0!	0	#DIV/0!	0	1	1	0	0	1	0	XM_006139724.1	0	2062	0	1	1	0	0	#DIV/0!	0	0	0	XM_006139724.1	0	2062	#DIV/0!	0	0	0	0	#DIV/0!	0	0	0	XM_006139724.1	0	2062	#DIV/0!	0	0
XM_006139725.1	1	1	1	#DIV/0!	0.9	0.9	0.9	#DIV/0!	#DIV/0!	0	#DIV/0!	0	0	0	#DIV/0!	0	0	0	XM_006139725.1	0	1534	#DIV/0!	0	0	0	0	#DIV/0!	0	0	0	XM_006139725.1	0	1534	#DIV/0!	0	0	1	0.9	0	1	1	0	XM_006139725.1	0	1534	0	1	0.9
XM_006139726.1	56	56	56	1.32941	85.3	85.3	85.3	1.50176	0.12366	0.12366	0.12366	1.05544	170	170	2.23045	170	170	0	XM_006139726.1	0	3441	2.23045	170	170	226	255.3	2.35411	226	226	0	XM_006139726.1	0	3441	2.35411	226	255.3	209	196.5	2.32015	209	209	0	XM_006139726.1	0	3441	2.32015	209	196.5
XM_006139727.1	2	2	-2	-1.5	3	3	-3	-1.78947	0.176091	0.176091	-0.176091	-1.29248	5	5	0.69897	5	5	0	XM_006139727.1	0	5075	0.69897	5	5	6	6.8	0.778151	6	6	0	XM_006139727.1	0	5075	0.778151	6	6.8	4	3.8	0.60206	4	4	0	XM_006139727.1	0	5075	0.60206	4	3.8
XM_006139728.1	0	0	0	1	0	0	0	1	#NUM!	0	#DIV/0!	0	0	0	#DIV/0!	0	0	0	XM_006139728.1	0	2861	#DIV/0!	0	0	0	0	#DIV/0!	0	0	0	XM_006139728.1	0	2861	#DIV/0!	0	0	0	0	#DIV/0!	0	0	0	XM_006139728.1	0	2861	#DIV/0!	0	0
XM_006139729.1	2	2	-2	-3	2.5	2.5	-2.5	-3.77778	0.477121	0.477121	-0.477121	#DIV/0!	2	2	0.30103	0	2	0	XM_006139729.1	0	2076	0.30103	2	2	3	3.4	0.477121	0	3	0	XM_006139729.1	0	2076	0.477121	3	3.4	1	0.9	0	0	1	0	XM_006139729.1	0	2076	0	1	0.9
XM_006139730.1	3	3	3	2	2.6	2.6	2.6	1.86667	0.30103	0.30103	0.30103	1.63093	3	3	0.477121	0	3	0	XM_006139730.1	0	2322	0.477121	3	3	5	5.6	0.69897	0	5	0	XM_006139730.1	0	2322	0.69897	5	5.6	6	5.6	0.778151	0	6	0	XM_006139730.1	0	2322	0.778151	6	5.6
XM_006139731.1	7	7	7	2.16667	6.2	6.2	6.2	2.03333	0.335792	0.335792	0.335792	1.43153	6	6	0.778151	0	6	0	XM_006139731.1	0	2243	0.778151	6	6	7	7.9	0.845098	0	7	0	XM_006139731.1	0	2243	0.845098	7	7.9	13	12.2	1.11394	0	13	0	XM_006139731.1	0	2243	1.11394	13	12.2
XM_006139732.1	7	7	-7	-3.33333	7.2	7.2	-7.2	-3.57143	0.522879	0.522879	-0.522879	-2.0959	10	10	1	0	10	0	XM_006139732.1	0	2241	1	10	10	8	9	0.90309	0	8	0	XM_006139732.1	0	2241	0.90309	8	9	3	2.8	0.477121	0	3	0	XM_006139732.1	0	2241	0.477121	3	2.8
XM_006139733.1	8	8	8	2.14286	6.2	6.2	6.2	1.78481	0.330993	0.330993	0.330993	1.39166	14	14	1.14613	0	14	0	XM_006139733.1	0	2228	1.14613	14	14	7	7.9	0.845098	0	7	0	XM_006139733.1	0	2228	0.845098	7	7.9	15	14.1	1.17609	0	15	0	XM_006139733.1	0	2228	1.17609	15	14.1
XM_006139734.1	10	10	10	4.33333	8.8	8.8	8.8	3.58824	0.636822	0.636822	0.636822	2.33472	4	4	0.60206	0	4	0	XM_006139734.1	0	2225	0.60206	4	4	3	3.4	0.477121	0	3	0	XM_006139734.1	0	2225	0.477121	3	3.4	13	12.2	1.11394	0	13	0	XM_006139734.1	0	2225	1.11394	13	12.2
XM_006139735.1	11	11	11	2.22222	9.8	9.8	9.8	2.08889	0.346787	0.346787	0.346787	1.36342	9	9	0.954243	1	9	0	XM_006139735.1	0	2286	0.954243	9	9	12	13.6	1.07918	1	12	0	XM_006139735.1	0	2286	1.07918	12	13.6	20	18.8	1.30103	2	20	0	XM_006139735.1	0	2286	1.30103	20	18.8
XM_006139736.1	9	9	9	2.5	8.1	8.1	8.1	2.35	0.39794	0.39794	0.39794	1.51139	6	6	0.778151	0	6	0	XM_006139736.1	0	2158	0.778151	6	6	12	13.6	1.07918	1	12	0	XM_006139736.1	0	2158	1.07918	12	13.6	15	14.1	1.17609	0	15	0	XM_006139736.1	0	2158	1.17609	15	14.1
XM_006139737.1	12	12	12	3.4	11	11	11	3.2	0.531479	0.531479	0.531479	1.76037	5	5	0.69897	0	5	0	XM_006139737.1	0	2140	0.69897	5	5	9	10.2	0.954243	0	9	0	XM_006139737.1	0	2140	0.954243	9	10.2	17	16	1.23045	0	17	0	XM_006139737.1	0	2140	1.23045	17	16
XM_006139738.1	1	1	1	1.2	0.6	0.6	0.6	1.12	0.0791812	0.0791812	0.0791812	1.11328	5	5	0.69897	0	5	0	XM_006139738.1	0	1982	0.69897	5	5	5	5.6	0.69897	0	5	0	XM_006139738.1	0	1982	0.69897	5	5.6	6	5.6	0.778151	0	6	0	XM_006139738.1	0	1982	0.778151	6	5.6
XM_006139739.1	2	2	-2	-1.25	3.8	3.8	-3.8	-1.50667	0.09691	0.09691	-0.09691	-1.10731	9	9	0.954243	0	9	0	XM_006139739.1	0	1967	0.954243	9	9	10	11.3	1	0	10	0	XM_006139739.1	0	1967	1	10	11.3	8	7.5	0.90309	0	8	0	XM_006139739.1	0	1967	0.90309	8	7.5
XM_006139740.1	30	30	30	1.9375	26.3	26.3	26.3	1.82187	0.287242	0.287242	0.287242	1.19084	32	32	1.50515	0	32	0	XM_006139740.1	0	3306	1.50515	32	32	36	40.7	1.5563	0	36	0	XM_006139740.1	0	3306	1.5563	36	40.7	62	58.3	1.79239	0	62	0	XM_006139740.1	0	3306	1.79239	62	58.3
XM_006139741.1	23	23	23	1.67647	30.4	30.4	30.4	1.89412	0.224396	0.224396	0.224396	1.14652	34	34	1.53148	0	34	0	XM_006139741.1	0	3271	1.53148	34	34	57	64.4	1.75587	0	57	0	XM_006139741.1	0	3271	1.75587	57	64.4	57	53.6	1.75587	0	57	0	XM_006139741.1	0	3271	1.75587	57	53.6
XM_006139742.1	94	94	94	1.78333	81.2	81.2	81.2	1.67667	0.251233	0.251233	0.251233	1.12083	120	120	2.07918	4	120	0	XM_006139742.1	0	3261	2.07918	120	120	158	178.5	2.19866	4	158	0	XM_006139742.1	0	3261	2.19866	158	178.5	214	201.2	2.33041	4	214	0	XM_006139742.1	0	3261	2.33041	214	201.2
XM_006139743.1	25	25	25	1.67568	21.3	21.3	21.3	1.57568	0.22419	0.22419	0.22419	1.14296	37	37	1.5682	0	37	0	XM_006139743.1	0	3054	1.5682	37	37	48	54.2	1.68124	0	48	0	XM_006139743.1	0	3054	1.68124	48	54.2	62	58.3	1.79239	0	62	0	XM_006139743.1	0	3054	1.79239	62	58.3
XM_006139744.1	31	31	31	1.7381	26.6	26.6	26.6	1.63333	0.240074	0.240074	0.240074	1.1479	42	42	1.62325	0	42	0	XM_006139744.1	0	3021	1.62325	42	42	54	61	1.73239	0	54	0	XM_006139744.1	0	3021	1.73239	54	61	73	68.6	1.86332	0	73	0	XM_006139744.1	0	3021	1.86332	73	68.6
XM_006139745.1	88	88	88	2.01149	77.5	77.5	77.5	1.8908	0.303519	0.303519	0.303519	1.15649	87	87	1.93952	2	87	0	XM_006139745.1	0	3044	1.93952	87	87	117	132.2	2.06819	2	117	0	XM_006139745.1	0	3044	2.06819	117	132.2	175	164.5	2.24304	2	175	0	XM_006139745.1	0	3044	2.24304	175	164.5
XM_006139746.1	1	1	1	#DIV/0!	0.9	0.9	0.9	#DIV/0!	#DIV/0!	0	#DIV/0!	0	0	0	#DIV/0!	0	0	0	XM_006139746.1	0	2761	#DIV/0!	0	0	0	0	#DIV/0!	0	0	0	XM_006139746.1	0	2761	#DIV/0!	0	0	1	0.9	0	0	1	0	XM_006139746.1	0	2761	0	1	0.9
XM_006139747.1	0	0	0	1	0	0	0	1	#NUM!	0	#DIV/0!	0	0	0	#DIV/0!	0	0	0	XM_006139747.1	0	2758	#DIV/0!	0	0	0	0	#DIV/0!	0	0	0	XM_006139747.1	0	2758	#DIV/0!	0	0	0	0	#DIV/0!	0	0	0	XM_006139747.1	0	2758	#DIV/0!	0	0
XM_006139748.1	317	317	317	1.65092	268.9	268.9	268.9	1.55216	0.217727	0.217727	0.217727	1.08101	487	487	2.68753	487	487	0	XM_006139748.1	0	2986	2.68753	487	487	597	674.5	2.77597	597	597	0	XM_006139748.1	0	2986	2.77597	597	674.5	804	755.9	2.90526	804	804	0	XM_006139748.1	0	2986	2.90526	804	755.9
XM_006139749.1	156	156	156	2.81395	130.3	130.3	130.3	2.34053	0.449317	0.449317	0.449317	1.23227	108	108	2.03342	1	108	0	XM_006139749.1	0	2480	2.03342	108	108	86	97.2	1.9345	1	86	0	XM_006139749.1	0	2480	1.9345	86	97.2	242	227.5	2.38382	2	242	0	XM_006139749.1	0	2480	2.38382	242	227.5
XM_006139750.1	27	27	27	1.40299	20.4	20.4	20.4	1.3	0.147053	0.147053	0.147053	1.08053	68	68	1.83251	0	68	0	XM_006139750.1	0	2450	1.83251	68	68	67	75.7	1.82607	0	67	0	XM_006139750.1	0	2450	1.82607	67	75.7	94	88.4	1.97313	0	94	0	XM_006139750.1	0	2450	1.97313	94	88.4
XM_006139751.1	134	134	134	1.99259	117.9	117.9	117.9	1.87333	0.299419	0.299419	0.299419	1.14055	135	135	2.13033	2	135	0	XM_006139751.1	0	2395	2.13033	135	135	158	178.5	2.19866	3	158	0	XM_006139751.1	0	2395	2.19866	158	178.5	269	252.9	2.42975	3	269	0	XM_006139751.1	0	2395	2.42975	269	252.9
XM_006139752.1	0	0	0	1	0	0	0	1	#NUM!	0	#DIV/0!	0	0	0	#DIV/0!	0	0	0	XM_006139752.1	0	3034	#DIV/0!	0	0	0	0	#DIV/0!	0	0	0	XM_006139752.1	0	3034	#DIV/0!	0	0	0	0	#DIV/0!	0	0	0	XM_006139752.1	0	3034	#DIV/0!	0	0
XM_006139753.1	1	1	-1	#DIV/0!	1	1	-1	#DIV/0!	#DIV/0!	0	#DIV/0!	0	1	1	0	0	1	0	XM_006139753.1	0	2861	0	1	1	0	0	#DIV/0!	0	0	0	XM_006139753.1	0	2861	#DIV/0!	0	0	0	0	#DIV/0!	0	0	0	XM_006139753.1	0	2861	#DIV/0!	0	0
XM_006139754.1	0	0	0	1	0	0	0	1	#NUM!	0	#DIV/0!	0	0	0	#DIV/0!	0	0	0	XM_006139754.1	0	1070	#DIV/0!	0	0	0	0	#DIV/0!	0	0	0	XM_006139754.1	0	1070	#DIV/0!	0	0	0	0	#DIV/0!	0	0	0	XM_006139754.1	0	1070	#DIV/0!	0	0
XM_006139755.1	0	0	0	1	0	0	0	1	#NUM!	0	#DIV/0!	0	0	0	#DIV/0!	0	0	0	XM_006139755.1	0	3429	#DIV/0!	0	0	0	0	#DIV/0!	0	0	0	XM_006139755.1	0	3429	#DIV/0!	0	0	0	0	#DIV/0!	0	0	0	XM_006139755.1	0	3429	#DIV/0!	0	0
XM_006139756.1	7	7	7	1.77778	6	6	6	1.66667	0.249877	0.249877	0.249877	1.26186	9	9	0.954243	9	9	0	XM_006139756.1	0	2363	0.954243	9	9	12	13.6	1.07918	12	12	0	XM_006139756.1	0	2363	1.07918	12	13.6	16	15	1.20412	16	16	0	XM_006139756.1	0	2363	1.20412	16	15
XM_006139757.1	8	8	8	1.57143	4.9	4.9	4.9	1.31013	0.196295	0.196295	0.196295	1.17127	20	20	1.30103	0	20	0	XM_006139757.1	0	1201	1.30103	20	20	14	15.8	1.14613	0	14	0	XM_006139757.1	0	1201	1.14613	14	15.8	22	20.7	1.34242	0	22	0	XM_006139757.1	0	1201	1.34242	22	20.7
XM_006139758.1	0	0	0	1	0	0	0	1	#NUM!	0	#DIV/0!	0	0	0	#DIV/0!	0	0	0	XM_006139758.1	0	674	#DIV/0!	0	0	0	0	#DIV/0!	0	0	0	XM_006139758.1	0	674	#DIV/0!	0	0	0	0	#DIV/0!	0	0	0	XM_006139758.1	0	674	#DIV/0!	0	0
XM_006139759.1	13	13	13	7.5	12.1	12.1	12.1	7.05	0.875061	0.875061	0.875061	3.90689	2	2	0.30103	2	2	0	XM_006139759.1	0	1611	0.30103	2	2	2	2.3	0.30103	2	2	0	XM_006139759.1	0	1611	0.30103	2	2.3	15	14.1	1.17609	15	15	0	XM_006139759.1	0	1611	1.17609	15	14.1
XM_006139760.1	11	11	-11	-2	14.6	14.6	-14.6	-2.41748	0.30103	0.30103	-0.30103	-1.28906	12	12	1.07918	0	12	0	XM_006139760.1	0	2183	1.07918	12	12	22	24.9	1.34242	0	22	0	XM_006139760.1	0	2183	1.34242	22	24.9	11	10.3	1.04139	0	11	0	XM_006139760.1	0	2183	1.04139	11	10.3
XM_006139761.1	35	35	35	1.875	25.3	25.3	25.3	1.55973	0.273001	0.273001	0.273001	1.17041	55	55	1.74036	2	55	0	XM_006139761.1	0	2183	1.74036	55	55	40	45.2	1.60206	1	40	0	XM_006139761.1	0	2183	1.60206	40	45.2	75	70.5	1.87506	5	75	0	XM_006139761.1	0	2183	1.87506	75	70.5
XM_006139762.1	66	66	66	2.83333	55.9	55.9	55.9	2.3975	0.452298	0.452298	0.452298	1.29062	40	40	1.60206	1	40	0	XM_006139762.1	0	5109	1.60206	40	40	36	40.7	1.5563	0	36	0	XM_006139762.1	0	5109	1.5563	36	40.7	102	95.9	2.0086	0	102	0	XM_006139762.1	0	5109	2.0086	102	95.9
XM_006139763.1	79	79	79	3.82143	72.6	72.6	72.6	3.59286	0.582226	0.582226	0.582226	1.40232	28	28	1.44716	0	28	0	XM_006139763.1	0	5096	1.44716	28	28	38	42.9	1.57978	0	38	0	XM_006139763.1	0	5096	1.57978	38	42.9	107	100.6	2.02938	0	107	0	XM_006139763.1	0	5096	2.02938	107	100.6
XM_006139764.1	99	99	99	2.67797	108.2	108.2	108.2	2.8339	0.427805	0.427805	0.427805	1.24158	59	59	1.77085	59	59	0	XM_006139764.1	0	7896	1.77085	59	59	148	167.2	2.17026	148	148	0	XM_006139764.1	0	7896	2.17026	148	167.2	158	148.5	2.19866	158	158	0	XM_006139764.1	0	7896	2.19866	158	148.5
XM_006139765.1	103	103	-103	-2.9434	106.2	106.2	-106.2	-3.13253	0.468849	0.468849	-0.468849	-1.27191	156	156	2.19312	156	156	0	XM_006139765.1	0	1082	2.19312	156	156	85	96	1.92942	85	85	0	XM_006139765.1	0	1082	1.92942	85	96	53	49.8	1.72428	53	53	0	XM_006139765.1	0	1082	1.72428	53	49.8
XM_006139766.1	0	0	0	1	0	0	0	1	#NUM!	0	#DIV/0!	0	0	0	#DIV/0!	0	0	0	XM_006139766.1	0	1058	#DIV/0!	0	0	0	0	#DIV/0!	0	0	0	XM_006139766.1	0	1058	#DIV/0!	0	0	0	0	#DIV/0!	0	0	0	XM_006139766.1	0	1058	#DIV/0!	0	0
XM_006139767.1	1	1	-1	#DIV/0!	1.1	1.1	-1.1	#DIV/0!	#DIV/0!	0	#DIV/0!	0	1	1	0	1	1	0	XM_006139767.1	0	1903	0	1	1	1	1.1	0	1	1	0	XM_006139767.1	0	1903	0	1	1.1	0	0	#DIV/0!	0	0	0	XM_006139767.1	0	1903	#DIV/0!	0	0
XM_006139768.1	9	9	-9	-1.5625	10	10	-10	-1.66667	0.19382	0.19382	-0.19382	-1.16096	25	25	1.39794	25	25	0	XM_006139768.1	0	1463	1.39794	25	25	18	20.3	1.25527	18	18	0	XM_006139768.1	0	1463	1.25527	18	20.3	16	15	1.20412	16	16	0	XM_006139768.1	0	1463	1.20412	16	15
XM_006139769.1	27	27	-27	#DIV/0!	27	27	-27	#DIV/0!	#DIV/0!	0	#DIV/0!	0	27	27	1.43136	27	27	0	XM_006139769.1	0	4581	1.43136	27	27	0	0	#DIV/0!	0	0	0	XM_006139769.1	0	4581	#DIV/0!	0	0	0	0	#DIV/0!	0	0	0	XM_006139769.1	0	4581	#DIV/0!	0	0
XM_006139770.1	6	6	-6	-1.375	3.9	3.9	-3.9	-1.21547	0.138303	0.138303	-0.138303	-1.11486	22	22	1.34242	22	22	0	XM_006139770.1	0	2830	1.34242	22	22	16	18.1	1.20412	16	16	0	XM_006139770.1	0	2830	1.20412	16	18.1	21	19.7	1.32222	21	21	0	XM_006139770.1	0	2830	1.32222	21	19.7
XM_006139771.1	6	6	6	1.24	1.8	1.8	-1.8	-1.06383	0.0934217	0.0934217	0.0934217	1.06683	30	30	1.47712	30	30	0	XM_006139771.1	0	1794	1.47712	30	30	25	28.2	1.39794	25	25	0	XM_006139771.1	0	1794	1.39794	25	28.2	31	29.1	1.49136	31	31	0	XM_006139771.1	0	1794	1.49136	31	29.1
XM_006139772.1	18	18	18	4.6	16	16	16	3.85714	0.662758	0.662758	0.662758	1.94819	15	15	1.17609	15	15	0	XM_006139772.1	0	1605	1.17609	15	15	5	5.6	0.69897	5	5	0	XM_006139772.1	0	1605	0.69897	5	5.6	23	21.6	1.36173	23	23	0	XM_006139772.1	0	1605	1.36173	23	21.6
XM_006139773.1	55	55	55	2.83333	66	66	66	3.2	0.452298	0.452298	0.452298	1.3062	30	30	1.47712	30	30	0	XM_006139773.1	0	6813	1.47712	30	30	85	96	1.92942	85	85	0	XM_006139773.1	0	6813	1.92942	85	96	47	44.2	1.6721	47	47	0	XM_006139773.1	0	6813	1.6721	47	44.2
XM_006139774.1	1	1	-1	#DIV/0!	1	1	-1	#DIV/0!	#DIV/0!	0	#DIV/0!	0	1	1	0	1	1	0	XM_006139774.1	0	3040	0	1	1	0	0	#DIV/0!	0	0	0	XM_006139774.1	0	3040	#DIV/0!	0	0	1	0.9	0	1	1	0	XM_006139774.1	0	3040	0	1	0.9
XM_006139775.1	43	43	43	4.30769	39.7	39.7	39.7	4.05385	0.634245	0.634245	0.634245	1.56937	13	13	1.11394	13	13	0	XM_006139775.1	0	1192	1.11394	13	13	16	18.1	1.20412	16	16	0	XM_006139775.1	0	1192	1.20412	16	18.1	56	52.7	1.74819	56	56	0	XM_006139775.1	0	1192	1.74819	56	52.7
XM_006139776.1	4	4	4	5	3.6	3.6	3.6	4.27273	0.69897	0.69897	0.69897	#DIV/0!	3	3	0.477121	0	3	0	XM_006139776.1	0	5874	0.477121	3	3	1	1.1	0	0	1	0	XM_006139776.1	0	5874	0	1	1.1	5	4.7	0.69897	0	5	0	XM_006139776.1	0	5874	0.69897	5	4.7
XM_006139777.1	0	0	0	-1	0.6	0.6	-0.6	-1.21429	0	0	0	-1	3	3	0.477121	1	3	0	XM_006139777.1	0	5871	0.477121	3	3	3	3.4	0.477121	0	3	0	XM_006139777.1	0	5871	0.477121	3	3.4	3	2.8	0.477121	0	3	0	XM_006139777.1	0	5871	0.477121	3	2.8
XM_006139778.1	3	3	3	2	2.6	2.6	2.6	1.86667	0.30103	0.30103	0.30103	1.63093	3	3	0.477121	0	3	0	XM_006139778.1	0	5829	0.477121	3	3	4	4.5	0.60206	0	4	0	XM_006139778.1	0	5829	0.60206	4	4.5	6	5.6	0.778151	0	6	0	XM_006139778.1	0	5829	0.778151	6	5.6
XM_006139779.1	3	3	3	#DIV/0!	2.8	2.8	2.8	#DIV/0!	#DIV/0!	0.176091	#DIV/0!	0	0	0	#DIV/0!	0	0	0	XM_006139779.1	0	5811	#DIV/0!	0	0	2	2.3	0.30103	0	2	0	XM_006139779.1	0	5811	0.30103	2	2.3	3	2.8	0.477121	0	3	0	XM_006139779.1	0	5811	0.477121	3	2.8
XM_006139780.1	4	4	4	3	3.3	3.3	3.3	2.43478	0.477121	0.477121	0.477121	2.58496	3	3	0.477121	0	3	0	XM_006139780.1	0	5766	0.477121	3	3	2	2.3	0.30103	0	2	0	XM_006139780.1	0	5766	0.30103	2	2.3	6	5.6	0.778151	0	6	0	XM_006139780.1	0	5766	0.778151	6	5.6
XM_006139781.1	0	0	0	1	0	0	0	1	#NUM!	0	#DIV/0!	0	0	0	#DIV/0!	0	0	0	XM_006139781.1	0	5754	#DIV/0!	0	0	0	0	#DIV/0!	0	0	0	XM_006139781.1	0	5754	#DIV/0!	0	0	0	0	#DIV/0!	0	0	0	XM_006139781.1	0	5754	#DIV/0!	0	0
XM_006139782.1	5	5	-5	#DIV/0!	5.6	5.6	-5.6	#DIV/0!	#DIV/0!	0.69897	#DIV/0!	0	1	1	0	0	1	0	XM_006139782.1	0	5700	0	1	1	5	5.6	0.69897	0	5	0	XM_006139782.1	0	5700	0.69897	5	5.6	0	0	#DIV/0!	0	0	0	XM_006139782.1	0	5700	#DIV/0!	0	0
XM_006139783.1	3	3	-3	-4	2.9	2.9	-2.9	-3.63636	0.60206	0.60206	-0.60206	#DIV/0!	4	4	0.60206	1	4	0	XM_006139783.1	0	5691	0.60206	4	4	1	1.1	0	0	1	0	XM_006139783.1	0	5691	0	1	1.1	4	3.8	0.60206	4	4	0	XM_006139783.1	0	5691	0.60206	4	3.8
XM_006139784.1	5	5	5	2.25	4.5	4.5	4.5	2.125	0.352183	0.352183	0.352183	1.58496	4	4	0.60206	0	4	0	XM_006139784.1	0	5655	0.60206	4	4	6	6.8	0.778151	0	6	0	XM_006139784.1	0	5655	0.778151	6	6.8	9	8.5	0.954243	0	9	0	XM_006139784.1	0	5655	0.954243	9	8.5
XM_006139785.1	1	1	-1	-2	0.9	0.9	-0.9	-1.81818	0.30103	0.30103	-0.30103	#DIV/0!	2	2	0.30103	0	2	0	XM_006139785.1	0	3993	0.30103	2	2	1	1.1	0	0	1	0	XM_006139785.1	0	3993	0	1	1.1	2	1.9	0.30103	0	2	0	XM_006139785.1	0	3993	0.30103	2	1.9
XM_006139786.1	2	2	2	#DIV/0!	1.9	1.9	1.9	#DIV/0!	#DIV/0!	0.30103	#DIV/0!	0	1	1	0	0	1	0	XM_006139786.1	0	4014	0	1	1	0	0	#DIV/0!	0	0	0	XM_006139786.1	0	4014	#DIV/0!	0	0	2	1.9	0.30103	0	2	0	XM_006139786.1	0	4014	0.30103	2	1.9
XM_006139787.1	18	18	18	4	15.8	15.8	15.8	3.32353	0.60206	0.60206	0.60206	1.77371	9	9	0.954243	1	9	0	XM_006139787.1	0	5472	0.954243	9	9	6	6.8	0.778151	0	6	0	XM_006139787.1	0	5472	0.778151	6	6.8	24	22.6	1.38021	2	24	0	XM_006139787.1	0	5472	1.38021	24	22.6
XM_006139788.1	2	2	-2	#DIV/0!	2	2	-2	#DIV/0!	#DIV/0!	0	#DIV/0!	0	2	2	0.30103	0	2	0	XM_006139788.1	0	5934	0.30103	2	2	0	0	#DIV/0!	0	0	0	XM_006139788.1	0	5934	#DIV/0!	0	0	2	1.9	0.30103	0	2	0	XM_006139788.1	0	5934	0.30103	2	1.9
XM_006139789.1	1	1	1	#DIV/0!	1.1	1.1	1.1	#DIV/0!	#DIV/0!	0	#DIV/0!	0	0	0	#DIV/0!	0	0	0	XM_006139789.1	0	2736	#DIV/0!	0	0	1	1.1	0	1	1	0	XM_006139789.1	0	2736	0	1	1.1	0	0	#DIV/0!	0	0	0	XM_006139789.1	0	2736	#DIV/0!	0	0
XM_006139790.1	7	7	7	2.75	8.4	8.4	8.4	3.1	0.439333	0.439333	0.439333	1.72972	4	4	0.60206	4	4	0	XM_006139790.1	0	2180	0.60206	4	4	11	12.4	1.04139	11	11	0	XM_006139790.1	0	2180	1.04139	11	12.4	11	10.3	1.04139	11	11	0	XM_006139790.1	0	2180	1.04139	11	10.3
XM_006139791.1	15	15	15	1.88235	10.9	10.9	10.9	1.56771	0.274701	0.274701	0.274701	1.22325	20	20	1.30103	11	20	0	XM_006139791.1	0	1081	1.30103	20	20	17	19.2	1.23045	11	17	0	XM_006139791.1	0	1081	1.23045	17	19.2	32	30.1	1.50515	22	32	0	XM_006139791.1	0	1081	1.50515	32	30.1
XM_006139792.1	1	1	-1	#DIV/0!	1	1	-1	#DIV/0!	#DIV/0!	0	#DIV/0!	0	1	1	0	0	1	0	XM_006139792.1	0	626	0	1	1	0	0	#DIV/0!	0	0	0	XM_006139792.1	0	626	#DIV/0!	0	0	0	0	#DIV/0!	0	0	0	XM_006139792.1	0	626	#DIV/0!	0	0
XM_006139793.1	0	0	0	1	0	0	0	1	#NUM!	0	#DIV/0!	0	0	0	#DIV/0!	0	0	0	XM_006139793.1	0	895	#DIV/0!	0	0	0	0	#DIV/0!	0	0	0	XM_006139793.1	0	895	#DIV/0!	0	0	0	0	#DIV/0!	0	0	0	XM_006139793.1	0	895	#DIV/0!	0	0
XM_006139794.1	0	0	0	1	0	0	0	1	#NUM!	0	#DIV/0!	0	0	0	#DIV/0!	0	0	0	XM_006139794.1	0	3418	#DIV/0!	0	0	0	0	#DIV/0!	0	0	0	XM_006139794.1	0	3418	#DIV/0!	0	0	0	0	#DIV/0!	0	0	0	XM_006139794.1	0	3418	#DIV/0!	0	0
XM_006139795.1	3	3	3	4	2.8	2.8	2.8	3.8	0.60206	0.60206	0.60206	#DIV/0!	1	1	0	0	1	0	XM_006139795.1	0	3044	0	1	1	1	1.1	0	0	1	0	XM_006139795.1	0	3044	0	1	1.1	4	3.8	0.60206	1	4	0	XM_006139795.1	0	3044	0.60206	4	3.8
XM_006139796.1	1	1	1	#DIV/0!	1.1	1.1	1.1	#DIV/0!	#DIV/0!	0	#DIV/0!	0	0	0	#DIV/0!	0	0	0	XM_006139796.1	0	3062	#DIV/0!	0	0	1	1.1	0	0	1	0	XM_006139796.1	0	3062	0	1	1.1	0	0	#DIV/0!	0	0	0	XM_006139796.1	0	3062	#DIV/0!	0	0
XM_006139797.1	0	0	0	1	0	0	0	1	#NUM!	0	#DIV/0!	0	0	0	#DIV/0!	0	0	0	XM_006139797.1	0	1647	#DIV/0!	0	0	0	0	#DIV/0!	0	0	0	XM_006139797.1	0	1647	#DIV/0!	0	0	0	0	#DIV/0!	0	0	0	XM_006139797.1	0	1647	#DIV/0!	0	0
XM_006139798.1	13	13	13	3.6	15.3	15.3	15.3	4.06	0.556303	0.556303	0.556303	1.79589	5	5	0.69897	5	5	0	XM_006139798.1	0	1599	0.69897	5	5	18	20.3	1.25527	18	18	0	XM_006139798.1	0	1599	1.25527	18	20.3	17	16	1.23045	17	17	0	XM_006139798.1	0	1599	1.23045	17	16
XM_006139799.1	19	19	19	1.57576	22.4	22.4	22.4	1.67879	0.197489	0.197489	0.197489	1.13005	33	33	1.51851	33	33	0	XM_006139799.1	0	1858	1.51851	33	33	49	55.4	1.6902	49	49	0	XM_006139799.1	0	1858	1.6902	49	55.4	52	48.9	1.716	52	52	0	XM_006139799.1	0	1858	1.716	52	48.9
XM_006139800.1	4	4	-4	#DIV/0!	4	4	-4	#DIV/0!	#DIV/0!	0.30103	#DIV/0!	0	4	4	0.60206	4	4	0	XM_006139800.1	0	894	0.60206	4	4	2	2.3	0.30103	2	2	0	XM_006139800.1	0	894	0.30103	2	2.3	0	0	#DIV/0!	0	0	0	XM_006139800.1	0	894	#DIV/0!	0	0
XM_006139801.1	0	0	0	1	0	0	0	1	#NUM!	0	#DIV/0!	0	0	0	#DIV/0!	0	0	0	XM_006139801.1	0	802	#DIV/0!	0	0	0	0	#DIV/0!	0	0	0	XM_006139801.1	0	802	#DIV/0!	0	0	0	0	#DIV/0!	0	0	0	XM_006139801.1	0	802	#DIV/0!	0	0
XM_006139802.1	161	161	161	1.98773	141.6	141.6	141.6	1.86871	0.298357	0.298357	0.298357	1.13487	163	163	2.21219	163	163	0	XM_006139802.1	0	2222	2.21219	163	163	260	293.7	2.41497	260	260	0	XM_006139802.1	0	2222	2.41497	260	293.7	324	304.6	2.51055	324	324	0	XM_006139802.1	0	2222	2.51055	324	304.6
XM_006139803.1	9	9	-9	-2.5	11.3	11.3	-11.3	-3.01786	0.39794	0.39794	-0.39794	-1.51139	10	10	1	0	10	0	XM_006139803.1	0	2962	1	10	10	15	16.9	1.17609	1	15	0	XM_006139803.1	0	2962	1.17609	15	16.9	6	5.6	0.778151	0	6	0	XM_006139803.1	0	2962	0.778151	6	5.6
XM_006139804.1	27	27	27	3.45455	23.3	23.3	23.3	2.87903	0.538391	0.538391	0.538391	1.51699	28	28	1.44716	1	28	0	XM_006139804.1	0	2900	1.44716	28	28	11	12.4	1.04139	0	11	0	XM_006139804.1	0	2900	1.04139	11	12.4	38	35.7	1.57978	2	38	0	XM_006139804.1	0	2900	1.57978	38	35.7
XM_006139805.1	3	3	3	1.27273	5.5	5.5	-5.5	-1.53398	0.104735	0.104735	0.104735	1.10057	11	11	1.04139	0	11	0	XM_006139805.1	0	2840	1.04139	11	11	14	15.8	1.14613	0	14	0	XM_006139805.1	0	2840	1.14613	14	15.8	11	10.3	1.04139	0	11	0	XM_006139805.1	0	2840	1.04139	11	10.3
XM_006139806.1	38	38	38	1.34545	29.1	29.1	29.1	1.26455	0.128869	0.128869	0.128869	1.06313	110	110	2.04139	34	110	0	XM_006139806.1	0	879	2.04139	110	110	111	125.4	2.04532	28	111	0	XM_006139806.1	0	879	2.04532	111	125.4	148	139.1	2.17026	43	148	0	XM_006139806.1	0	879	2.17026	148	139.1
XM_006139807.1	10	10	-10	-3	12.2	12.2	-12.2	-3.59574	0.477121	0.477121	-0.477121	-1.68261	12	12	1.07918	3	12	0	XM_006139807.1	0	1015	1.07918	12	12	15	16.9	1.17609	3	15	0	XM_006139807.1	0	1015	1.17609	15	16.9	5	4.7	0.69897	1	5	0	XM_006139807.1	0	1015	0.69897	5	4.7
XM_006139808.1	4	4	4	5	3.7	3.7	3.7	4.7	0.69897	0.69897	0.69897	#DIV/0!	1	1	0	0	1	0	XM_006139808.1	0	747	0	1	1	3	3.4	0.477121	0	3	0	XM_006139808.1	0	747	0.477121	3	3.4	5	4.7	0.69897	0	5	0	XM_006139808.1	0	747	0.69897	5	4.7
XM_006139809.1	19	19	-19	-1.24675	9	9	-9	-1.10345	0.0957805	0.0957805	-0.0957805	-1.05077	96	96	1.98227	96	96	0	XM_006139809.1	0	974	1.98227	96	96	77	87	1.88649	77	77	0	XM_006139809.1	0	974	1.88649	77	87	94	88.4	1.97313	94	94	0	XM_006139809.1	0	974	1.97313	94	88.4
XM_006139810.1	10	10	10	1.45455	14.2	14.2	14.2	1.64545	0.162727	0.162727	0.162727	1.12122	22	22	1.34242	22	22	0	XM_006139810.1	0	601	1.34242	22	22	32	36.2	1.50515	32	32	0	XM_006139810.1	0	601	1.50515	32	36.2	28	26.3	1.44716	28	28	0	XM_006139810.1	0	601	1.44716	28	26.3
XM_006139811.1	1	1	1	#DIV/0!	1.1	1.1	1.1	#DIV/0!	#DIV/0!	0	#DIV/0!	0	0	0	#DIV/0!	0	0	0	XM_006139811.1	0	2775	#DIV/0!	0	0	1	1.1	0	0	1	0	XM_006139811.1	0	2775	0	1	1.1	0	0	#DIV/0!	0	0	0	XM_006139811.1	0	2775	#DIV/0!	0	0
XM_006139812.1	3	3	3	#DIV/0!	2.8	2.8	2.8	#DIV/0!	#DIV/0!	0.176091	#DIV/0!	0	2	2	0.30103	0	2	0	XM_006139812.1	0	2434	0.30103	2	2	0	0	#DIV/0!	0	0	0	XM_006139812.1	0	2434	#DIV/0!	0	0	3	2.8	0.477121	0	3	0	XM_006139812.1	0	2434	0.477121	3	2.8
XM_006139813.1	1	1	1	1.5	0.8	0.8	0.8	1.4	0.176091	0.176091	0.176091	1.58496	2	2	0.30103	0	2	0	XM_006139813.1	0	2972	0.30103	2	2	2	2.3	0.30103	0	2	0	XM_006139813.1	0	2972	0.30103	2	2.3	3	2.8	0.477121	0	3	0	XM_006139813.1	0	2972	0.477121	3	2.8
XM_006139814.1	3	3	3	#DIV/0!	2.8	2.8	2.8	#DIV/0!	#DIV/0!	0	#DIV/0!	0	0	0	#DIV/0!	0	0	0	XM_006139814.1	0	2975	#DIV/0!	0	0	0	0	#DIV/0!	0	0	0	XM_006139814.1	0	2975	#DIV/0!	0	0	3	2.8	0.477121	0	3	0	XM_006139814.1	0	2975	0.477121	3	2.8
XM_006139815.1	0	0	0	1	0	0	0	1	#NUM!	0	#DIV/0!	0	0	0	#DIV/0!	0	0	0	XM_006139815.1	0	1152	#DIV/0!	0	0	0	0	#DIV/0!	0	0	0	XM_006139815.1	0	1152	#DIV/0!	0	0	0	0	#DIV/0!	0	0	0	XM_006139815.1	0	1152	#DIV/0!	0	0
XM_006139816.1	394	394	394	1.51774	248.3	248.3	-248.3	-1.28882	0.181197	0.181197	0.181197	1.06289	1108	1108	3.04454	1108	1108	0	XM_006139816.1	0	3569	3.04454	1108	1108	761	859.7	2.88138	761	761	0	XM_006139816.1	0	3569	2.88138	761	859.7	1155	1085.9	3.06258	1155	1155	0	XM_006139816.1	0	3569	3.06258	1155	1085.9
XM_006139817.1	0	0	0	1	0	0	0	1	#NUM!	0	#DIV/0!	0	0	0	#DIV/0!	0	0	0	XM_006139817.1	0	2493	#DIV/0!	0	0	0	0	#DIV/0!	0	0	0	XM_006139817.1	0	2493	#DIV/0!	0	0	0	0	#DIV/0!	0	0	0	XM_006139817.1	0	2493	#DIV/0!	0	0
XM_006139818.1	1	1	-1	#DIV/0!	1	1	-1	#DIV/0!	#DIV/0!	0	#DIV/0!	0	1	1	0	1	1	0	XM_006139818.1	0	662	0	1	1	0	0	#DIV/0!	0	0	0	XM_006139818.1	0	662	#DIV/0!	0	0	0	0	#DIV/0!	0	0	0	XM_006139818.1	0	662	#DIV/0!	0	0
XM_006139819.1	0	0	0	1	0	0	0	1	#NUM!	0	#DIV/0!	0	0	0	#DIV/0!	0	0	0	XM_006139819.1	0	287	#DIV/0!	0	0	0	0	#DIV/0!	0	0	0	XM_006139819.1	0	287	#DIV/0!	0	0	0	0	#DIV/0!	0	0	0	XM_006139819.1	0	287	#DIV/0!	0	0
XM_006139820.1	21	21	21	2.90909	17.7	17.7	17.7	2.42742	0.463757	0.463757	0.463757	1.44532	18	18	1.25527	18	18	0	XM_006139820.1	0	519	1.25527	18	18	11	12.4	1.04139	11	11	0	XM_006139820.1	0	519	1.04139	11	12.4	32	30.1	1.50515	32	32	0	XM_006139820.1	0	519	1.50515	32	30.1
XM_006139821.1	5	5	-5	-1.71429	4.1	4.1	-4.1	-1.51899	0.234083	0.234083	-0.234083	-1.27699	12	12	1.07918	12	12	0	XM_006139821.1	0	1517	1.07918	12	12	7	7.9	0.845098	7	7	0	XM_006139821.1	0	1517	0.845098	7	7.9	9	8.5	0.954243	9	9	0	XM_006139821.1	0	1517	0.954243	9	8.5
XM_006139822.1	1	1	-1	#DIV/0!	1.1	1.1	-1.1	#DIV/0!	#DIV/0!	0	#DIV/0!	0	1	1	0	1	1	0	XM_006139822.1	0	1113	0	1	1	1	1.1	0	0	1	0	XM_006139822.1	0	1113	0	1	1.1	0	0	#DIV/0!	0	0	0	XM_006139822.1	0	1113	#DIV/0!	0	0
XM_006139823.1	2	2	2	1.4	1	1	1	1.17857	0.146128	0.146128	0.146128	1.20906	6	6	0.778151	0	6	0	XM_006139823.1	0	2940	0.778151	6	6	5	5.6	0.69897	0	5	0	XM_006139823.1	0	2940	0.69897	5	5.6	7	6.6	0.845098	0	7	0	XM_006139823.1	0	2940	0.845098	7	6.6
XM_006139824.1	4	4	4	2.33333	4.9	4.9	4.9	2.63333	0.367977	0.367977	0.367977	1.77124	3	3	0.477121	0	3	0	XM_006139824.1	0	2932	0.477121	3	3	7	7.9	0.845098	0	7	0	XM_006139824.1	0	2932	0.845098	7	7.9	7	6.6	0.845098	0	7	0	XM_006139824.1	0	2932	0.845098	7	6.6
XM_006139825.1	5	5	5	2.66667	6	6	6	3	0.425969	0.425969	0.425969	1.89279	3	3	0.477121	0	3	0	XM_006139825.1	0	2906	0.477121	3	3	8	9	0.90309	1	8	0	XM_006139825.1	0	2906	0.90309	8	9	7	6.6	0.845098	0	7	0	XM_006139825.1	0	2906	0.845098	7	6.6
XM_006139826.1	6	6	-6	-2.5	7.5	7.5	-7.5	-2.97368	0.39794	0.39794	-0.39794	-1.66096	5	5	0.69897	0	5	0	XM_006139826.1	0	2864	0.69897	5	5	10	11.3	1	0	10	0	XM_006139826.1	0	2864	1	10	11.3	4	3.8	0.60206	0	4	0	XM_006139826.1	0	2864	0.60206	4	3.8
XM_006139827.1	0	0	0	1	0	0	0	1	#NUM!	0	#DIV/0!	0	0	0	#DIV/0!	0	0	0	XM_006139827.1	0	1773	#DIV/0!	0	0	0	0	#DIV/0!	0	0	0	XM_006139827.1	0	1773	#DIV/0!	0	0	0	0	#DIV/0!	0	0	0	XM_006139827.1	0	1773	#DIV/0!	0	0
XM_006139828.1	0	0	0	1	0	0	0	1	#NUM!	0	#DIV/0!	0	0	0	#DIV/0!	0	0	0	XM_006139828.1	0	1264	#DIV/0!	0	0	0	0	#DIV/0!	0	0	0	XM_006139828.1	0	1264	#DIV/0!	0	0	0	0	#DIV/0!	0	0	0	XM_006139828.1	0	1264	#DIV/0!	0	0
XM_006139829.1	1	1	-1	-2	0.9	0.9	-0.9	-1.81818	0.30103	0.30103	-0.30103	#DIV/0!	2	2	0.30103	2	2	0	XM_006139829.1	0	1385	0.30103	2	2	1	1.1	0	1	1	0	XM_006139829.1	0	1385	0	1	1.1	2	1.9	0.30103	2	2	0	XM_006139829.1	0	1385	0.30103	2	1.9
XM_006139830.1	4	4	4	#DIV/0!	4.5	4.5	4.5	#DIV/0!	#DIV/0!	0	#DIV/0!	0	0	0	#DIV/0!	0	0	0	XM_006139830.1	0	4363	#DIV/0!	0	0	4	4.5	0.60206	4	4	0	XM_006139830.1	0	4363	0.60206	4	4.5	4	3.8	0.60206	4	4	0	XM_006139830.1	0	4363	0.60206	4	3.8
XM_006139831.1	25	25	-25	-2	33	33	-33	-2.40426	0.30103	0.30103	-0.30103	-1.21534	48	48	1.68124	3	48	0	XM_006139831.1	0	1674	1.68124	48	48	50	56.5	1.69897	6	50	0	XM_006139831.1	0	1674	1.69897	50	56.5	25	23.5	1.39794	2	25	0	XM_006139831.1	0	1674	1.39794	25	23.5
XM_006139832.1	25	25	25	1.44643	20.2	20.2	20.2	1.36071	0.160297	0.160297	0.160297	1.09169	56	56	1.74819	5	56	0	XM_006139832.1	0	1483	1.74819	56	56	57	64.4	1.75587	7	57	0	XM_006139832.1	0	1483	1.75587	57	64.4	81	76.2	1.90849	6	81	0	XM_006139832.1	0	1483	1.90849	81	76.2
XM_006139833.1	2	2	2	1.5	1.6	1.6	1.6	1.4	0.176091	0.176091	0.176091	1.29248	4	4	0.60206	0	4	0	XM_006139833.1	0	2644	0.60206	4	4	5	5.6	0.69897	0	5	0	XM_006139833.1	0	2644	0.69897	5	5.6	6	5.6	0.778151	1	6	0	XM_006139833.1	0	2644	0.778151	6	5.6
XM_006139834.1	5	5	-5	-2.66667	4.6	4.6	-4.6	-2.35294	0.425969	0.425969	-0.425969	-1.89279	8	8	0.90309	2	8	0	XM_006139834.1	0	2800	0.90309	8	8	3	3.4	0.477121	1	3	0	XM_006139834.1	0	2800	0.477121	3	3.4	7	6.6	0.845098	2	7	0	XM_006139834.1	0	2800	0.845098	7	6.6
XM_006139835.1	4	4	-4	-5	4.7	4.7	-4.7	-6.22222	0.69897	0.69897	-0.69897	#DIV/0!	3	3	0.477121	1	3	0	XM_006139835.1	0	2639	0.477121	3	3	5	5.6	0.69897	1	5	0	XM_006139835.1	0	2639	0.69897	5	5.6	1	0.9	0	0	1	0	XM_006139835.1	0	2639	0	1	0.9
XM_006139836.1	1	1	-1	#DIV/0!	1.1	1.1	-1.1	#DIV/0!	#DIV/0!	0	#DIV/0!	0	1	1	0	1	1	0	XM_006139836.1	0	2535	0	1	1	1	1.1	0	0	1	0	XM_006139836.1	0	2535	0	1	1.1	0	0	#DIV/0!	0	0	0	XM_006139836.1	0	2535	#DIV/0!	0	0
XM_006139837.1	7	7	-7	-4.5	7.1	7.1	-7.1	-4.73684	0.653213	0.653213	-0.653213	-3.16993	9	9	0.954243	2	9	0	XM_006139837.1	0	2532	0.954243	9	9	3	3.4	0.477121	1	3	0	XM_006139837.1	0	2532	0.477121	3	3.4	2	1.9	0.30103	1	2	0	XM_006139837.1	0	2532	0.30103	2	1.9
XM_006139838.1	2	2	2	#DIV/0!	1.9	1.9	1.9	#DIV/0!	#DIV/0!	0.30103	#DIV/0!	0	1	1	0	0	1	0	XM_006139838.1	0	2487	0	1	1	0	0	#DIV/0!	0	0	0	XM_006139838.1	0	2487	#DIV/0!	0	0	2	1.9	0.30103	0	2	0	XM_006139838.1	0	2487	0.30103	2	1.9
XM_006139839.1	1	1	1	#DIV/0!	0.9	0.9	0.9	#DIV/0!	#DIV/0!	0	#DIV/0!	0	0	0	#DIV/0!	0	0	0	XM_006139839.1	0	2293	#DIV/0!	0	0	0	0	#DIV/0!	0	0	0	XM_006139839.1	0	2293	#DIV/0!	0	0	1	0.9	0	0	1	0	XM_006139839.1	0	2293	0	1	0.9
XM_006139840.1	1	1	-1	#DIV/0!	1	1	-1	#DIV/0!	#DIV/0!	0	#DIV/0!	0	1	1	0	0	1	0	XM_006139840.1	0	2297	0	1	1	0	0	#DIV/0!	0	0	0	XM_006139840.1	0	2297	#DIV/0!	0	0	0	0	#DIV/0!	0	0	0	XM_006139840.1	0	2297	#DIV/0!	0	0
XM_006139841.1	186	186	186	2.72222	168.4	168.4	168.4	2.55926	0.434924	0.434924	0.434924	1.21389	108	108	2.03342	108	108	0	XM_006139841.1	0	4804	2.03342	108	108	193	218	2.28556	193	193	0	XM_006139841.1	0	4804	2.28556	193	218	294	276.4	2.46835	294	294	0	XM_006139841.1	0	4804	2.46835	294	276.4
XM_006139842.1	17	17	17	2.54545	20.6	20.6	20.6	2.87273	0.405765	0.405765	0.405765	1.38964	11	11	1.04139	0	11	0	XM_006139842.1	0	5559	1.04139	11	11	28	31.6	1.44716	0	28	0	XM_006139842.1	0	5559	1.44716	28	31.6	28	26.3	1.44716	0	28	0	XM_006139842.1	0	5559	1.44716	28	26.3
XM_006139843.1	58	58	58	4.22222	51.2	51.2	51.2	3.52217	0.625541	0.625541	0.625541	1.49833	40	40	1.60206	2	40	0	XM_006139843.1	0	5449	1.60206	40	40	18	20.3	1.25527	0	18	0	XM_006139843.1	0	5449	1.25527	18	20.3	76	71.5	1.88081	1	76	0	XM_006139843.1	0	5449	1.88081	76	71.5
XM_006139844.1	114	114	114	3.375	98.1	98.1	98.1	2.80996	0.528274	0.528274	0.528274	1.31422	115	115	2.0607	6	115	0	XM_006139844.1	0	5417	2.0607	115	115	48	54.2	1.68124	1	48	0	XM_006139844.1	0	5417	1.68124	48	54.2	162	152.3	2.20952	6	162	0	XM_006139844.1	0	5417	2.20952	162	152.3
XM_006139845.1	34	34	34	3.83333	32.1	32.1	32.1	3.675	0.583577	0.583577	0.583577	1.54076	12	12	1.07918	0	12	0	XM_006139845.1	0	4832	1.07918	12	12	39	44.1	1.59106	1	39	0	XM_006139845.1	0	4832	1.59106	39	44.1	46	43.2	1.66276	1	46	0	XM_006139845.1	0	4832	1.66276	46	43.2
XM_006139846.1	119	119	119	1.36728	152.8	152.8	152.8	1.4716	0.135859	0.135859	0.135859	1.05412	324	324	2.51055	324	324	0	XM_006139846.1	0	1252	2.51055	324	324	422	476.8	2.62531	422	422	0	XM_006139846.1	0	1252	2.62531	422	476.8	443	416.5	2.6464	443	443	0	XM_006139846.1	0	1252	2.6464	443	416.5
XM_006139847.1	0	0	0	1	0	0	0	1	#NUM!	0	#DIV/0!	0	0	0	#DIV/0!	0	0	0	XM_006139847.1	0	1629	#DIV/0!	0	0	0	0	#DIV/0!	0	0	0	XM_006139847.1	0	1629	#DIV/0!	0	0	0	0	#DIV/0!	0	0	0	XM_006139847.1	0	1629	#DIV/0!	0	0
XM_006139848.1	0	0	0	1	0	0	0	1	#NUM!	0	#DIV/0!	0	0	0	#DIV/0!	0	0	0	XM_006139848.1	0	1618	#DIV/0!	0	0	0	0	#DIV/0!	0	0	0	XM_006139848.1	0	1618	#DIV/0!	0	0	0	0	#DIV/0!	0	0	0	XM_006139848.1	0	1618	#DIV/0!	0	0
XM_006139849.1	31	31	-31	-1.28704	55.5	55.5	-55.5	-1.5468	0.109591	0.109591	-0.109591	-1.05389	109	109	2.03743	109	109	0	XM_006139849.1	0	3195	2.03743	109	109	139	157	2.14301	139	139	0	XM_006139849.1	0	3195	2.14301	139	157	108	101.5	2.03342	108	108	0	XM_006139849.1	0	3195	2.03342	108	101.5
XM_006139850.1	45	45	45	1.67164	38.3	38.3	38.3	1.57164	0.223143	0.223143	0.223143	1.1222	67	67	1.82607	5	67	0	XM_006139850.1	0	2533	1.82607	67	67	91	102.8	1.95904	10	91	0	XM_006139850.1	0	2533	1.95904	91	102.8	112	105.3	2.04922	14	112	0	XM_006139850.1	0	2533	2.04922	112	105.3
XM_006139851.1	24	24	-24	-4	23	23	-23	-3.55556	0.60206	0.60206	-0.60206	-1.66667	32	32	1.50515	2	32	0	XM_006139851.1	0	2399	1.50515	32	32	8	9	0.90309	0	8	0	XM_006139851.1	0	2399	0.90309	8	9	31	29.1	1.49136	3	31	0	XM_006139851.1	0	2399	1.49136	31	29.1
XM_006139852.1	82	82	82	5.55556	76	76	76	5.22222	0.744727	0.744727	0.744727	1.59328	18	18	1.25527	18	18	0	XM_006139852.1	0	3841	1.25527	18	18	37	41.8	1.5682	37	37	0	XM_006139852.1	0	3841	1.5682	37	41.8	100	94	2	100	100	0	XM_006139852.1	0	3841	2	100	94
XM_006139853.1	1	1	1	#DIV/0!	1.1	1.1	1.1	#DIV/0!	#DIV/0!	0	#DIV/0!	0	0	0	#DIV/0!	0	0	0	XM_006139853.1	0	2650	#DIV/0!	0	0	1	1.1	0	0	1	0	XM_006139853.1	0	2650	0	1	1.1	0	0	#DIV/0!	0	0	0	XM_006139853.1	0	2650	#DIV/0!	0	0
XM_006139854.1	1	1	-1	#DIV/0!	1.1	1.1	-1.1	#DIV/0!	#DIV/0!	0	#DIV/0!	0	1	1	0	1	1	0	XM_006139854.1	0	2602	0	1	1	1	1.1	0	0	1	0	XM_006139854.1	0	2602	0	1	1.1	0	0	#DIV/0!	0	0	0	XM_006139854.1	0	2602	#DIV/0!	0	0
XM_006139855.1	1	1	-1	#DIV/0!	1	1	-1	#DIV/0!	#DIV/0!	0	#DIV/0!	0	1	1	0	1	1	0	XM_006139855.1	0	282	0	1	1	0	0	#DIV/0!	0	0	0	XM_006139855.1	0	282	#DIV/0!	0	0	0	0	#DIV/0!	0	0	0	XM_006139855.1	0	282	#DIV/0!	0	0
XM_006139856.1	18	18	18	3.57143	15.6	15.6	15.6	2.97468	0.552842	0.552842	0.552842	1.65417	16	16	1.20412	16	16	0	XM_006139856.1	0	2797	1.20412	16	16	7	7.9	0.845098	7	7	0	XM_006139856.1	0	2797	0.845098	7	7.9	25	23.5	1.39794	25	25	0	XM_006139856.1	0	2797	1.39794	25	23.5
XM_006139857.1	121	121	121	2.63514	99.7	99.7	99.7	2.19258	0.420803	0.420803	0.420803	1.22512	158	158	2.19866	158	158	0	XM_006139857.1	0	1061	2.19866	158	158	74	83.6	1.86923	74	74	0	XM_006139857.1	0	1061	1.86923	74	83.6	195	183.3	2.29003	195	195	0	XM_006139857.1	0	1061	2.29003	195	183.3
XM_006139858.1	143	143	143	1.75661	152.2	152.2	152.2	1.80529	0.244676	0.244676	0.244676	1.10748	189	189	2.27646	189	189	0	XM_006139858.1	0	3717	2.27646	189	189	302	341.2	2.48001	302	302	0	XM_006139858.1	0	3717	2.48001	302	341.2	332	312.1	2.52114	332	332	0	XM_006139858.1	0	3717	2.52114	332	312.1
XM_006139859.1	2	2	-2	-1.16667	0.8	0.8	-0.8	-1.06061	0.0669468	0.0669468	-0.0669468	-1.06203	14	14	1.14613	14	14	0	XM_006139859.1	0	920	1.14613	14	14	12	13.6	1.07918	12	12	0	XM_006139859.1	0	920	1.07918	12	13.6	14	13.2	1.14613	14	14	0	XM_006139859.1	0	920	1.14613	14	13.2
XM_006139860.1	31	31	31	1.7561	37	37	37	1.90244	0.244549	0.244549	0.244549	1.15163	41	41	1.61278	41	41	0	XM_006139860.1	0	5965	1.61278	41	41	69	78	1.83885	69	69	0	XM_006139860.1	0	5965	1.83885	69	78	72	67.7	1.85733	72	72	0	XM_006139860.1	0	5965	1.85733	72	67.7
XM_006139861.1	0	0	0	1	0	0	0	1	#NUM!	0	#DIV/0!	0	0	0	#DIV/0!	0	0	0	XM_006139861.1	0	5748	#DIV/0!	0	0	0	0	#DIV/0!	0	0	0	XM_006139861.1	0	5748	#DIV/0!	0	0	0	0	#DIV/0!	0	0	0	XM_006139861.1	0	5748	#DIV/0!	0	0
XM_006139862.1	0	0	0	1	0	0	0	1	#NUM!	0	#DIV/0!	0	0	0	#DIV/0!	0	0	0	XM_006139862.1	0	5645	#DIV/0!	0	0	0	0	#DIV/0!	0	0	0	XM_006139862.1	0	5645	#DIV/0!	0	0	0	0	#DIV/0!	0	0	0	XM_006139862.1	0	5645	#DIV/0!	0	0
XM_006139863.1	0	0	0	1	0	0	0	1	#NUM!	0	#DIV/0!	0	0	0	#DIV/0!	0	0	0	XM_006139863.1	0	3413	#DIV/0!	0	0	0	0	#DIV/0!	0	0	0	XM_006139863.1	0	3413	#DIV/0!	0	0	0	0	#DIV/0!	0	0	0	XM_006139863.1	0	3413	#DIV/0!	0	0
XM_006139864.1	0	0	0	1	0	0	0	1	#NUM!	0	#DIV/0!	0	0	0	#DIV/0!	0	0	0	XM_006139864.1	0	5337	#DIV/0!	0	0	0	0	#DIV/0!	0	0	0	XM_006139864.1	0	5337	#DIV/0!	0	0	0	0	#DIV/0!	0	0	0	XM_006139864.1	0	5337	#DIV/0!	0	0
XM_006139865.1	0	0	0	1	0	0	0	1	#NUM!	0	#DIV/0!	0	0	0	#DIV/0!	0	0	0	XM_006139865.1	0	302	#DIV/0!	0	0	0	0	#DIV/0!	0	0	0	XM_006139865.1	0	302	#DIV/0!	0	0	0	0	#DIV/0!	0	0	0	XM_006139865.1	0	302	#DIV/0!	0	0
XM_006139866.1	0	0	0	1	0	0	0	1	#NUM!	0	#DIV/0!	0	0	0	#DIV/0!	0	0	0	XM_006139866.1	0	3437	#DIV/0!	0	0	0	0	#DIV/0!	0	0	0	XM_006139866.1	0	3437	#DIV/0!	0	0	0	0	#DIV/0!	0	0	0	XM_006139866.1	0	3437	#DIV/0!	0	0
XM_006139867.1	0	0	0	1	0	0	0	1	#NUM!	0	#DIV/0!	0	0	0	#DIV/0!	0	0	0	XM_006139867.1	0	3437	#DIV/0!	0	0	0	0	#DIV/0!	0	0	0	XM_006139867.1	0	3437	#DIV/0!	0	0	0	0	#DIV/0!	0	0	0	XM_006139867.1	0	3437	#DIV/0!	0	0
XM_006139868.1	0	0	0	1	0	0	0	1	#NUM!	0	#DIV/0!	0	0	0	#DIV/0!	0	0	0	XM_006139868.1	0	3434	#DIV/0!	0	0	0	0	#DIV/0!	0	0	0	XM_006139868.1	0	3434	#DIV/0!	0	0	0	0	#DIV/0!	0	0	0	XM_006139868.1	0	3434	#DIV/0!	0	0
XM_006139869.1	1238	1238	1238	1.47579	1008.3	1008.3	1008.3	1.38751	0.169024	0.169024	0.169024	1.04949	2602	2602	3.41531	2602	2602	0	XM_006139869.1	0	2297	3.41531	2602	2602	2912	3289.8	3.46419	2912	2912	0	XM_006139869.1	0	2297	3.46419	2912	3289.8	3840	3610.3	3.58433	3840	3840	0	XM_006139869.1	0	2297	3.58433	3840	3610.3
XM_006139870.1	0	0	0	1	0	0	0	1	#NUM!	0	#DIV/0!	0	0	0	#DIV/0!	0	0	0	XM_006139870.1	0	1221	#DIV/0!	0	0	0	0	#DIV/0!	0	0	0	XM_006139870.1	0	1221	#DIV/0!	0	0	0	0	#DIV/0!	0	0	0	XM_006139870.1	0	1221	#DIV/0!	0	0
XM_006139871.1	0	0	0	1	0	0	0	1	#NUM!	0	#DIV/0!	0	0	0	#DIV/0!	0	0	0	XM_006139871.1	0	1317	#DIV/0!	0	0	0	0	#DIV/0!	0	0	0	XM_006139871.1	0	1317	#DIV/0!	0	0	0	0	#DIV/0!	0	0	0	XM_006139871.1	0	1317	#DIV/0!	0	0
XM_006139872.1	0	0	0	1	0	0	0	1	#NUM!	0	#DIV/0!	0	0	0	#DIV/0!	0	0	0	XM_006139872.1	0	1024	#DIV/0!	0	0	0	0	#DIV/0!	0	0	0	XM_006139872.1	0	1024	#DIV/0!	0	0	0	0	#DIV/0!	0	0	0	XM_006139872.1	0	1024	#DIV/0!	0	0
XM_006139873.1	6	6	6	2.5	7.3	7.3	7.3	2.825	0.39794	0.39794	0.39794	1.66096	4	4	0.60206	1	4	0	XM_006139873.1	0	1964	0.60206	4	4	10	11.3	1	1	10	0	XM_006139873.1	0	1964	1	10	11.3	6	5.6	0.778151	0	6	0	XM_006139873.1	0	1964	0.778151	6	5.6
XM_006139874.1	4	4	4	2	3.5	3.5	3.5	1.875	0.30103	0.30103	0.30103	1.5	4	4	0.60206	0	4	0	XM_006139874.1	0	1895	0.60206	4	4	5	5.6	0.69897	1	5	0	XM_006139874.1	0	1895	0.69897	5	5.6	8	7.5	0.90309	0	8	0	XM_006139874.1	0	1895	0.90309	8	7.5
XM_006139875.1	2	2	-2	-1.5	1.5	1.5	-1.5	-1.33333	0.176091	0.176091	-0.176091	-1.29248	6	6	0.778151	6	6	0	XM_006139875.1	0	1382	0.778151	6	6	4	4.5	0.60206	4	4	0	XM_006139875.1	0	1382	0.60206	4	4.5	6	5.6	0.778151	6	6	0	XM_006139875.1	0	1382	0.778151	6	5.6
XM_006139876.1	1	1	-1	#DIV/0!	1	1	-1	#DIV/0!	#DIV/0!	0	#DIV/0!	0	1	1	0	1	1	0	XM_006139876.1	0	865	0	1	1	0	0	#DIV/0!	0	0	0	XM_006139876.1	0	865	#DIV/0!	0	0	0	0	#DIV/0!	0	0	0	XM_006139876.1	0	865	#DIV/0!	0	0
XM_006139877.1	0	0	0	1	0	0	0	1	#NUM!	0	#DIV/0!	0	0	0	#DIV/0!	0	0	0	XM_006139877.1	0	3202	#DIV/0!	0	0	0	0	#DIV/0!	0	0	0	XM_006139877.1	0	3202	#DIV/0!	0	0	0	0	#DIV/0!	0	0	0	XM_006139877.1	0	3202	#DIV/0!	0	0
XM_006139878.1	0	0	0	1	0	0	0	1	#NUM!	0	#DIV/0!	0	0	0	#DIV/0!	0	0	0	XM_006139878.1	0	700	#DIV/0!	0	0	0	0	#DIV/0!	0	0	0	XM_006139878.1	0	700	#DIV/0!	0	0	0	0	#DIV/0!	0	0	0	XM_006139878.1	0	700	#DIV/0!	0	0
XM_006139879.1	104	104	-104	-1.84553	111.4	111.4	-111.4	-1.96367	0.266121	0.266121	-0.266121	-1.12734	227	227	2.35603	13	227	0	XM_006139879.1	0	2900	2.35603	227	227	164	185.3	2.21484	14	164	0	XM_006139879.1	0	2900	2.21484	164	185.3	123	115.6	2.08991	5	123	0	XM_006139879.1	0	2900	2.08991	123	115.6
XM_006139880.1	36	36	36	5.5	32.4	32.4	32.4	4.6	0.740363	0.740363	0.740363	1.81981	26	26	1.41497	1	26	0	XM_006139880.1	0	2900	1.41497	26	26	8	9	0.90309	0	8	0	XM_006139880.1	0	2900	0.90309	8	9	44	41.4	1.64345	1	44	0	XM_006139880.1	0	2900	1.64345	44	41.4
XM_006139881.1	5	5	5	1.22727	8.5	8.5	8.5	1.38636	0.0889411	0.0889411	0.0889411	1.06625	22	22	1.34242	22	22	0	XM_006139881.1	0	2075	1.34242	22	22	27	30.5	1.43136	27	27	0	XM_006139881.1	0	2075	1.43136	27	30.5	24	22.6	1.38021	24	24	0	XM_006139881.1	0	2075	1.38021	24	22.6
XM_006139882.1	6	6	-6	-7	7	7	-7	-8.77778	0.845098	0.845098	-0.845098	#DIV/0!	4	4	0.60206	0	4	0	XM_006139882.1	0	2426	0.60206	4	4	7	7.9	0.845098	0	7	0	XM_006139882.1	0	2426	0.845098	7	7.9	1	0.9	0	0	1	0	XM_006139882.1	0	2426	0	1	0.9
XM_006139883.1	2	2	-2	-1.4	3.2	3.2	-3.2	-1.68085	0.146128	0.146128	-0.146128	-1.20906	7	7	0.845098	0	7	0	XM_006139883.1	0	2399	0.845098	7	7	7	7.9	0.845098	0	7	0	XM_006139883.1	0	2399	0.845098	7	7.9	5	4.7	0.69897	0	5	0	XM_006139883.1	0	2399	0.69897	5	4.7
XM_006139884.1	1	1	-1	-1.14286	1.4	1.4	-1.4	-1.21212	0.0579919	0.0579919	-0.0579919	-1.06862	8	8	0.90309	0	8	0	XM_006139884.1	0	2192	0.90309	8	8	7	7.9	0.845098	0	7	0	XM_006139884.1	0	2192	0.845098	7	7.9	7	6.6	0.845098	0	7	0	XM_006139884.1	0	2192	0.845098	7	6.6
XM_006139885.1	4	4	4	3	3.6	3.6	3.6	2.8	0.477121	0.477121	0.477121	2.58496	2	2	0.30103	0	2	0	XM_006139885.1	0	2425	0.30103	2	2	2	2.3	0.30103	0	2	0	XM_006139885.1	0	2425	0.30103	2	2.3	6	5.6	0.778151	0	6	0	XM_006139885.1	0	2425	0.778151	6	5.6
XM_006139886.1	4	4	-4	-1.8	5.5	5.5	-5.5	-2.17021	0.255273	0.255273	-0.255273	-1.36521	7	7	0.845098	0	7	0	XM_006139886.1	0	2398	0.845098	7	7	9	10.2	0.954243	0	9	0	XM_006139886.1	0	2398	0.954243	9	10.2	5	4.7	0.69897	0	5	0	XM_006139886.1	0	2398	0.69897	5	4.7
XM_006139887.1	2	2	2	1.4	1.6	1.6	1.6	1.32	0.146128	0.146128	0.146128	1.20906	5	5	0.69897	0	5	0	XM_006139887.1	0	2308	0.69897	5	5	5	5.6	0.69897	0	5	0	XM_006139887.1	0	2308	0.69897	5	5.6	7	6.6	0.845098	0	7	0	XM_006139887.1	0	2308	0.845098	7	6.6
XM_006139888.1	82	82	82	1.29496	60.5	60.5	60.5	1.21763	0.112258	0.112258	0.112258	1.04593	278	278	2.44404	278	278	0	XM_006139888.1	0	3137	2.44404	278	278	278	314.1	2.44404	278	278	0	XM_006139888.1	0	3137	2.44404	278	314.1	360	338.5	2.5563	360	360	0	XM_006139888.1	0	3137	2.5563	360	338.5
XM_006139889.1	30	30	-30	-3.30769	28.3	28.3	-28.3	-2.92517	0.519525	0.519525	-0.519525	-1.46638	43	43	1.63347	0	43	0	XM_006139889.1	0	2281	1.63347	43	43	13	14.7	1.11394	0	13	0	XM_006139889.1	0	2281	1.11394	13	14.7	31	29.1	1.49136	0	31	0	XM_006139889.1	0	2281	1.49136	31	29.1
XM_006139890.1	11	11	-11	-1.6875	8.9	8.9	-8.9	-1.49171	0.227244	0.227244	-0.227244	-1.18872	27	27	1.43136	0	27	0	XM_006139890.1	0	2211	1.43136	27	27	16	18.1	1.20412	0	16	0	XM_006139890.1	0	2211	1.20412	16	18.1	23	21.6	1.36173	0	23	0	XM_006139890.1	0	2211	1.36173	23	21.6
XM_006139891.1	37	37	37	1.72549	31.7	31.7	31.7	1.62157	0.236912	0.236912	0.236912	1.13874	51	51	1.70757	0	51	0	XM_006139891.1	0	5453	1.70757	51	51	60	67.8	1.77815	0	60	0	XM_006139891.1	0	5453	1.77815	60	67.8	88	82.7	1.94448	0	88	0	XM_006139891.1	0	5453	1.94448	88	82.7
XM_006139892.1	0	0	0	1	0	0	0	1	#NUM!	0	#DIV/0!	0	0	0	#DIV/0!	0	0	0	XM_006139892.1	0	1170	#DIV/0!	0	0	0	0	#DIV/0!	0	0	0	XM_006139892.1	0	1170	#DIV/0!	0	0	0	0	#DIV/0!	0	0	0	XM_006139892.1	0	1170	#DIV/0!	0	0
XM_006139893.1	0	0	0	1	0	0	0	1	#NUM!	0	#DIV/0!	0	0	0	#DIV/0!	0	0	0	XM_006139893.1	0	942	#DIV/0!	0	0	0	0	#DIV/0!	0	0	0	XM_006139893.1	0	942	#DIV/0!	0	0	0	0	#DIV/0!	0	0	0	XM_006139893.1	0	942	#DIV/0!	0	0
XM_006139894.1	0	0	0	1	0	0	0	1	#NUM!	0	#DIV/0!	0	0	0	#DIV/0!	0	0	0	XM_006139894.1	0	933	#DIV/0!	0	0	0	0	#DIV/0!	0	0	0	XM_006139894.1	0	933	#DIV/0!	0	0	0	0	#DIV/0!	0	0	0	XM_006139894.1	0	933	#DIV/0!	0	0
XM_006139895.1	0	0	0	1	0	0	0	1	#NUM!	0	#DIV/0!	0	0	0	#DIV/0!	0	0	0	XM_006139895.1	0	933	#DIV/0!	0	0	0	0	#DIV/0!	0	0	0	XM_006139895.1	0	933	#DIV/0!	0	0	0	0	#DIV/0!	0	0	0	XM_006139895.1	0	933	#DIV/0!	0	0
XM_006139896.1	9	9	9	1.5625	7.5	7.5	7.5	1.46875	0.19382	0.19382	0.19382	1.16096	16	16	1.20412	16	16	0	XM_006139896.1	0	1765	1.20412	16	16	19	21.5	1.27875	19	19	0	XM_006139896.1	0	1765	1.27875	19	21.5	25	23.5	1.39794	25	25	0	XM_006139896.1	0	1765	1.39794	25	23.5
XM_006139897.1	5	5	-5	-1.10417	7.2	7.2	-7.2	-1.15319	0.0430346	0.0430346	-0.0430346	-1.0256	53	53	1.72428	53	53	0	XM_006139897.1	0	2525	1.72428	53	53	48	54.2	1.68124	48	48	0	XM_006139897.1	0	2525	1.68124	48	54.2	50	47	1.69897	50	50	0	XM_006139897.1	0	2525	1.69897	50	47
XM_006139898.1	6	6	6	1.46154	8.5	8.5	8.5	1.65385	0.16481	0.16481	0.16481	1.14795	13	13	1.11394	13	13	0	XM_006139898.1	0	2761	1.11394	13	13	19	21.5	1.27875	19	19	0	XM_006139898.1	0	2761	1.27875	19	21.5	17	16	1.23045	17	17	0	XM_006139898.1	0	2761	1.23045	17	16
XM_006139899.1	3244	3244	3244	3.00247	3875.1	3875.1	3875.1	3.39204	0.477479	0.477479	0.477479	1.14877	1620	1620	3.20952	1620	1620	0	XM_006139899.1	0	2507	3.20952	1620	1620	4864	5495.1	3.68699	4864	4864	0	XM_006139899.1	0	2507	3.68699	4864	5495.1	4736	4452.7	3.67541	4736	4736	0	XM_006139899.1	0	2507	3.67541	4736	4452.7
XM_006139900.1	4	4	-4	-5	4.1	4.1	-4.1	-5.55556	0.69897	0.69897	-0.69897	#DIV/0!	5	5	0.69897	5	5	0	XM_006139900.1	0	6499	0.69897	5	5	2	2.3	0.30103	2	2	0	XM_006139900.1	0	6499	0.30103	2	2.3	1	0.9	0	1	1	0	XM_006139900.1	0	6499	0	1	0.9
XM_006139901.1	0	0	0	1	0	0	0	1	#NUM!	0	#DIV/0!	0	0	0	#DIV/0!	0	0	0	XM_006139901.1	0	2024	#DIV/0!	0	0	0	0	#DIV/0!	0	0	0	XM_006139901.1	0	2024	#DIV/0!	0	0	0	0	#DIV/0!	0	0	0	XM_006139901.1	0	2024	#DIV/0!	0	0
XM_006139902.1	0	0	0	1	0	0	0	1	#NUM!	0	#DIV/0!	0	0	0	#DIV/0!	0	0	0	XM_006139902.1	0	942	#DIV/0!	0	0	0	0	#DIV/0!	0	0	0	XM_006139902.1	0	942	#DIV/0!	0	0	0	0	#DIV/0!	0	0	0	XM_006139902.1	0	942	#DIV/0!	0	0
XM_006139903.1	0	0	0	1	0	0	0	1	#NUM!	0	#DIV/0!	0	0	0	#DIV/0!	0	0	0	XM_006139903.1	0	960	#DIV/0!	0	0	0	0	#DIV/0!	0	0	0	XM_006139903.1	0	960	#DIV/0!	0	0	0	0	#DIV/0!	0	0	0	XM_006139903.1	0	960	#DIV/0!	0	0
XM_006139904.1	0	0	0	1	0	0	0	1	#NUM!	0	#DIV/0!	0	0	0	#DIV/0!	0	0	0	XM_006139904.1	0	888	#DIV/0!	0	0	0	0	#DIV/0!	0	0	0	XM_006139904.1	0	888	#DIV/0!	0	0	0	0	#DIV/0!	0	0	0	XM_006139904.1	0	888	#DIV/0!	0	0
XM_006139905.1	0	0	0	1	0	0	0	1	#NUM!	0	#DIV/0!	0	0	0	#DIV/0!	0	0	0	XM_006139905.1	0	888	#DIV/0!	0	0	0	0	#DIV/0!	0	0	0	XM_006139905.1	0	888	#DIV/0!	0	0	0	0	#DIV/0!	0	0	0	XM_006139905.1	0	888	#DIV/0!	0	0
XM_006139906.1	0	0	0	1	0	0	0	1	#NUM!	0	#DIV/0!	0	0	0	#DIV/0!	0	0	0	XM_006139906.1	0	903	#DIV/0!	0	0	0	0	#DIV/0!	0	0	0	XM_006139906.1	0	903	#DIV/0!	0	0	0	0	#DIV/0!	0	0	0	XM_006139906.1	0	903	#DIV/0!	0	0
XM_006139907.1	84	84	84	1.31818	129.2	129.2	129.2	1.48939	0.119975	0.119975	0.119975	1.04954	264	264	2.4216	264	264	0	XM_006139907.1	0	1854	2.4216	264	264	348	393.2	2.54158	348	348	0	XM_006139907.1	0	1854	2.54158	348	393.2	338	317.8	2.52892	338	338	0	XM_006139907.1	0	1854	2.52892	338	317.8
XM_006139908.1	13	13	13	4.25	11.5	11.5	11.5	3.55556	0.628389	0.628389	0.628389	2.04373	8	8	0.90309	0	8	0	XM_006139908.1	0	5467	0.90309	8	8	4	4.5	0.60206	0	4	0	XM_006139908.1	0	5467	0.60206	4	4.5	17	16	1.23045	0	17	0	XM_006139908.1	0	5467	1.23045	17	16
XM_006139909.1	8	8	8	2.6	7.2	7.2	7.2	2.44	0.414973	0.414973	0.414973	1.59369	5	5	0.69897	0	5	0	XM_006139909.1	0	5542	0.69897	5	5	9	10.2	0.954243	1	9	0	XM_006139909.1	0	5542	0.954243	9	10.2	13	12.2	1.11394	0	13	0	XM_006139909.1	0	5542	1.11394	13	12.2
XM_006139910.1	9	9	9	1.75	11.7	11.7	11.7	1.975	0.243038	0.243038	0.243038	1.22521	12	12	1.07918	0	12	0	XM_006139910.1	0	5368	1.07918	12	12	21	23.7	1.32222	2	21	0	XM_006139910.1	0	5368	1.32222	21	23.7	16	15	1.20412	0	16	0	XM_006139910.1	0	5368	1.20412	16	15
XM_006139911.1	66	66	66	67	62	62	62	63	1.82607	1.82607	1.82607	#DIV/0!	1	1	0	0	1	0	XM_006139911.1	0	3165	0	1	1	50	56.5	1.69897	11	50	0	XM_006139911.1	0	3165	1.69897	50	56.5	67	63	1.82607	14	67	0	XM_006139911.1	0	3165	1.82607	67	63
XM_006139912.1	63	63	63	1.69231	53.8	53.8	53.8	1.59121	0.228479	0.228479	0.228479	1.11663	91	91	1.95904	91	91	0	XM_006139912.1	0	1980	1.95904	91	91	125	141.2	2.09691	125	125	0	XM_006139912.1	0	1980	2.09691	125	141.2	154	144.8	2.18752	154	154	0	XM_006139912.1	0	1980	2.18752	154	144.8
XM_006139913.1	176	176	176	1.56958	207.3	207.3	207.3	1.67087	0.195783	0.195783	0.195783	1.07863	309	309	2.48996	15	309	0	XM_006139913.1	0	2747	2.48996	309	309	457	516.3	2.65992	16	457	0	XM_006139913.1	0	2747	2.65992	457	516.3	485	456	2.68574	24	485	0	XM_006139913.1	0	2747	2.68574	485	456
XM_006139914.1	93	93	93	3.325	85	85	85	3.125	0.521792	0.521792	0.521792	1.3257	40	40	1.60206	1	40	0	XM_006139914.1	0	2744	1.60206	40	40	46	52	1.66276	1	46	0	XM_006139914.1	0	2744	1.66276	46	52	133	125	2.12385	5	133	0	XM_006139914.1	0	2744	2.12385	133	125
XM_006139915.1	100	100	100	4.0303	87.7	87.7	87.7	3.35121	0.605338	0.605338	0.605338	1.39864	60	60	1.77815	2	60	0	XM_006139915.1	0	4810	1.77815	60	60	33	37.3	1.51851	0	33	0	XM_006139915.1	0	4810	1.51851	33	37.3	133	125	2.12385	3	133	0	XM_006139915.1	0	4810	2.12385	133	125
XM_006139916.1	110	110	110	1.94828	139.3	139.3	139.3	2.20086	0.28965	0.28965	0.28965	1.1403	116	116	2.06446	5	116	0	XM_006139916.1	0	4801	2.06446	116	116	226	255.3	2.35411	6	226	0	XM_006139916.1	0	4801	2.35411	226	255.3	217	204	2.33646	5	217	0	XM_006139916.1	0	4801	2.33646	217	204
XM_006139917.1	2	2	2	3	2.4	2.4	2.4	3.4	0.477121	0.477121	0.477121	#DIV/0!	1	1	0	0	1	0	XM_006139917.1	0	3382	0	1	1	3	3.4	0.477121	0	3	0	XM_006139917.1	0	3382	0.477121	3	3.4	2	1.9	0.30103	0	2	0	XM_006139917.1	0	3382	0.30103	2	1.9
XM_006139918.1	3	3	3	4	2.7	2.7	2.7	3.45455	0.60206	0.60206	0.60206	#DIV/0!	2	2	0.30103	0	2	0	XM_006139918.1	0	3469	0.30103	2	2	1	1.1	0	0	1	0	XM_006139918.1	0	3469	0	1	1.1	4	3.8	0.60206	0	4	0	XM_006139918.1	0	3469	0.60206	4	3.8
XM_006139919.1	2	2	2	#DIV/0!	2.3	2.3	2.3	#DIV/0!	#DIV/0!	0.30103	#DIV/0!	0	0	0	#DIV/0!	0	0	0	XM_006139919.1	0	3321	#DIV/0!	0	0	2	2.3	0.30103	0	2	0	XM_006139919.1	0	3321	0.30103	2	2.3	1	0.9	0	0	1	0	XM_006139919.1	0	3321	0	1	0.9
XM_006139920.1	1	1	1	1.5	0.8	0.8	0.8	1.4	0.176091	0.176091	0.176091	1.58496	2	2	0.30103	0	2	0	XM_006139920.1	0	3409	0.30103	2	2	2	2.3	0.30103	0	2	0	XM_006139920.1	0	3409	0.30103	2	2.3	3	2.8	0.477121	0	3	0	XM_006139920.1	0	3409	0.477121	3	2.8
XM_006139921.1	1	1	1	#DIV/0!	0.9	0.9	0.9	#DIV/0!	#DIV/0!	0	#DIV/0!	0	0	0	#DIV/0!	0	0	0	XM_006139921.1	0	3457	#DIV/0!	0	0	0	0	#DIV/0!	0	0	0	XM_006139921.1	0	3457	#DIV/0!	0	0	1	0.9	0	0	1	0	XM_006139921.1	0	3457	0	1	0.9
XM_006139922.1	3	3	3	#DIV/0!	2.8	2.8	2.8	#DIV/0!	#DIV/0!	0.477121	#DIV/0!	0	0	0	#DIV/0!	0	0	0	XM_006139922.1	0	2908	#DIV/0!	0	0	1	1.1	0	0	1	0	XM_006139922.1	0	2908	0	1	1.1	3	2.8	0.477121	0	3	0	XM_006139922.1	0	2908	0.477121	3	2.8
XM_006139923.1	1	1	1	2	0.9	0.9	0.9	1.9	0.30103	0.30103	0.30103	#DIV/0!	1	1	0	0	1	0	XM_006139923.1	0	2883	0	1	1	1	1.1	0	0	1	0	XM_006139923.1	0	2883	0	1	1.1	2	1.9	0.30103	0	2	0	XM_006139923.1	0	2883	0.30103	2	1.9
XM_006139924.1	2	2	2	#DIV/0!	1.9	1.9	1.9	#DIV/0!	#DIV/0!	0.30103	#DIV/0!	0	1	1	0	0	1	0	XM_006139924.1	0	3309	0	1	1	0	0	#DIV/0!	0	0	0	XM_006139924.1	0	3309	#DIV/0!	0	0	2	1.9	0.30103	0	2	0	XM_006139924.1	0	3309	0.30103	2	1.9
XM_006139925.1	5	5	5	#DIV/0!	4.7	4.7	4.7	#DIV/0!	#DIV/0!	0.39794	#DIV/0!	0	2	2	0.30103	0	2	0	XM_006139925.1	0	3315	0.30103	2	2	0	0	#DIV/0!	0	0	0	XM_006139925.1	0	3315	#DIV/0!	0	0	5	4.7	0.69897	0	5	0	XM_006139925.1	0	3315	0.69897	5	4.7
XM_006139926.1	5	5	5	6	4.5	4.5	4.5	5.09091	0.778151	0.778151	0.778151	#DIV/0!	2	2	0.30103	0	2	0	XM_006139926.1	0	3274	0.30103	2	2	1	1.1	0	0	1	0	XM_006139926.1	0	3274	0	1	1.1	6	5.6	0.778151	0	6	0	XM_006139926.1	0	3274	0.778151	6	5.6
XM_006139927.1	4	4	4	#DIV/0!	3.8	3.8	3.8	#DIV/0!	#DIV/0!	0.30103	#DIV/0!	0	0	0	#DIV/0!	0	0	0	XM_006139927.1	0	3245	#DIV/0!	0	0	2	2.3	0.30103	0	2	0	XM_006139927.1	0	3245	0.30103	2	2.3	4	3.8	0.60206	0	4	0	XM_006139927.1	0	3245	0.60206	4	3.8
XM_006139928.1	3	3	-3	#DIV/0!	3.4	3.4	-3.4	#DIV/0!	#DIV/0!	0	#DIV/0!	0	3	3	0.477121	0	3	0	XM_006139928.1	0	8072	0.477121	3	3	3	3.4	0.477121	0	3	0	XM_006139928.1	0	8072	0.477121	3	3.4	0	0	#DIV/0!	0	0	0	XM_006139928.1	0	8072	#DIV/0!	0	0
XM_006139929.1	6	6	-6	#DIV/0!	6	6	-6	#DIV/0!	#DIV/0!	0.30103	#DIV/0!	0	6	6	0.778151	0	6	0	XM_006139929.1	0	6173	0.778151	6	6	3	3.4	0.477121	0	3	0	XM_006139929.1	0	6173	0.477121	3	3.4	0	0	#DIV/0!	0	0	0	XM_006139929.1	0	6173	#DIV/0!	0	0
XM_006139930.1	3	3	-3	-1.75	3.2	3.2	-3.2	-1.84211	0.243038	0.243038	-0.243038	-1.40368	7	7	0.845098	0	7	0	XM_006139930.1	0	6060	0.845098	7	7	4	4.5	0.60206	0	4	0	XM_006139930.1	0	6060	0.60206	4	4.5	4	3.8	0.60206	0	4	0	XM_006139930.1	0	6060	0.60206	4	3.8
XM_006139931.1	4	4	-4	-2.33333	4.2	4.2	-4.2	-2.5	0.367977	0.367977	-0.367977	-1.77124	7	7	0.845098	0	7	0	XM_006139931.1	0	6321	0.845098	7	7	5	5.6	0.69897	0	5	0	XM_006139931.1	0	6321	0.69897	5	5.6	3	2.8	0.477121	0	3	0	XM_006139931.1	0	6321	0.477121	3	2.8
XM_006139932.1	1	1	-1	-1.25	1.8	1.8	-1.8	-1.47368	0.09691	0.09691	-0.09691	-1.16096	5	5	0.69897	0	5	0	XM_006139932.1	0	6294	0.69897	5	5	5	5.6	0.69897	0	5	0	XM_006139932.1	0	6294	0.69897	5	5.6	4	3.8	0.60206	0	4	0	XM_006139932.1	0	6294	0.60206	4	3.8
XM_006139933.1	7	7	-7	-4.5	8.3	8.3	-8.3	-5.36842	0.653213	0.653213	-0.653213	-3.16993	3	3	0.477121	0	3	0	XM_006139933.1	0	6276	0.477121	3	3	9	10.2	0.954243	0	9	0	XM_006139933.1	0	6276	0.954243	9	10.2	2	1.9	0.30103	0	2	0	XM_006139933.1	0	6276	0.30103	2	1.9
XM_006139934.1	13	13	-13	-7.5	12.7	12.7	-12.7	-6.52174	0.875061	0.875061	-0.875061	-3.90689	15	15	1.17609	1	15	0	XM_006139934.1	0	6303	1.17609	15	15	2	2.3	0.30103	0	2	0	XM_006139934.1	0	6303	0.30103	2	2.3	13	12.2	1.11394	1	13	0	XM_006139934.1	0	6303	1.11394	13	12.2
XM_006139935.1	8	8	-8	-9	8.1	8.1	-8.1	-10	0.954243	0.954243	-0.954243	#DIV/0!	9	9	0.954243	0	9	0	XM_006139935.1	0	5733	0.954243	9	9	4	4.5	0.60206	0	4	0	XM_006139935.1	0	5733	0.60206	4	4.5	1	0.9	0	0	1	0	XM_006139935.1	0	5733	0	1	0.9
XM_006139936.1	74	74	74	1.34101	56.6	56.6	56.6	1.26083	0.127433	0.127433	0.127433	1.05454	217	217	2.33646	66	217	0	XM_006139936.1	0	1107	2.33646	217	217	225	254.2	2.35218	57	225	0	XM_006139936.1	0	1107	2.35218	225	254.2	291	273.6	2.46389	84	291	0	XM_006139936.1	0	1107	2.46389	291	273.6
XM_006139937.1	2	2	-2	-3	2.5	2.5	-2.5	-3.77778	0.477121	0.477121	-0.477121	#DIV/0!	3	3	0.477121	0	3	0	XM_006139937.1	0	1105	0.477121	3	3	3	3.4	0.477121	0	3	0	XM_006139937.1	0	1105	0.477121	3	3.4	1	0.9	0	0	1	0	XM_006139937.1	0	1105	0	1	0.9
XM_006139938.1	0	0	0	1	0	0	0	1	#NUM!	0	#DIV/0!	0	0	0	#DIV/0!	0	0	0	XM_006139938.1	0	1225	#DIV/0!	0	0	0	0	#DIV/0!	0	0	0	XM_006139938.1	0	1225	#DIV/0!	0	0	0	0	#DIV/0!	0	0	0	XM_006139938.1	0	1225	#DIV/0!	0	0
XM_006139939.1	0	0	0	1	0	0	0	1	#NUM!	0	#DIV/0!	0	0	0	#DIV/0!	0	0	0	XM_006139939.1	0	483	#DIV/0!	0	0	0	0	#DIV/0!	0	0	0	XM_006139939.1	0	483	#DIV/0!	0	0	0	0	#DIV/0!	0	0	0	XM_006139939.1	0	483	#DIV/0!	0	0
XM_006139940.1	663	663	663	1.78369	858.8	858.8	858.8	2.01513	0.251319	0.251319	0.251319	1.08585	846	846	2.92737	846	846	0	XM_006139940.1	0	3338	2.92737	846	846	1509	1704.8	3.17869	1509	1509	0	XM_006139940.1	0	3338	3.17869	1509	1704.8	1509	1418.7	3.17869	1509	1509	0	XM_006139940.1	0	3338	3.17869	1509	1418.7
XM_006139941.1	2	2	2	1.33333	1.5	1.5	1.5	1.25	0.124939	0.124939	0.124939	1.16056	6	6	0.778151	6	6	0	XM_006139941.1	0	1975	0.778151	6	6	6	6.8	0.778151	6	6	0	XM_006139941.1	0	1975	0.778151	6	6.8	8	7.5	0.90309	8	8	0	XM_006139941.1	0	1975	0.90309	8	7.5
XM_006139942.1	3	3	3	#DIV/0!	2.8	2.8	2.8	#DIV/0!	#DIV/0!	0.477121	#DIV/0!	0	0	0	#DIV/0!	0	0	0	XM_006139942.1	0	822	#DIV/0!	0	0	1	1.1	0	1	1	0	XM_006139942.1	0	822	0	1	1.1	3	2.8	0.477121	3	3	0	XM_006139942.1	0	822	0.477121	3	2.8
XM_006139943.1	0	0	0	1	0	0	0	1	#NUM!	0	#DIV/0!	0	0	0	#DIV/0!	0	0	0	XM_006139943.1	0	773	#DIV/0!	0	0	0	0	#DIV/0!	0	0	0	XM_006139943.1	0	773	#DIV/0!	0	0	0	0	#DIV/0!	0	0	0	XM_006139943.1	0	773	#DIV/0!	0	0
XM_006139944.1	5	5	-5	-1.55556	5.5	5.5	-5.5	-1.64706	0.191886	0.191886	-0.191886	-1.20109	14	14	1.14613	14	14	0	XM_006139944.1	0	9272	1.14613	14	14	11	12.4	1.04139	11	11	0	XM_006139944.1	0	9272	1.04139	11	12.4	9	8.5	0.954243	9	9	0	XM_006139944.1	0	9272	0.954243	9	8.5
XM_006139945.1	11	11	11	3.2	13.1	13.1	13.1	3.62	0.50515	0.50515	0.50515	1.72271	5	5	0.69897	5	5	0	XM_006139945.1	0	2763	0.69897	5	5	16	18.1	1.20412	16	16	0	XM_006139945.1	0	2763	1.20412	16	18.1	10	9.4	1	10	10	0	XM_006139945.1	0	2763	1	10	9.4
XM_006139946.1	3	3	-3	#DIV/0!	3	3	-3	#DIV/0!	#DIV/0!	0	#DIV/0!	0	3	3	0.477121	3	3	0	XM_006139946.1	0	2052	0.477121	3	3	0	0	#DIV/0!	0	0	0	XM_006139946.1	0	2052	#DIV/0!	0	0	0	0	#DIV/0!	0	0	0	XM_006139946.1	0	2052	#DIV/0!	0	0
XM_006139947.1	0	0	0	1	0	0	0	1	#NUM!	0	#DIV/0!	0	0	0	#DIV/0!	0	0	0	XM_006139947.1	0	780	#DIV/0!	0	0	0	0	#DIV/0!	0	0	0	XM_006139947.1	0	780	#DIV/0!	0	0	0	0	#DIV/0!	0	0	0	XM_006139947.1	0	780	#DIV/0!	0	0
XM_006139948.1	8	8	8	1.72727	10.5	10.5	10.5	1.95455	0.237361	0.237361	0.237361	1.22793	11	11	1.04139	11	11	0	XM_006139948.1	0	2723	1.04139	11	11	19	21.5	1.27875	19	19	0	XM_006139948.1	0	2723	1.27875	19	21.5	17	16	1.23045	17	17	0	XM_006139948.1	0	2723	1.23045	17	16
XM_006139949.1	28	28	28	1.33735	21.4	21.4	21.4	1.25783	0.126245	0.126245	0.126245	1.06578	83	83	1.91908	83	83	0	XM_006139949.1	0	2846	1.91908	83	83	84	94.9	1.92428	84	84	0	XM_006139949.1	0	2846	1.92428	84	94.9	111	104.4	2.04532	111	111	0	XM_006139949.1	0	2846	2.04532	111	104.4
XM_006139950.1	1	1	1	#DIV/0!	0.9	0.9	0.9	#DIV/0!	#DIV/0!	0	#DIV/0!	0	0	0	#DIV/0!	0	0	0	XM_006139950.1	0	1575	#DIV/0!	0	0	0	0	#DIV/0!	0	0	0	XM_006139950.1	0	1575	#DIV/0!	0	0	1	0.9	0	0	1	0	XM_006139950.1	0	1575	0	1	0.9
XM_006139951.1	2	2	2	#DIV/0!	2.3	2.3	2.3	#DIV/0!	#DIV/0!	0.30103	#DIV/0!	0	0	0	#DIV/0!	0	0	0	XM_006139951.1	0	1417	#DIV/0!	0	0	2	2.3	0.30103	0	2	0	XM_006139951.1	0	1417	0.30103	2	2.3	1	0.9	0	0	1	0	XM_006139951.1	0	1417	0	1	0.9
XM_006139952.1	20	20	-20	-1.14815	34.7	34.7	-34.7	-1.27344	0.0599979	0.0599979	-0.0599979	-1.02816	155	155	2.19033	155	155	0	XM_006139952.1	0	519	2.19033	155	155	143	161.6	2.15534	143	143	0	XM_006139952.1	0	519	2.15534	143	161.6	135	126.9	2.13033	135	135	0	XM_006139952.1	0	519	2.13033	135	126.9
XM_006139953.1	1	1	-1	#DIV/0!	1	1	-1	#DIV/0!	#DIV/0!	0	#DIV/0!	0	1	1	0	1	1	0	XM_006139953.1	0	2264	0	1	1	0	0	#DIV/0!	0	0	0	XM_006139953.1	0	2264	#DIV/0!	0	0	0	0	#DIV/0!	0	0	0	XM_006139953.1	0	2264	#DIV/0!	0	0
XM_006139954.1	32	32	32	1.25197	52.6	52.6	52.6	1.41417	0.0975934	0.0975934	0.0975934	1.04639	127	127	2.1038	127	127	0	XM_006139954.1	0	14920	2.1038	127	127	159	179.6	2.2014	159	159	0	XM_006139954.1	0	14920	2.2014	159	179.6	145	136.3	2.16137	145	145	0	XM_006139954.1	0	14920	2.16137	145	136.3
XM_006139955.1	71	71	71	2.51064	63.9	63.9	63.9	2.35957	0.399784	0.399784	0.399784	1.23909	47	47	1.6721	47	47	0	XM_006139955.1	0	2267	1.6721	47	47	49	55.4	1.6902	49	49	0	XM_006139955.1	0	2267	1.6902	49	55.4	118	110.9	2.07188	118	118	0	XM_006139955.1	0	2267	2.07188	118	110.9
XM_006139956.1	3	3	3	#DIV/0!	2.8	2.8	2.8	#DIV/0!	#DIV/0!	0.477121	#DIV/0!	0	1	1	0	0	1	0	XM_006139956.1	0	5719	0	1	1	0	0	#DIV/0!	0	0	0	XM_006139956.1	0	5719	#DIV/0!	0	0	3	2.8	0.477121	0	3	0	XM_006139956.1	0	5719	0.477121	3	2.8
XM_006139957.1	1	1	1	#DIV/0!	0.9	0.9	0.9	#DIV/0!	#DIV/0!	0	#DIV/0!	0	0	0	#DIV/0!	0	0	0	XM_006139957.1	0	5715	#DIV/0!	0	0	0	0	#DIV/0!	0	0	0	XM_006139957.1	0	5715	#DIV/0!	0	0	1	0.9	0	0	1	0	XM_006139957.1	0	5715	0	1	0.9
XM_006139958.1	1	1	1	#DIV/0!	0.9	0.9	0.9	#DIV/0!	#DIV/0!	0	#DIV/0!	0	0	0	#DIV/0!	0	0	0	XM_006139958.1	0	5704	#DIV/0!	0	0	0	0	#DIV/0!	0	0	0	XM_006139958.1	0	5704	#DIV/0!	0	0	1	0.9	0	0	1	0	XM_006139958.1	0	5704	0	1	0.9
XM_006139959.1	2	2	-2	-3	1.9	1.9	-1.9	-2.72727	0.477121	0.477121	-0.477121	#DIV/0!	3	3	0.477121	0	3	0	XM_006139959.1	0	5310	0.477121	3	3	1	1.1	0	0	1	0	XM_006139959.1	0	5310	0	1	1.1	2	1.9	0.30103	0	2	0	XM_006139959.1	0	5310	0.30103	2	1.9
XM_006139960.1	1	1	-1	#DIV/0!	1	1	-1	#DIV/0!	#DIV/0!	0	#DIV/0!	0	1	1	0	0	1	0	XM_006139960.1	0	5662	0	1	1	0	0	#DIV/0!	0	0	0	XM_006139960.1	0	5662	#DIV/0!	0	0	0	0	#DIV/0!	0	0	0	XM_006139960.1	0	5662	#DIV/0!	0	0
XM_006139961.1	3	3	3	#DIV/0!	2.8	2.8	2.8	#DIV/0!	#DIV/0!	0.176091	#DIV/0!	0	0	0	#DIV/0!	0	0	0	XM_006139961.1	0	5638	#DIV/0!	0	0	2	2.3	0.30103	0	2	0	XM_006139961.1	0	5638	0.30103	2	2.3	3	2.8	0.477121	0	3	0	XM_006139961.1	0	5638	0.477121	3	2.8
XM_006139962.1	1	1	-1	-2	0.9	0.9	-0.9	-1.81818	0.30103	0.30103	-0.30103	#DIV/0!	2	2	0.30103	0	2	0	XM_006139962.1	0	4508	0.30103	2	2	1	1.1	0	0	1	0	XM_006139962.1	0	4508	0	1	1.1	2	1.9	0.30103	0	2	0	XM_006139962.1	0	4508	0.30103	2	1.9
XM_006139963.1	2	2	-2	-3	1.9	1.9	-1.9	-2.72727	0.477121	0.477121	-0.477121	#DIV/0!	3	3	0.477121	0	3	0	XM_006139963.1	0	4477	0.477121	3	3	1	1.1	0	0	1	0	XM_006139963.1	0	4477	0	1	1.1	3	2.8	0.477121	0	3	0	XM_006139963.1	0	4477	0.477121	3	2.8
XM_006139964.1	2	2	-2	-2	1.7	1.7	-1.7	-1.73913	0.30103	0.30103	-0.30103	-2	4	4	0.60206	0	4	0	XM_006139964.1	0	4426	0.60206	4	4	2	2.3	0.30103	0	2	0	XM_006139964.1	0	4426	0.30103	2	2.3	4	3.8	0.60206	0	4	0	XM_006139964.1	0	4426	0.60206	4	3.8
XM_006139965.1	4	4	4	5	3.7	3.7	3.7	4.7	0.69897	0.69897	0.69897	#DIV/0!	1	1	0	0	1	0	XM_006139965.1	0	4022	0	1	1	1	1.1	0	0	1	0	XM_006139965.1	0	4022	0	1	1.1	5	4.7	0.69897	0	5	0	XM_006139965.1	0	4022	0.69897	5	4.7
XM_006139966.1	8	8	8	5	7.4	7.4	7.4	4.7	0.69897	0.69897	0.69897	3.32193	2	2	0.30103	0	2	0	XM_006139966.1	0	3992	0.30103	2	2	6	6.8	0.778151	0	6	0	XM_006139966.1	0	3992	0.778151	6	6.8	10	9.4	1	0	10	0	XM_006139966.1	0	3992	1	10	9.4
XM_006139967.1	2	2	-2	-3	1.9	1.9	-1.9	-2.72727	0.477121	0.477121	-0.477121	#DIV/0!	3	3	0.477121	0	3	0	XM_006139967.1	0	4103	0.477121	3	3	1	1.1	0	0	1	0	XM_006139967.1	0	4103	0	1	1.1	2	1.9	0.30103	0	2	0	XM_006139967.1	0	4103	0.30103	2	1.9
XM_006139968.1	21	21	21	1.46667	11.3	11.3	11.3	1.22244	0.166331	0.166331	0.166331	1.10061	55	55	1.74036	55	55	0	XM_006139968.1	0	854	1.74036	55	55	45	50.8	1.65321	45	45	0	XM_006139968.1	0	854	1.65321	45	50.8	66	62.1	1.81954	66	66	0	XM_006139968.1	0	854	1.81954	66	62.1
XM_006139969.1	18	18	18	1.27273	5	5	5	1.06757	0.104735	0.104735	0.104735	1.05756	74	74	1.86923	74	74	0	XM_006139969.1	0	952	1.86923	74	74	66	74.6	1.81954	66	66	0	XM_006139969.1	0	952	1.81954	66	74.6	84	79	1.92428	84	84	0	XM_006139969.1	0	952	1.92428	84	79
XM_006139970.1	91	91	-91	-5.78947	92.1	92.1	-92.1	-6.14525	0.762639	0.762639	-0.762639	-1.59639	110	110	2.04139	110	110	0	XM_006139970.1	0	5380	2.04139	110	110	26	29.4	1.41497	26	26	0	XM_006139970.1	0	5380	1.41497	26	29.4	19	17.9	1.27875	19	19	0	XM_006139970.1	0	5380	1.27875	19	17.9
XM_006139971.1	0	0	0	1	0	0	0	1	#NUM!	0	#DIV/0!	0	0	0	#DIV/0!	0	0	0	XM_006139971.1	0	393	#DIV/0!	0	0	0	0	#DIV/0!	0	0	0	XM_006139971.1	0	393	#DIV/0!	0	0	0	0	#DIV/0!	0	0	0	XM_006139971.1	0	393	#DIV/0!	0	0
XM_006139972.1	0	0	0	1	0	0	0	1	#NUM!	0	#DIV/0!	0	0	0	#DIV/0!	0	0	0	XM_006139972.1	0	711	#DIV/0!	0	0	0	0	#DIV/0!	0	0	0	XM_006139972.1	0	711	#DIV/0!	0	0	0	0	#DIV/0!	0	0	0	XM_006139972.1	0	711	#DIV/0!	0	0
XM_006139973.1	10	10	10	1.33333	7.6	7.6	7.6	1.25333	0.124939	0.124939	0.124939	1.08458	30	30	1.47712	30	30	0	XM_006139973.1	0	1409	1.47712	30	30	30	33.9	1.47712	30	30	0	XM_006139973.1	0	1409	1.47712	30	33.9	40	37.6	1.60206	40	40	0	XM_006139973.1	0	1409	1.60206	40	37.6
XM_006139974.1	0	0	0	1	0	0	0	1	#NUM!	0	#DIV/0!	0	0	0	#DIV/0!	0	0	0	XM_006139974.1	0	1944	#DIV/0!	0	0	0	0	#DIV/0!	0	0	0	XM_006139974.1	0	1944	#DIV/0!	0	0	0	0	#DIV/0!	0	0	0	XM_006139974.1	0	1944	#DIV/0!	0	0
XM_006139975.1	27	27	27	1.3913	28.2	28.2	28.2	1.4087	0.143422	0.143422	0.143422	1.078	69	69	1.83885	69	69	0	XM_006139975.1	0	2500	1.83885	69	69	86	97.2	1.9345	86	86	0	XM_006139975.1	0	2500	1.9345	86	97.2	96	90.3	1.98227	96	96	0	XM_006139975.1	0	2500	1.98227	96	90.3
XM_006139976.1	0	0	0	1	0	0	0	1	#NUM!	0	#DIV/0!	0	0	0	#DIV/0!	0	0	0	XM_006139976.1	0	1771	#DIV/0!	0	0	0	0	#DIV/0!	0	0	0	XM_006139976.1	0	1771	#DIV/0!	0	0	0	0	#DIV/0!	0	0	0	XM_006139976.1	0	1771	#DIV/0!	0	0
XM_006139977.1	11	11	11	2.375	9.9	9.9	9.9	2.2375	0.375664	0.375664	0.375664	1.41598	8	8	0.90309	0	8	0	XM_006139977.1	0	5655	0.90309	8	8	9	10.2	0.954243	0	9	0	XM_006139977.1	0	5655	0.954243	9	10.2	19	17.9	1.27875	1	19	0	XM_006139977.1	0	5655	1.27875	19	17.9
XM_006139978.1	4	4	4	2	5	5	5	2.25	0.30103	0.30103	0.30103	1.5	4	4	0.60206	0	4	0	XM_006139978.1	0	5589	0.60206	4	4	8	9	0.90309	0	8	0	XM_006139978.1	0	5589	0.90309	8	9	7	6.6	0.845098	0	7	0	XM_006139978.1	0	5589	0.845098	7	6.6
XM_006139979.1	4	4	4	1.5	3.3	3.3	3.3	1.4125	0.176091	0.176091	0.176091	1.19499	8	8	0.90309	0	8	0	XM_006139979.1	0	5600	0.90309	8	8	10	11.3	1	1	10	0	XM_006139979.1	0	5600	1	10	11.3	12	11.3	1.07918	0	12	0	XM_006139979.1	0	5600	1.07918	12	11.3
XM_006139980.1	1	1	1	1.16667	2.3	2.3	-2.3	-1.41071	0.0669468	0.0669468	0.0669468	1.08603	6	6	0.778151	0	6	0	XM_006139980.1	0	2327	0.778151	6	6	7	7.9	0.845098	0	7	0	XM_006139980.1	0	2327	0.845098	7	7.9	6	5.6	0.778151	0	6	0	XM_006139980.1	0	2327	0.778151	6	5.6
XM_006139981.1	5	5	5	3.5	4.6	4.6	4.6	3.3	0.544068	0.544068	0.544068	2.80735	2	2	0.30103	2	2	0	XM_006139981.1	0	1261	0.30103	2	2	5	5.6	0.69897	4	5	0	XM_006139981.1	0	1261	0.69897	5	5.6	7	6.6	0.845098	3	7	0	XM_006139981.1	0	1261	0.845098	7	6.6
XM_006139982.1	2	2	2	#DIV/0!	1.9	1.9	1.9	#DIV/0!	#DIV/0!	0	#DIV/0!	0	0	0	#DIV/0!	0	0	0	XM_006139982.1	0	1243	#DIV/0!	0	0	0	0	#DIV/0!	0	0	0	XM_006139982.1	0	1243	#DIV/0!	0	0	2	1.9	0.30103	0	2	0	XM_006139982.1	0	1243	0.30103	2	1.9
XM_006139983.1	57	57	-57	-3.47826	54	54	-54	-3.07692	0.541362	0.541362	-0.541362	-1.39756	80	80	1.90309	80	80	0	XM_006139983.1	0	1432	1.90309	80	80	23	26	1.36173	23	23	0	XM_006139983.1	0	1432	1.36173	23	26	37	34.8	1.5682	37	37	0	XM_006139983.1	0	1432	1.5682	37	34.8
XM_006139984.1	24	24	24	1.47059	19.5	19.5	19.5	1.38235	0.167491	0.167491	0.167491	1.09809	51	51	1.70757	21	51	0	XM_006139984.1	0	2838	1.70757	51	51	61	68.9	1.78533	27	61	0	XM_006139984.1	0	2838	1.78533	61	68.9	75	70.5	1.87506	22	75	0	XM_006139984.1	0	2838	1.87506	75	70.5
XM_006139985.1	3	3	3	4	2.8	2.8	2.8	3.8	0.60206	0.60206	0.60206	#DIV/0!	1	1	0	0	1	0	XM_006139985.1	0	1953	0	1	1	3	3.4	0.477121	0	3	0	XM_006139985.1	0	1953	0.477121	3	3.4	4	3.8	0.60206	0	4	0	XM_006139985.1	0	1953	0.60206	4	3.8
XM_006139986.1	185	185	185	1.91584	161.9	161.9	161.9	1.80149	0.28236	0.28236	0.28236	1.12248	202	202	2.30535	202	202	0	XM_006139986.1	0	3827	2.30535	202	202	304	343.4	2.48287	304	304	0	XM_006139986.1	0	3827	2.48287	304	343.4	387	363.9	2.58771	387	387	0	XM_006139986.1	0	3827	2.58771	387	363.9
XM_006139987.1	2	2	2	#DIV/0!	1.9	1.9	1.9	#DIV/0!	#DIV/0!	0.30103	#DIV/0!	0	1	1	0	0	1	0	XM_006139987.1	0	1370	0	1	1	0	0	#DIV/0!	0	0	0	XM_006139987.1	0	1370	#DIV/0!	0	0	2	1.9	0.30103	0	2	0	XM_006139987.1	0	1370	0.30103	2	1.9
XM_006139988.1	1	1	-1	#DIV/0!	1.1	1.1	-1.1	#DIV/0!	#DIV/0!	0	#DIV/0!	0	1	1	0	0	1	0	XM_006139988.1	0	1464	0	1	1	1	1.1	0	0	1	0	XM_006139988.1	0	1464	0	1	1.1	0	0	#DIV/0!	0	0	0	XM_006139988.1	0	1464	#DIV/0!	0	0
XM_006139989.1	2	2	-2	#DIV/0!	2	2	-2	#DIV/0!	#DIV/0!	0.30103	#DIV/0!	0	2	2	0.30103	0	2	0	XM_006139989.1	0	1851	0.30103	2	2	0	0	#DIV/0!	0	0	0	XM_006139989.1	0	1851	#DIV/0!	0	0	1	0.9	0	1	1	0	XM_006139989.1	0	1851	0	1	0.9
XM_006139990.1	0	0	0	1	0	0	0	1	#NUM!	0	#DIV/0!	0	0	0	#DIV/0!	0	0	0	XM_006139990.1	0	1836	#DIV/0!	0	0	0	0	#DIV/0!	0	0	0	XM_006139990.1	0	1836	#DIV/0!	0	0	0	0	#DIV/0!	0	0	0	XM_006139990.1	0	1836	#DIV/0!	0	0
XM_006139991.1	0	0	0	1	0	0	0	1	#NUM!	0	#DIV/0!	0	0	0	#DIV/0!	0	0	0	XM_006139991.1	0	1714	#DIV/0!	0	0	0	0	#DIV/0!	0	0	0	XM_006139991.1	0	1714	#DIV/0!	0	0	0	0	#DIV/0!	0	0	0	XM_006139991.1	0	1714	#DIV/0!	0	0
XM_006139992.1	31	31	-31	-8.75	35.7	35.7	-35.7	-10.3947	0.942008	0.942008	-0.942008	-2.56464	21	21	1.32222	2	21	0	XM_006139992.1	0	1277	1.32222	21	21	35	39.5	1.54407	6	35	0	XM_006139992.1	0	1277	1.54407	35	39.5	4	3.8	0.60206	0	4	0	XM_006139992.1	0	1277	0.60206	4	3.8
XM_006139993.1	1	1	-1	-1.25	1.8	1.8	-1.8	-1.47368	0.09691	0.09691	-0.09691	-1.16096	5	5	0.69897	0	5	0	XM_006139993.1	0	1172	0.69897	5	5	5	5.6	0.69897	1	5	0	XM_006139993.1	0	1172	0.69897	5	5.6	4	3.8	0.60206	0	4	0	XM_006139993.1	0	1172	0.60206	4	3.8
XM_006139994.1	30	30	30	3.30769	27.4	27.4	27.4	3.10769	0.519525	0.519525	0.519525	1.46638	13	13	1.11394	2	13	0	XM_006139994.1	0	1168	1.11394	13	13	17	19.2	1.23045	4	17	0	XM_006139994.1	0	1168	1.23045	17	19.2	43	40.4	1.63347	6	43	0	XM_006139994.1	0	1168	1.63347	43	40.4
XM_006139995.1	3	3	-3	-1.75	4.1	4.1	-4.1	-2.07895	0.243038	0.243038	-0.243038	-1.40368	7	7	0.845098	0	7	0	XM_006139995.1	0	1088	0.845098	7	7	7	7.9	0.845098	1	7	0	XM_006139995.1	0	1088	0.845098	7	7.9	4	3.8	0.60206	0	4	0	XM_006139995.1	0	1088	0.60206	4	3.8
XM_006139996.1	7	7	7	8	8	8	8	9	0.90309	0.90309	0.90309	#DIV/0!	1	1	0	1	1	0	XM_006139996.1	0	1493	0	1	1	8	9	0.90309	8	8	0	XM_006139996.1	0	1493	0.90309	8	9	3	2.8	0.477121	3	3	0	XM_006139996.1	0	1493	0.477121	3	2.8
XM_006139997.1	0	0	0	1	0	0	0	1	#NUM!	0	#DIV/0!	0	0	0	#DIV/0!	0	0	0	XM_006139997.1	0	806	#DIV/0!	0	0	0	0	#DIV/0!	0	0	0	XM_006139997.1	0	806	#DIV/0!	0	0	0	0	#DIV/0!	0	0	0	XM_006139997.1	0	806	#DIV/0!	0	0
XM_006139998.1	0	0	0	1	0	0	0	1	#NUM!	0	#DIV/0!	0	0	0	#DIV/0!	0	0	0	XM_006139998.1	0	803	#DIV/0!	0	0	0	0	#DIV/0!	0	0	0	XM_006139998.1	0	803	#DIV/0!	0	0	0	0	#DIV/0!	0	0	0	XM_006139998.1	0	803	#DIV/0!	0	0
XM_006139999.1	9	9	-9	-1.9	7.7	7.7	-7.7	-1.68142	0.278754	0.278754	-0.278754	-1.27875	19	19	1.27875	19	19	0	XM_006139999.1	0	811	1.27875	19	19	10	11.3	1	10	10	0	XM_006139999.1	0	811	1	10	11.3	17	16	1.23045	17	17	0	XM_006139999.1	0	811	1.23045	17	16
XM_006140000.1	183	183	183	2.07647	160.9	160.9	160.9	1.94094	0.317326	0.317326	0.317326	1.14227	171	171	2.233	119	171	0	XM_006140000.1	0	27260	2.233	171	171	170	192.1	2.23045	130	170	0	XM_006140000.1	0	27260	2.23045	170	192.1	353	331.9	2.54777	244	353	0	XM_006140000.1	0	27260	2.54777	353	331.9
XM_006140001.1	3	3	-3	-1.15789	5.8	5.8	-5.8	-1.32402	0.0636691	0.0636691	-0.0636691	-1.04979	22	22	1.34242	5	22	0	XM_006140001.1	0	3655	1.34242	22	22	21	23.7	1.32222	4	21	0	XM_006140001.1	0	3655	1.32222	21	23.7	19	17.9	1.27875	4	19	0	XM_006140001.1	0	3655	1.27875	19	17.9
XM_006140002.1	3	3	-3	-1.5	3.4	3.4	-3.4	-1.60714	0.176091	0.176091	-0.176091	-1.22629	9	9	0.954243	0	9	0	XM_006140002.1	0	2877	0.954243	9	9	8	9	0.90309	0	8	0	XM_006140002.1	0	2877	0.90309	8	9	6	5.6	0.778151	0	6	0	XM_006140002.1	0	2877	0.778151	6	5.6
XM_006140003.1	22	22	-22	-8.33333	25.4	25.4	-25.4	-10.0714	0.920819	0.920819	-0.920819	-2.92995	24	24	1.38021	2	24	0	XM_006140003.1	0	2790	1.38021	24	24	25	28.2	1.39794	1	25	0	XM_006140003.1	0	2790	1.39794	25	28.2	3	2.8	0.477121	0	3	0	XM_006140003.1	0	2790	0.477121	3	2.8
XM_006140004.1	11	11	-11	-2.83333	11.4	11.4	-11.4	-3.03571	0.452298	0.452298	-0.452298	-1.58125	17	17	1.23045	0	17	0	XM_006140004.1	0	2857	1.23045	17	17	6	6.8	0.778151	0	6	0	XM_006140004.1	0	2857	0.778151	6	6.8	6	5.6	0.778151	0	6	0	XM_006140004.1	0	2857	0.778151	6	5.6
XM_006140005.1	5	5	5	1.55556	6.8	6.8	6.8	1.75556	0.191886	0.191886	0.191886	1.20109	9	9	0.954243	0	9	0	XM_006140005.1	0	2823	0.954243	9	9	14	15.8	1.14613	0	14	0	XM_006140005.1	0	2823	1.14613	14	15.8	14	13.2	1.14613	1	14	0	XM_006140005.1	0	2823	1.14613	14	13.2
XM_006140006.1	43	43	-43	-2.19444	55.5	55.5	-55.5	-2.64201	0.341325	0.341325	-0.341325	-1.21932	62	62	1.79239	4	62	0	XM_006140006.1	0	2829	1.79239	62	62	79	89.3	1.89763	7	79	0	XM_006140006.1	0	2829	1.89763	79	89.3	36	33.8	1.5563	5	36	0	XM_006140006.1	0	2829	1.5563	36	33.8
XM_006140007.1	4	4	-4	-5	3.9	3.9	-3.9	-4.54545	0.69897	0.69897	-0.69897	#DIV/0!	5	5	0.69897	5	5	0	XM_006140007.1	0	2477	0.69897	5	5	1	1.1	0	1	1	0	XM_006140007.1	0	2477	0	1	1.1	3	2.8	0.477121	3	3	0	XM_006140007.1	0	2477	0.477121	3	2.8
XM_006140008.1	78	78	78	3.4375	71.4	71.4	71.4	3.23125	0.536243	0.536243	0.536243	1.35627	32	32	1.50515	2	32	0	XM_006140008.1	0	2184	1.50515	32	32	67	75.7	1.82607	9	67	0	XM_006140008.1	0	2184	1.82607	67	75.7	110	103.4	2.04139	15	110	0	XM_006140008.1	0	2184	2.04139	110	103.4
XM_006140009.1	23	23	-23	-2.09524	20.3	20.3	-20.3	-1.85654	0.321233	0.321233	-0.321233	-1.24295	44	44	1.64345	3	44	0	XM_006140009.1	0	2078	1.64345	44	44	21	23.7	1.32222	2	21	0	XM_006140009.1	0	2078	1.32222	21	23.7	34	32	1.53148	4	34	0	XM_006140009.1	0	2078	1.53148	34	32
XM_006140010.1	171	171	-171	-1.35404	199.9	199.9	-199.9	-1.44021	0.131631	0.131631	-0.131631	-1.04904	654	654	2.81558	654	654	0	XM_006140010.1	0	1625	2.81558	654	654	524	592	2.71933	524	524	0	XM_006140010.1	0	1625	2.71933	524	592	483	454.1	2.68395	483	483	0	XM_006140010.1	0	1625	2.68395	483	454.1
XM_006140011.1	18	18	18	2.38462	14.4	14.4	14.4	1.97959	0.377418	0.377418	0.377418	1.33881	25	25	1.39794	0	25	0	XM_006140011.1	0	2926	1.39794	25	25	13	14.7	1.11394	0	13	0	XM_006140011.1	0	2926	1.11394	13	14.7	31	29.1	1.49136	0	31	0	XM_006140011.1	0	2926	1.49136	31	29.1
XM_006140012.1	6	6	6	1.35294	5.6	5.6	5.6	1.32941	0.131279	0.131279	0.131279	1.10669	17	17	1.23045	0	17	0	XM_006140012.1	0	2985	1.23045	17	17	20	22.6	1.30103	0	20	0	XM_006140012.1	0	2985	1.30103	20	22.6	23	21.6	1.36173	0	23	0	XM_006140012.1	0	2985	1.36173	23	21.6
XM_006140013.1	7	7	-7	-2.75	7.2	7.2	-7.2	-2.89474	0.439333	0.439333	-0.439333	-1.72972	11	11	1.04139	0	11	0	XM_006140013.1	0	6965	1.04139	11	11	7	7.9	0.845098	0	7	0	XM_006140013.1	0	6965	0.845098	7	7.9	4	3.8	0.60206	0	4	0	XM_006140013.1	0	6965	0.60206	4	3.8
XM_006140014.1	17	17	-17	-3.125	20.7	20.7	-20.7	-3.76	0.49485	0.49485	-0.49485	-1.54795	25	25	1.39794	1	25	0	XM_006140014.1	0	6998	1.39794	25	25	25	28.2	1.39794	2	25	0	XM_006140014.1	0	6998	1.39794	25	28.2	8	7.5	0.90309	0	8	0	XM_006140014.1	0	6998	0.90309	8	7.5
XM_006140015.1	5	5	-5	-2	5.3	5.3	-5.3	-2.12766	0.30103	0.30103	-0.30103	-1.43068	10	10	1	0	10	0	XM_006140015.1	0	7035	1	10	10	7	7.9	0.845098	0	7	0	XM_006140015.1	0	7035	0.845098	7	7.9	5	4.7	0.69897	0	5	0	XM_006140015.1	0	7035	0.69897	5	4.7
XM_006140016.1	4	4	4	1.57143	2.4	2.4	2.4	1.3038	0.196295	0.196295	0.196295	1.23227	10	10	1	0	10	0	XM_006140016.1	0	7052	1	10	10	7	7.9	0.845098	0	7	0	XM_006140016.1	0	7052	0.845098	7	7.9	11	10.3	1.04139	0	11	0	XM_006140016.1	0	7052	1.04139	11	10.3
XM_006140017.1	6	6	-6	-2	6.4	6.4	-6.4	-2.14286	0.30103	0.30103	-0.30103	-1.38685	12	12	1.07918	0	12	0	XM_006140017.1	0	6941	1.07918	12	12	6	6.8	0.778151	0	6	0	XM_006140017.1	0	6941	0.778151	6	6.8	6	5.6	0.778151	0	6	0	XM_006140017.1	0	6941	0.778151	6	5.6
XM_006140018.1	2	2	2	1.28571	3.2	3.2	3.2	1.45714	0.109144	0.109144	0.109144	1.12915	7	7	0.845098	0	7	0	XM_006140018.1	0	6959	0.845098	7	7	9	10.2	0.954243	0	9	0	XM_006140018.1	0	6959	0.954243	9	10.2	9	8.5	0.954243	0	9	0	XM_006140018.1	0	6959	0.954243	9	8.5
XM_006140019.1	1	1	-1	-1.11111	1.7	1.7	-1.7	-1.2	0.0457575	0.0457575	-0.0457575	-1.04795	10	10	1	0	10	0	XM_006140019.1	0	6897	1	10	10	9	10.2	0.954243	0	9	0	XM_006140019.1	0	6897	0.954243	9	10.2	9	8.5	0.954243	0	9	0	XM_006140019.1	0	6897	0.954243	9	8.5
XM_006140020.1	5	5	-5	-1.55556	3.8	3.8	-3.8	-1.37255	0.191886	0.191886	-0.191886	-1.20109	14	14	1.14613	14	14	0	XM_006140020.1	0	4710	1.14613	14	14	9	10.2	0.954243	9	9	0	XM_006140020.1	0	4710	0.954243	9	10.2	12	11.3	1.07918	12	12	0	XM_006140020.1	0	4710	1.07918	12	11.3
XM_006140021.1	100	100	-100	-2.23457	89.5	89.5	-89.5	-1.97814	0.349194	0.349194	-0.349194	-1.18297	181	181	2.25768	1	181	0	XM_006140021.1	0	1386	2.25768	181	181	81	91.5	1.90849	0	81	0	XM_006140021.1	0	1386	1.90849	81	91.5	129	121.3	2.11059	1	129	0	XM_006140021.1	0	1386	2.11059	129	121.3
XM_006140022.1	42	42	-42	-1.79245	57.5	57.5	-57.5	-2.15462	0.253448	0.253448	-0.253448	-1.14699	89	89	1.94939	0	89	0	XM_006140022.1	0	1359	1.94939	89	89	95	107.3	1.97772	0	95	0	XM_006140022.1	0	1359	1.97772	95	107.3	53	49.8	1.72428	0	53	0	XM_006140022.1	0	1359	1.72428	53	49.8
XM_006140023.1	104	104	-104	-3.16667	106.9	106.9	-106.9	-3.37029	0.500602	0.500602	-0.500602	-1.29776	152	152	2.18184	1	152	0	XM_006140023.1	0	1115	2.18184	152	152	92	103.9	1.96379	0	92	0	XM_006140023.1	0	1115	1.96379	92	103.9	48	45.1	1.68124	0	48	0	XM_006140023.1	0	1115	1.68124	48	45.1
XM_006140024.1	67	67	67	6.58333	60.7	60.7	60.7	5.46324	0.818446	0.818446	0.818446	1.7584	15	15	1.17609	15	15	0	XM_006140024.1	0	1923	1.17609	15	15	12	13.6	1.07918	12	12	0	XM_006140024.1	0	1923	1.07918	12	13.6	79	74.3	1.89763	79	79	0	XM_006140024.1	0	1923	1.89763	79	74.3
XM_006140025.1	0	0	0	1	0	0	0	1	#NUM!	0	#DIV/0!	0	0	0	#DIV/0!	0	0	0	XM_006140025.1	0	960	#DIV/0!	0	0	0	0	#DIV/0!	0	0	0	XM_006140025.1	0	960	#DIV/0!	0	0	0	0	#DIV/0!	0	0	0	XM_006140025.1	0	960	#DIV/0!	0	0
XM_006140026.1	5	5	5	1.55556	3	3	3	1.29412	0.191886	0.191886	0.191886	1.20109	13	13	1.11394	13	13	0	XM_006140026.1	0	1900	1.11394	13	13	9	10.2	0.954243	9	9	0	XM_006140026.1	0	1900	0.954243	9	10.2	14	13.2	1.14613	14	14	0	XM_006140026.1	0	1900	1.14613	14	13.2
XM_006140027.1	50	50	50	3.5	45.8	45.8	45.8	3.29	0.544068	0.544068	0.544068	1.41818	20	20	1.30103	20	20	0	XM_006140027.1	0	3751	1.30103	20	20	41	46.3	1.61278	41	41	0	XM_006140027.1	0	3751	1.61278	41	46.3	70	65.8	1.8451	70	70	0	XM_006140027.1	0	3751	1.8451	70	65.8
XM_006140028.1	10	10	10	1.45455	6.1	6.1	6.1	1.25417	0.162727	0.162727	0.162727	1.12122	24	24	1.38021	24	24	0	XM_006140028.1	0	1634	1.38021	24	24	22	24.9	1.34242	22	22	0	XM_006140028.1	0	1634	1.34242	22	24.9	32	30.1	1.50515	32	32	0	XM_006140028.1	0	1634	1.50515	32	30.1
XM_006140029.1	127	127	127	1.56195	105.9	105.9	105.9	1.46858	0.193666	0.193666	0.193666	1.08227	226	226	2.35411	226	226	0	XM_006140029.1	0	1791	2.35411	226	226	233	263.2	2.36736	233	233	0	XM_006140029.1	0	1791	2.36736	233	263.2	353	331.9	2.54777	353	353	0	XM_006140029.1	0	1791	2.54777	353	331.9
XM_006140030.1	4	4	-4	-2	3.5	3.5	-3.5	-1.77778	0.30103	0.30103	-0.30103	-1.5	8	8	0.90309	0	8	0	XM_006140030.1	0	1805	0.90309	8	8	4	4.5	0.60206	0	4	0	XM_006140030.1	0	1805	0.60206	4	4.5	7	6.6	0.845098	0	7	0	XM_006140030.1	0	1805	0.845098	7	6.6
XM_006140031.1	24	24	24	2.26316	21.4	21.4	21.4	2.12632	0.354715	0.354715	0.354715	1.27739	19	19	1.27875	1	19	0	XM_006140031.1	0	1793	1.27875	19	19	20	22.6	1.30103	2	20	0	XM_006140031.1	0	1793	1.30103	20	22.6	43	40.4	1.63347	3	43	0	XM_006140031.1	0	1793	1.63347	43	40.4
XM_006140032.1	2	2	2	2	2.6	2.6	-2.6	-2.36842	0.30103	0.30103	0.30103	2	2	2	0.30103	0	2	0	XM_006140032.1	0	1713	0.30103	2	2	4	4.5	0.60206	0	4	0	XM_006140032.1	0	1713	0.60206	4	4.5	2	1.9	0.30103	0	2	0	XM_006140032.1	0	1713	0.30103	2	1.9
XM_006140033.1	5	5	5	6	4.6	4.6	4.6	5.6	0.778151	0.778151	0.778151	#DIV/0!	1	1	0	0	1	0	XM_006140033.1	0	1670	0	1	1	2	2.3	0.30103	0	2	0	XM_006140033.1	0	1670	0.30103	2	2.3	6	5.6	0.778151	0	6	0	XM_006140033.1	0	1670	0.778151	6	5.6
XM_006140034.1	157	157	157	2.18939	139.7	139.7	139.7	2.05833	0.340324	0.340324	0.340324	1.16049	132	132	2.12057	132	132	0	XM_006140034.1	0	2318	2.12057	132	132	170	192.1	2.23045	170	170	0	XM_006140034.1	0	2318	2.23045	170	192.1	289	271.7	2.4609	289	289	0	XM_006140034.1	0	2318	2.4609	289	271.7
XM_006140035.1	0	0	0	-1	0.2	0.2	-0.2	-1.22222	0	0	0	1	1	1	0	1	1	0	XM_006140035.1	0	342	0	1	1	1	1.1	0	1	1	0	XM_006140035.1	0	342	0	1	1.1	1	0.9	0	1	1	0	XM_006140035.1	0	342	0	1	0.9
XM_006140036.1	81	81	81	4.85714	73.9	73.9	73.9	4.35909	0.686381	0.686381	0.686381	1.51911	22	22	1.34242	22	22	0	XM_006140036.1	0	3126	1.34242	22	22	21	23.7	1.32222	21	21	0	XM_006140036.1	0	3126	1.32222	21	23.7	102	95.9	2.0086	102	102	0	XM_006140036.1	0	3126	2.0086	102	95.9
XM_006140037.1	6	6	-6	-7	7	7	-7	-8.77778	0.845098	0.845098	-0.845098	#DIV/0!	3	3	0.477121	3	3	0	XM_006140037.1	0	1311	0.477121	3	3	7	7.9	0.845098	6	7	0	XM_006140037.1	0	1311	0.845098	7	7.9	1	0.9	0	1	1	0	XM_006140037.1	0	1311	0	1	0.9
XM_006140038.1	0	0	0	1	0	0	0	1	#NUM!	0	#DIV/0!	0	0	0	#DIV/0!	0	0	0	XM_006140038.1	0	1140	#DIV/0!	0	0	0	0	#DIV/0!	0	0	0	XM_006140038.1	0	1140	#DIV/0!	0	0	0	0	#DIV/0!	0	0	0	XM_006140038.1	0	1140	#DIV/0!	0	0
XM_006140039.1	1	1	1	#DIV/0!	1.1	1.1	1.1	#DIV/0!	#DIV/0!	0	#DIV/0!	0	0	0	#DIV/0!	0	0	0	XM_006140039.1	0	890	#DIV/0!	0	0	1	1.1	0	1	1	0	XM_006140039.1	0	890	0	1	1.1	0	0	#DIV/0!	0	0	0	XM_006140039.1	0	890	#DIV/0!	0	0
XM_006140040.1	658	658	658	4.48148	607.3	607.3	607.3	4.21323	0.651422	0.651422	0.651422	1.28616	189	189	2.27646	189	189	0	XM_006140040.1	0	3095	2.27646	189	189	242	273.4	2.38382	242	242	0	XM_006140040.1	0	3095	2.38382	242	273.4	847	796.3	2.92788	847	847	0	XM_006140040.1	0	3095	2.92788	847	796.3
XM_006140041.1	0	0	0	1	0	0	0	1	#NUM!	0	#DIV/0!	0	0	0	#DIV/0!	0	0	0	XM_006140041.1	0	549	#DIV/0!	0	0	0	0	#DIV/0!	0	0	0	XM_006140041.1	0	549	#DIV/0!	0	0	0	0	#DIV/0!	0	0	0	XM_006140041.1	0	549	#DIV/0!	0	0
XM_006140042.1	0	0	0	1	0	0	0	1	#NUM!	0	#DIV/0!	0	0	0	#DIV/0!	0	0	0	XM_006140042.1	0	549	#DIV/0!	0	0	0	0	#DIV/0!	0	0	0	XM_006140042.1	0	549	#DIV/0!	0	0	0	0	#DIV/0!	0	0	0	XM_006140042.1	0	549	#DIV/0!	0	0
XM_006140043.1	154	154	154	2	151	151	151	1.98052	0.30103	0.30103	0.30103	1.13761	154	154	2.18752	154	154	0	XM_006140043.1	0	3457	2.18752	154	154	270	305	2.43136	270	270	0	XM_006140043.1	0	3457	2.43136	270	305	308	289.6	2.48855	308	308	0	XM_006140043.1	0	3457	2.48855	308	289.6
XM_006140044.1	0	0	0	1	0	0	0	1	#NUM!	0	#DIV/0!	0	0	0	#DIV/0!	0	0	0	XM_006140044.1	0	904	#DIV/0!	0	0	0	0	#DIV/0!	0	0	0	XM_006140044.1	0	904	#DIV/0!	0	0	0	0	#DIV/0!	0	0	0	XM_006140044.1	0	904	#DIV/0!	0	0
XM_006140045.1	0	0	0	1	0	0	0	1	#NUM!	0	#DIV/0!	0	0	0	#DIV/0!	0	0	0	XM_006140045.1	0	2032	#DIV/0!	0	0	0	0	#DIV/0!	0	0	0	XM_006140045.1	0	2032	#DIV/0!	0	0	0	0	#DIV/0!	0	0	0	XM_006140045.1	0	2032	#DIV/0!	0	0
XM_006140046.1	14	14	-14	-1.93333	13	13	-13	-1.8125	0.286307	0.286307	-0.286307	-1.24344	29	29	1.4624	29	29	0	XM_006140046.1	0	871	1.4624	29	29	15	16.9	1.17609	15	15	0	XM_006140046.1	0	871	1.17609	15	16.9	17	16	1.23045	17	17	0	XM_006140046.1	0	871	1.23045	17	16
XM_006140047.1	3	3	-3	-4	3.1	3.1	-3.1	-4.44444	0.60206	0.60206	-0.60206	#DIV/0!	4	4	0.60206	4	4	0	XM_006140047.1	0	3138	0.60206	4	4	2	2.3	0.30103	2	2	0	XM_006140047.1	0	3138	0.30103	2	2.3	1	0.9	0	1	1	0	XM_006140047.1	0	3138	0	1	0.9
XM_006140048.1	39	39	39	1.92857	28.8	28.8	28.8	1.60759	0.285236	0.285236	0.285236	1.17572	52	52	1.716	52	52	0	XM_006140048.1	0	1748	1.716	52	52	42	47.4	1.62325	42	42	0	XM_006140048.1	0	1748	1.62325	42	47.4	81	76.2	1.90849	81	81	0	XM_006140048.1	0	1748	1.90849	81	76.2
XM_006140049.1	49	49	49	1.28994	14.1	14.1	14.1	1.07386	0.11057	0.11057	0.11057	1.04963	196	196	2.29226	196	196	0	XM_006140049.1	0	1379	2.29226	196	196	169	190.9	2.22789	169	169	0	XM_006140049.1	0	1379	2.22789	169	190.9	218	205	2.33846	218	218	0	XM_006140049.1	0	1379	2.33846	218	205
XM_006140050.1	29	29	29	2.61111	23.9	23.9	23.9	2.17734	0.416825	0.416825	0.416825	1.33206	38	38	1.57978	38	38	0	XM_006140050.1	0	699	1.57978	38	38	18	20.3	1.25527	18	18	0	XM_006140050.1	0	699	1.25527	18	20.3	47	44.2	1.6721	47	47	0	XM_006140050.1	0	699	1.6721	47	44.2
XM_006140051.1	10	10	-10	#DIV/0!	10	10	-10	#DIV/0!	#DIV/0!	1	#DIV/0!	0	10	10	1	10	10	0	XM_006140051.1	0	2356	1	10	10	0	0	#DIV/0!	0	0	0	XM_006140051.1	0	2356	#DIV/0!	0	0	1	0.9	0	1	1	0	XM_006140051.1	0	2356	0	1	0.9
XM_006140052.1	21	21	21	2.61538	19.8	19.8	19.8	2.52308	0.417536	0.417536	0.417536	1.37483	13	13	1.11394	0	13	0	XM_006140052.1	0	3314	1.11394	13	13	29	32.8	1.4624	0	29	0	XM_006140052.1	0	3314	1.4624	29	32.8	34	32	1.53148	0	34	0	XM_006140052.1	0	3314	1.53148	34	32
XM_006140053.1	12	12	12	1.8	11	11	11	1.73333	0.255273	0.255273	0.255273	1.21705	15	15	1.17609	0	15	0	XM_006140053.1	0	3302	1.17609	15	15	23	26	1.36173	0	23	0	XM_006140053.1	0	3302	1.36173	23	26	27	25.4	1.43136	0	27	0	XM_006140053.1	0	3302	1.43136	27	25.4
XM_006140054.1	199	199	199	2.41135	160.4	160.4	160.4	2.00691	0.38226	0.38226	0.38226	1.17786	162	162	2.20952	11	162	0	XM_006140054.1	0	3239	2.20952	162	162	141	159.3	2.14922	4	141	0	XM_006140054.1	0	3239	2.14922	141	159.3	340	319.7	2.53148	13	340	0	XM_006140054.1	0	3239	2.53148	340	319.7
XM_006140055.1	139	139	139	2.13008	173	173	173	2.4065	0.328396	0.328396	0.328396	1.15713	123	123	2.08991	7	123	0	XM_006140055.1	0	3227	2.08991	123	123	262	296	2.4183	8	262	0	XM_006140055.1	0	3227	2.4183	262	296	231	217.2	2.36361	9	231	0	XM_006140055.1	0	3227	2.36361	231	217.2
XM_006140056.1	35	35	-35	-2.34615	36.6	36.6	-36.6	-2.5	0.370356	0.370356	-0.370356	-1.26174	61	61	1.78533	3	61	0	XM_006140056.1	0	3163	1.78533	61	61	29	32.8	1.4624	0	29	0	XM_006140056.1	0	3163	1.4624	29	32.8	26	24.4	1.41497	1	26	0	XM_006140056.1	0	3163	1.41497	26	24.4
XM_006140057.1	398	398	398	2.37716	347.9	347.9	347.9	2.16745	0.376059	0.376059	0.376059	1.15281	298	298	2.47422	20	298	0	XM_006140057.1	0	3173	2.47422	298	298	289	326.5	2.4609	9	289	0	XM_006140057.1	0	3173	2.4609	289	326.5	687	645.9	2.83696	28	687	0	XM_006140057.1	0	3173	2.83696	687	645.9
XM_006140058.1	57	57	57	2.29545	51	51	51	2.15909	0.360869	0.360869	0.360869	1.21958	44	44	1.64345	44	44	0	XM_006140058.1	0	4453	1.64345	44	44	63	71.2	1.79934	63	63	0	XM_006140058.1	0	4453	1.79934	63	71.2	101	95	2.00432	101	101	0	XM_006140058.1	0	4453	2.00432	101	95
XM_006140059.1	9	9	-9	-2.28571	9.4	9.4	-9.4	-2.42424	0.359022	0.359022	-0.359022	-1.42483	16	16	1.20412	16	16	0	XM_006140059.1	0	1721	1.20412	16	16	9	10.2	0.954243	9	9	0	XM_006140059.1	0	1721	0.954243	9	10.2	7	6.6	0.845098	7	7	0	XM_006140059.1	0	1721	0.845098	7	6.6
XM_006140060.1	40	40	-40	-1.25641	44.6	44.6	-44.6	-1.29458	0.0991315	0.0991315	-0.0991315	-1.0452	196	196	2.29226	196	196	0	XM_006140060.1	0	1483	2.29226	196	196	156	176.2	2.19312	156	156	0	XM_006140060.1	0	1483	2.19312	156	176.2	161	151.4	2.20683	161	161	0	XM_006140060.1	0	1483	2.20683	161	151.4
XM_006140061.1	54	54	-54	-1.16265	124	124	-124	-1.39731	0.0654492	0.0654492	-0.0654492	-1.02596	378	378	2.57749	378	378	0	XM_006140061.1	0	1877	2.57749	378	378	386	436.1	2.58659	386	386	0	XM_006140061.1	0	1877	2.58659	386	436.1	332	312.1	2.52114	332	332	0	XM_006140061.1	0	1877	2.52114	332	312.1
XM_006140062.1	27	27	27	1.375	39.8	39.8	39.8	1.55278	0.138303	0.138303	0.138303	1.07446	72	72	1.85733	72	72	0	XM_006140062.1	0	4510	1.85733	72	72	99	111.8	1.99564	99	99	0	XM_006140062.1	0	4510	1.99564	99	111.8	77	72.4	1.88649	77	77	0	XM_006140062.1	0	4510	1.88649	77	72.4
XM_006140063.1	496	496	496	1.26411	762.2	762.2	762.2	1.40586	0.101785	0.101785	0.101785	1.03109	1878	1878	3.2737	1878	1878	0	XM_006140063.1	0	2128	3.2737	1878	1878	2337	2640.2	3.36866	2337	2337	0	XM_006140063.1	0	2128	3.36866	2337	2640.2	2374	2232	3.37548	2374	2374	0	XM_006140063.1	0	2128	3.37548	2374	2232
XM_006140064.1	2	2	2	3	2.5	2.5	-2.5	-3.77778	0.477121	0.477121	0.477121	#DIV/0!	1	1	0	0	1	0	XM_006140064.1	0	1709	0	1	1	3	3.4	0.477121	0	3	0	XM_006140064.1	0	1709	0.477121	3	3.4	1	0.9	0	0	1	0	XM_006140064.1	0	1709	0	1	0.9
XM_006140065.1	113	113	113	2.68657	102.2	102.2	102.2	2.52537	0.429198	0.429198	0.429198	1.23504	67	67	1.82607	58	67	0	XM_006140065.1	0	9163	1.82607	67	67	115	129.9	2.0607	103	115	0	XM_006140065.1	0	9163	2.0607	115	129.9	180	169.2	2.25527	163	180	0	XM_006140065.1	0	9163	2.25527	180	169.2
XM_006140066.1	2	2	-2	#DIV/0!	2	2	-2	#DIV/0!	#DIV/0!	0	#DIV/0!	0	2	2	0.30103	2	2	0	XM_006140066.1	0	2738	0.30103	2	2	0	0	#DIV/0!	0	0	0	XM_006140066.1	0	2738	#DIV/0!	0	0	0	0	#DIV/0!	0	0	0	XM_006140066.1	0	2738	#DIV/0!	0	0
XM_006140067.1	2	2	-2	#DIV/0!	2.3	2.3	-2.3	#DIV/0!	#DIV/0!	0.30103	#DIV/0!	0	1	1	0	0	1	0	XM_006140067.1	0	7008	0	1	1	2	2.3	0.30103	0	2	0	XM_006140067.1	0	7008	0.30103	2	2.3	0	0	#DIV/0!	0	0	0	XM_006140067.1	0	7008	#DIV/0!	0	0
XM_006140068.1	1	1	1	#DIV/0!	0.9	0.9	0.9	#DIV/0!	#DIV/0!	0	#DIV/0!	0	0	0	#DIV/0!	0	0	0	XM_006140068.1	0	7017	#DIV/0!	0	0	0	0	#DIV/0!	0	0	0	XM_006140068.1	0	7017	#DIV/0!	0	0	1	0.9	0	0	1	0	XM_006140068.1	0	7017	0	1	0.9
XM_006140069.1	0	0	0	1	0	0	0	1	#NUM!	0	#DIV/0!	0	0	0	#DIV/0!	0	0	0	XM_006140069.1	0	6902	#DIV/0!	0	0	0	0	#DIV/0!	0	0	0	XM_006140069.1	0	6902	#DIV/0!	0	0	0	0	#DIV/0!	0	0	0	XM_006140069.1	0	6902	#DIV/0!	0	0
XM_006140070.1	0	0	0	1	0	0	0	1	#NUM!	0	#DIV/0!	0	0	0	#DIV/0!	0	0	0	XM_006140070.1	0	6996	#DIV/0!	0	0	0	0	#DIV/0!	0	0	0	XM_006140070.1	0	6996	#DIV/0!	0	0	0	0	#DIV/0!	0	0	0	XM_006140070.1	0	6996	#DIV/0!	0	0
XM_006140071.1	1	1	-1	#DIV/0!	1	1	-1	#DIV/0!	#DIV/0!	0	#DIV/0!	0	1	1	0	0	1	0	XM_006140071.1	0	6836	0	1	1	0	0	#DIV/0!	0	0	0	XM_006140071.1	0	6836	#DIV/0!	0	0	0	0	#DIV/0!	0	0	0	XM_006140071.1	0	6836	#DIV/0!	0	0
XM_006140072.1	1	1	-1	#DIV/0!	1	1	-1	#DIV/0!	#DIV/0!	0	#DIV/0!	0	1	1	0	0	1	0	XM_006140072.1	0	6761	0	1	1	0	0	#DIV/0!	0	0	0	XM_006140072.1	0	6761	#DIV/0!	0	0	0	0	#DIV/0!	0	0	0	XM_006140072.1	0	6761	#DIV/0!	0	0
XM_006140073.1	1	1	-1	#DIV/0!	1	1	-1	#DIV/0!	#DIV/0!	0	#DIV/0!	0	1	1	0	0	1	0	XM_006140073.1	0	6749	0	1	1	0	0	#DIV/0!	0	0	0	XM_006140073.1	0	6749	#DIV/0!	0	0	0	0	#DIV/0!	0	0	0	XM_006140073.1	0	6749	#DIV/0!	0	0
XM_006140074.1	1	1	-1	#DIV/0!	1	1	-1	#DIV/0!	#DIV/0!	0	#DIV/0!	0	1	1	0	0	1	0	XM_006140074.1	0	6589	0	1	1	0	0	#DIV/0!	0	0	0	XM_006140074.1	0	6589	#DIV/0!	0	0	1	0.9	0	0	1	0	XM_006140074.1	0	6589	0	1	0.9
XM_006140075.1	0	0	0	1	0	0	0	1	#NUM!	0	#DIV/0!	0	0	0	#DIV/0!	0	0	0	XM_006140075.1	0	6577	#DIV/0!	0	0	0	0	#DIV/0!	0	0	0	XM_006140075.1	0	6577	#DIV/0!	0	0	0	0	#DIV/0!	0	0	0	XM_006140075.1	0	6577	#DIV/0!	0	0
XM_006140076.1	0	0	0	1	0	0	0	1	#NUM!	0	#DIV/0!	0	0	0	#DIV/0!	0	0	0	XM_006140076.1	0	6089	#DIV/0!	0	0	0	0	#DIV/0!	0	0	0	XM_006140076.1	0	6089	#DIV/0!	0	0	0	0	#DIV/0!	0	0	0	XM_006140076.1	0	6089	#DIV/0!	0	0
XM_006140077.1	0	0	0	1	0	0	0	1	#NUM!	0	#DIV/0!	0	0	0	#DIV/0!	0	0	0	XM_006140077.1	0	6218	#DIV/0!	0	0	0	0	#DIV/0!	0	0	0	XM_006140077.1	0	6218	#DIV/0!	0	0	0	0	#DIV/0!	0	0	0	XM_006140077.1	0	6218	#DIV/0!	0	0
XM_006140078.1	3	3	-3	-4	2.9	2.9	-2.9	-3.63636	0.60206	0.60206	-0.60206	#DIV/0!	4	4	0.60206	1	4	0	XM_006140078.1	0	2547	0.60206	4	4	1	1.1	0	1	1	0	XM_006140078.1	0	2547	0	1	1.1	2	1.9	0.30103	0	2	0	XM_006140078.1	0	2547	0.30103	2	1.9
XM_006140079.1	4	4	-4	-2.33333	4.2	4.2	-4.2	-2.5	0.367977	0.367977	-0.367977	-1.77124	7	7	0.845098	1	7	0	XM_006140079.1	0	1392	0.845098	7	7	4	4.5	0.60206	0	4	0	XM_006140079.1	0	1392	0.60206	4	4.5	3	2.8	0.477121	0	3	0	XM_006140079.1	0	1392	0.477121	3	2.8
XM_006140080.1	109	109	109	3.53488	99.9	99.9	99.9	3.32326	0.548375	0.548375	0.548375	1.33571	43	43	1.63347	9	43	0	XM_006140080.1	0	1383	1.63347	43	43	80	90.4	1.90309	11	80	0	XM_006140080.1	0	1383	1.90309	80	90.4	152	142.9	2.18184	35	152	0	XM_006140080.1	0	1383	2.18184	152	142.9
XM_006140081.1	4	4	4	2.33333	3.2	3.2	3.2	1.94118	0.367977	0.367977	0.367977	1.77124	4	4	0.60206	0	4	0	XM_006140081.1	0	1323	0.60206	4	4	3	3.4	0.477121	0	3	0	XM_006140081.1	0	1323	0.477121	3	3.4	7	6.6	0.845098	1	7	0	XM_006140081.1	0	1323	0.845098	7	6.6
XM_006140082.1	6	6	-6	-4	6.1	6.1	-6.1	-4.21053	0.60206	0.60206	-0.60206	-3	8	8	0.90309	0	8	0	XM_006140082.1	0	1199	0.90309	8	8	5	5.6	0.69897	0	5	0	XM_006140082.1	0	1199	0.69897	5	5.6	2	1.9	0.30103	0	2	0	XM_006140082.1	0	1199	0.30103	2	1.9
XM_006140083.1	1	1	-1	-1.25	1.2	1.2	-1.2	-1.31579	0.09691	0.09691	-0.09691	-1.16096	5	5	0.69897	0	5	0	XM_006140083.1	0	1247	0.69897	5	5	4	4.5	0.60206	0	4	0	XM_006140083.1	0	1247	0.60206	4	4.5	4	3.8	0.60206	0	4	0	XM_006140083.1	0	1247	0.60206	4	3.8
XM_006140084.1	7	7	-7	-3.33333	7.2	7.2	-7.2	-3.57143	0.522879	0.522879	-0.522879	-2.0959	10	10	1	1	10	0	XM_006140084.1	0	1260	1	10	10	3	3.4	0.477121	0	3	0	XM_006140084.1	0	1260	0.477121	3	3.4	3	2.8	0.477121	0	3	0	XM_006140084.1	0	1260	0.477121	3	2.8
XM_006140085.1	3	3	-3	-2.5	3.1	3.1	-3.1	-2.63158	0.39794	0.39794	-0.39794	-2.32193	5	5	0.69897	0	5	0	XM_006140085.1	0	1165	0.69897	5	5	4	4.5	0.60206	0	4	0	XM_006140085.1	0	1165	0.60206	4	4.5	2	1.9	0.30103	0	2	0	XM_006140085.1	0	1165	0.30103	2	1.9
XM_006140086.1	8	8	8	3.66667	9.4	9.4	9.4	4.13333	0.564271	0.564271	0.564271	2.18266	3	3	0.477121	0	3	0	XM_006140086.1	0	1262	0.477121	3	3	11	12.4	1.04139	1	11	0	XM_006140086.1	0	1262	1.04139	11	12.4	10	9.4	1	1	10	0	XM_006140086.1	0	1262	1	10	9.4
XM_006140087.1	42	42	42	1.525	34.7	34.7	34.7	1.43375	0.18327	0.18327	0.18327	1.0963	80	80	1.90309	80	80	0	XM_006140087.1	0	3999	1.90309	80	80	100	113	2	100	100	0	XM_006140087.1	0	3999	2	100	113	122	114.7	2.08636	122	122	0	XM_006140087.1	0	3999	2.08636	122	114.7
XM_006140088.1	1265	1265	1265	1.61259	797.9	797.9	797.9	1.34202	0.207524	0.207524	0.207524	1.0626	2727	2727	3.43569	5	2727	0	XM_006140088.1	0	1783	3.43569	2727	2727	2065	2332.9	3.31492	0	2065	0	XM_006140088.1	0	1783	3.31492	2065	2332.9	3330	3130.8	3.52244	5	3330	0	XM_006140088.1	0	1783	3.52244	3330	3130.8
XM_006140089.1	2166	2166	-2166	-2.37349	2745.9	2745.9	-2745.9	-2.85196	0.375388	0.375388	-0.375388	-1.11739	3047	3047	3.48387	6	3047	0	XM_006140089.1	0	1912	3.48387	3047	3047	3743	4228.6	3.57322	1	3743	0	XM_006140089.1	0	1912	3.57322	3743	4228.6	1577	1482.7	3.19783	2	1577	0	XM_006140089.1	0	1912	3.19783	1577	1482.7
XM_006140090.1	308	308	308	9.32432	282.6	282.6	282.6	7.76077	0.969617	0.969617	0.969617	1.6183	161	161	2.20683	161	161	0	XM_006140090.1	0	848	2.20683	161	161	37	41.8	1.5682	37	37	0	XM_006140090.1	0	848	1.5682	37	41.8	345	324.4	2.53782	345	345	0	XM_006140090.1	0	848	2.53782	345	324.4
XM_006140091.1	8	8	-8	-3.66667	7.6	7.6	-7.6	-3.23529	0.564271	0.564271	-0.564271	-2.18266	11	11	1.04139	0	11	0	XM_006140091.1	0	1560	1.04139	11	11	3	3.4	0.477121	0	3	0	XM_006140091.1	0	1560	0.477121	3	3.4	5	4.7	0.69897	0	5	0	XM_006140091.1	0	1560	0.69897	5	4.7
XM_006140092.1	10	10	-10	-3.5	12	12	-12	-4.15789	0.544068	0.544068	-0.544068	-1.90368	7	7	0.845098	0	7	0	XM_006140092.1	0	1563	0.845098	7	7	14	15.8	1.14613	2	14	0	XM_006140092.1	0	1563	1.14613	14	15.8	4	3.8	0.60206	0	4	0	XM_006140092.1	0	1563	0.60206	4	3.8
XM_006140093.1	6	6	6	2.5	4.9	4.9	4.9	2.08889	0.39794	0.39794	0.39794	1.66096	9	9	0.954243	0	9	0	XM_006140093.1	0	1511	0.954243	9	9	4	4.5	0.60206	0	4	0	XM_006140093.1	0	1511	0.60206	4	4.5	10	9.4	1	0	10	0	XM_006140093.1	0	1511	1	10	9.4
XM_006140094.1	2	2	-2	#DIV/0!	2	2	-2	#DIV/0!	#DIV/0!	0	#DIV/0!	0	2	2	0.30103	2	2	0	XM_006140094.1	0	4305	0.30103	2	2	0	0	#DIV/0!	0	0	0	XM_006140094.1	0	4305	#DIV/0!	0	0	0	0	#DIV/0!	0	0	0	XM_006140094.1	0	4305	#DIV/0!	0	0
XM_006140095.1	0	0	0	1	0	0	0	1	#NUM!	0	#DIV/0!	0	0	0	#DIV/0!	0	0	0	XM_006140095.1	0	2082	#DIV/0!	0	0	0	0	#DIV/0!	0	0	0	XM_006140095.1	0	2082	#DIV/0!	0	0	0	0	#DIV/0!	0	0	0	XM_006140095.1	0	2082	#DIV/0!	0	0
XM_006140096.1	2	2	-2	#DIV/0!	2.3	2.3	-2.3	#DIV/0!	#DIV/0!	0.30103	#DIV/0!	0	1	1	0	1	1	0	XM_006140096.1	0	2004	0	1	1	2	2.3	0.30103	0	2	0	XM_006140096.1	0	2004	0.30103	2	2.3	0	0	#DIV/0!	0	0	0	XM_006140096.1	0	2004	#DIV/0!	0	0
XM_006140097.1	0	0	0	1	0	0	0	1	#NUM!	0	#DIV/0!	0	0	0	#DIV/0!	0	0	0	XM_006140097.1	0	1877	#DIV/0!	0	0	0	0	#DIV/0!	0	0	0	XM_006140097.1	0	1877	#DIV/0!	0	0	0	0	#DIV/0!	0	0	0	XM_006140097.1	0	1877	#DIV/0!	0	0
XM_006140098.1	0	0	0	1	0	0	0	1	#NUM!	0	#DIV/0!	0	0	0	#DIV/0!	0	0	0	XM_006140098.1	0	2055	#DIV/0!	0	0	0	0	#DIV/0!	0	0	0	XM_006140098.1	0	2055	#DIV/0!	0	0	0	0	#DIV/0!	0	0	0	XM_006140098.1	0	2055	#DIV/0!	0	0
XM_006140099.1	0	0	0	1	0	0	0	1	#NUM!	0	#DIV/0!	0	0	0	#DIV/0!	0	0	0	XM_006140099.1	0	1914	#DIV/0!	0	0	0	0	#DIV/0!	0	0	0	XM_006140099.1	0	1914	#DIV/0!	0	0	0	0	#DIV/0!	0	0	0	XM_006140099.1	0	1914	#DIV/0!	0	0
XM_006140100.1	0	0	0	1	0	0	0	1	#NUM!	0	#DIV/0!	0	0	0	#DIV/0!	0	0	0	XM_006140100.1	0	1988	#DIV/0!	0	0	0	0	#DIV/0!	0	0	0	XM_006140100.1	0	1988	#DIV/0!	0	0	0	0	#DIV/0!	0	0	0	XM_006140100.1	0	1988	#DIV/0!	0	0
XM_006140101.1	0	0	0	1	0	0	0	1	#NUM!	0	#DIV/0!	0	0	0	#DIV/0!	0	0	0	XM_006140101.1	0	2152	#DIV/0!	0	0	0	0	#DIV/0!	0	0	0	XM_006140101.1	0	2152	#DIV/0!	0	0	0	0	#DIV/0!	0	0	0	XM_006140101.1	0	2152	#DIV/0!	0	0
XM_006140102.1	0	0	0	1	0	0	0	1	#NUM!	0	#DIV/0!	0	0	0	#DIV/0!	0	0	0	XM_006140102.1	0	1864	#DIV/0!	0	0	0	0	#DIV/0!	0	0	0	XM_006140102.1	0	1864	#DIV/0!	0	0	0	0	#DIV/0!	0	0	0	XM_006140102.1	0	1864	#DIV/0!	0	0
XM_006140103.1	0	0	0	1	0	0	0	1	#NUM!	0	#DIV/0!	0	0	0	#DIV/0!	0	0	0	XM_006140103.1	0	1358	#DIV/0!	0	0	0	0	#DIV/0!	0	0	0	XM_006140103.1	0	1358	#DIV/0!	0	0	0	0	#DIV/0!	0	0	0	XM_006140103.1	0	1358	#DIV/0!	0	0
XM_006140104.1	0	0	0	1	0	0	0	1	#NUM!	0	#DIV/0!	0	0	0	#DIV/0!	0	0	0	XM_006140104.1	0	387	#DIV/0!	0	0	0	0	#DIV/0!	0	0	0	XM_006140104.1	0	387	#DIV/0!	0	0	0	0	#DIV/0!	0	0	0	XM_006140104.1	0	387	#DIV/0!	0	0
XM_006140105.1	2	2	2	#DIV/0!	1.9	1.9	1.9	#DIV/0!	#DIV/0!	0.30103	#DIV/0!	0	1	1	0	1	1	0	XM_006140105.1	0	10566	0	1	1	0	0	#DIV/0!	0	0	0	XM_006140105.1	0	10566	#DIV/0!	0	0	2	1.9	0.30103	2	2	0	XM_006140105.1	0	10566	0.30103	2	1.9
XM_006140106.1	9027	9027	9027	1.25239	4721.8	4721.8	4721.8	1.12628	0.0977398	0.0977398	0.0977398	1.02146	37392	37392	4.57278	37392	37392	0	XM_006140106.1	0	5545	4.57278	37392	37392	35766	40406.6	4.55347	35766	35766	0	XM_006140106.1	0	5545	4.55347	35766	40406.6	44793	42113.8	4.65121	44793	44793	0	XM_006140106.1	0	5545	4.65121	44793	42113.8
XM_006140107.1	0	0	0	1	0	0	0	1	#NUM!	0	#DIV/0!	0	0	0	#DIV/0!	0	0	0	XM_006140107.1	0	1215	#DIV/0!	0	0	0	0	#DIV/0!	0	0	0	XM_006140107.1	0	1215	#DIV/0!	0	0	0	0	#DIV/0!	0	0	0	XM_006140107.1	0	1215	#DIV/0!	0	0
XM_006140108.1	0	0	0	1	0	0	0	1	#NUM!	0	#DIV/0!	0	0	0	#DIV/0!	0	0	0	XM_006140108.1	0	1350	#DIV/0!	0	0	0	0	#DIV/0!	0	0	0	XM_006140108.1	0	1350	#DIV/0!	0	0	0	0	#DIV/0!	0	0	0	XM_006140108.1	0	1350	#DIV/0!	0	0
XM_006140109.1	6	6	-6	-1.10345	12.2	12.2	-12.2	-1.22385	0.042752	0.042752	-0.042752	-1.02424	64	64	1.80618	44	64	0	XM_006140109.1	0	1111	1.80618	64	64	59	66.7	1.77085	43	59	0	XM_006140109.1	0	1111	1.77085	59	66.7	58	54.5	1.76343	43	58	0	XM_006140109.1	0	1111	1.76343	58	54.5
XM_006140110.1	3	3	-3	#DIV/0!	3	3	-3	#DIV/0!	#DIV/0!	0	#DIV/0!	0	3	3	0.477121	3	3	0	XM_006140110.1	0	1969	0.477121	3	3	0	0	#DIV/0!	0	0	0	XM_006140110.1	0	1969	#DIV/0!	0	0	0	0	#DIV/0!	0	0	0	XM_006140110.1	0	1969	#DIV/0!	0	0
XM_006140111.1	42	42	42	1.16406	9	9	-9	-1.03212	0.0659763	0.0659763	0.0659763	1.0274	281	281	2.44871	281	281	0	XM_006140111.1	0	829	2.44871	281	281	256	289.2	2.40824	256	256	0	XM_006140111.1	0	829	2.40824	256	289.2	298	280.2	2.47422	298	298	0	XM_006140111.1	0	829	2.47422	298	280.2
XM_006140112.1	111	111	111	1.23567	32.9	32.9	-32.9	-1.06183	0.0919021	0.0919021	0.0919021	1.03438	565	565	2.75205	565	565	0	XM_006140112.1	0	2602	2.75205	565	565	471	532.1	2.67302	471	471	0	XM_006140112.1	0	2602	2.67302	471	532.1	582	547.2	2.76492	582	582	0	XM_006140112.1	0	2602	2.76492	582	547.2
XM_006140113.1	9	9	-9	-5.5	8.7	8.7	-8.7	-4.78261	0.740363	0.740363	-0.740363	-3.45943	11	11	1.04139	11	11	0	XM_006140113.1	0	3978	1.04139	11	11	2	2.3	0.30103	2	2	0	XM_006140113.1	0	3978	0.30103	2	2.3	4	3.8	0.60206	4	4	0	XM_006140113.1	0	3978	0.60206	4	3.8
XM_006140114.1	10	10	-10	-6	9.7	9.7	-9.7	-5.21739	0.778151	0.778151	-0.778151	-3.58496	12	12	1.07918	5	12	0	XM_006140114.1	0	2256	1.07918	12	12	2	2.3	0.30103	1	2	0	XM_006140114.1	0	2256	0.30103	2	2.3	6	5.6	0.778151	4	6	0	XM_006140114.1	0	2256	0.778151	6	5.6
XM_006140115.1	82	82	82	1.70085	70.1	70.1	70.1	1.59915	0.230667	0.230667	0.230667	1.11153	117	117	2.06819	3	117	0	XM_006140115.1	0	3461	2.06819	117	117	131	148	2.11727	7	131	0	XM_006140115.1	0	3461	2.11727	131	148	199	187.1	2.29885	8	199	0	XM_006140115.1	0	3461	2.29885	199	187.1
XM_006140116.1	57	57	-57	-5.75	57.7	57.7	-57.7	-6.10619	0.759668	0.759668	-0.759668	-1.70393	69	69	1.83885	1	69	0	XM_006140116.1	0	3420	1.83885	69	69	60	67.8	1.77815	3	60	0	XM_006140116.1	0	3420	1.77815	60	67.8	12	11.3	1.07918	0	12	0	XM_006140116.1	0	3420	1.07918	12	11.3
XM_006140117.1	325	325	325	2.18182	289.1	289.1	289.1	2.05127	0.338819	0.338819	0.338819	1.1389	275	275	2.43933	275	275	0	XM_006140117.1	0	4689	2.43933	275	275	478	540	2.67943	478	478	0	XM_006140117.1	0	4689	2.67943	478	540	600	564.1	2.77815	600	600	0	XM_006140117.1	0	4689	2.77815	600	564.1
XM_006140118.1	0	0	0	1	0	0	0	1	#NUM!	0	#DIV/0!	0	0	0	#DIV/0!	0	0	0	XM_006140118.1	0	2139	#DIV/0!	0	0	0	0	#DIV/0!	0	0	0	XM_006140118.1	0	2139	#DIV/0!	0	0	0	0	#DIV/0!	0	0	0	XM_006140118.1	0	2139	#DIV/0!	0	0
XM_006140119.1	0	0	0	1	0	0	0	1	#NUM!	0	#DIV/0!	0	0	0	#DIV/0!	0	0	0	XM_006140119.1	0	2078	#DIV/0!	0	0	0	0	#DIV/0!	0	0	0	XM_006140119.1	0	2078	#DIV/0!	0	0	0	0	#DIV/0!	0	0	0	XM_006140119.1	0	2078	#DIV/0!	0	0
XM_006140120.1	0	0	0	1	0	0	0	1	#NUM!	0	#DIV/0!	0	0	0	#DIV/0!	0	0	0	XM_006140120.1	0	2041	#DIV/0!	0	0	0	0	#DIV/0!	0	0	0	XM_006140120.1	0	2041	#DIV/0!	0	0	0	0	#DIV/0!	0	0	0	XM_006140120.1	0	2041	#DIV/0!	0	0
XM_006140121.1	1	1	-1	#DIV/0!	1	1	-1	#DIV/0!	#DIV/0!	0	#DIV/0!	0	1	1	0	1	1	0	XM_006140121.1	0	3098	0	1	1	0	0	#DIV/0!	0	0	0	XM_006140121.1	0	3098	#DIV/0!	0	0	0	0	#DIV/0!	0	0	0	XM_006140121.1	0	3098	#DIV/0!	0	0
XM_006140122.1	180	180	180	1.1921	110.6	110.6	110.6	1.11667	0.0763136	0.0763136	0.0763136	1.02568	948	948	2.97681	948	948	0	XM_006140122.1	0	1931	2.97681	948	948	937	1058.6	2.97174	937	937	0	XM_006140122.1	0	1931	2.97174	937	1058.6	1117	1050.2	3.04805	1117	1117	0	XM_006140122.1	0	1931	3.04805	1117	1050.2
XM_006140123.1	1	1	-1	#DIV/0!	1.1	1.1	-1.1	#DIV/0!	#DIV/0!	0	#DIV/0!	0	1	1	0	1	1	0	XM_006140123.1	0	3328	0	1	1	1	1.1	0	1	1	0	XM_006140123.1	0	3328	0	1	1.1	0	0	#DIV/0!	0	0	0	XM_006140123.1	0	3328	#DIV/0!	0	0
XM_006140124.1	0	0	0	1	0	0	0	1	#NUM!	0	#DIV/0!	0	0	0	#DIV/0!	0	0	0	XM_006140124.1	0	1530	#DIV/0!	0	0	0	0	#DIV/0!	0	0	0	XM_006140124.1	0	1530	#DIV/0!	0	0	0	0	#DIV/0!	0	0	0	XM_006140124.1	0	1530	#DIV/0!	0	0
XM_006140125.1	1236	1236	-1236	-1.68896	1003.2	1003.2	-1003.2	-1.49497	0.22762	0.22762	-0.22762	-1.06995	3030	3030	3.48144	3030	3030	0	XM_006140125.1	0	2269	3.48144	3030	3030	1794	2026.8	3.25382	1794	1794	0	XM_006140125.1	0	2269	3.25382	1794	2026.8	2637	2479.3	3.42111	2637	2637	0	XM_006140125.1	0	2269	3.42111	2637	2479.3
XM_006140126.1	1	1	-1	#DIV/0!	1	1	-1	#DIV/0!	#DIV/0!	0	#DIV/0!	0	1	1	0	1	1	0	XM_006140126.1	0	2271	0	1	1	0	0	#DIV/0!	0	0	0	XM_006140126.1	0	2271	#DIV/0!	0	0	0	0	#DIV/0!	0	0	0	XM_006140126.1	0	2271	#DIV/0!	0	0
XM_006140127.1	0	0	0	1	0	0	0	1	#NUM!	0	#DIV/0!	0	0	0	#DIV/0!	0	0	0	XM_006140127.1	0	776	#DIV/0!	0	0	0	0	#DIV/0!	0	0	0	XM_006140127.1	0	776	#DIV/0!	0	0	0	0	#DIV/0!	0	0	0	XM_006140127.1	0	776	#DIV/0!	0	0
XM_006140128.1	1	1	1	#DIV/0!	0.9	0.9	0.9	#DIV/0!	#DIV/0!	0	#DIV/0!	0	0	0	#DIV/0!	0	0	0	XM_006140128.1	0	1896	#DIV/0!	0	0	0	0	#DIV/0!	0	0	0	XM_006140128.1	0	1896	#DIV/0!	0	0	1	0.9	0	1	1	0	XM_006140128.1	0	1896	0	1	0.9
XM_006140129.1	4	4	-4	-2	4.2	4.2	-4.2	-2.10526	0.30103	0.30103	-0.30103	-1.5	8	8	0.90309	8	8	0	XM_006140129.1	0	1881	0.90309	8	8	4	4.5	0.60206	4	4	0	XM_006140129.1	0	1881	0.60206	4	4.5	4	3.8	0.60206	4	4	0	XM_006140129.1	0	1881	0.60206	4	3.8
XM_006140130.1	0	0	0	1	0	0	0	1	#NUM!	0	#DIV/0!	0	0	0	#DIV/0!	0	0	0	XM_006140130.1	0	1627	#DIV/0!	0	0	0	0	#DIV/0!	0	0	0	XM_006140130.1	0	1627	#DIV/0!	0	0	0	0	#DIV/0!	0	0	0	XM_006140130.1	0	1627	#DIV/0!	0	0
XM_006140131.1	5	5	5	6	4.5	4.5	4.5	5.09091	0.778151	0.778151	0.778151	#DIV/0!	3	3	0.477121	3	3	0	XM_006140131.1	0	3795	0.477121	3	3	1	1.1	0	1	1	0	XM_006140131.1	0	3795	0	1	1.1	6	5.6	0.778151	6	6	0	XM_006140131.1	0	3795	0.778151	6	5.6
XM_006140132.1	9	9	-9	-4	8.6	8.6	-8.6	-3.52941	0.60206	0.60206	-0.60206	-2.26186	12	12	1.07918	12	12	0	XM_006140132.1	0	2660	1.07918	12	12	3	3.4	0.477121	3	3	0	XM_006140132.1	0	2660	0.477121	3	3.4	12	11.3	1.07918	12	12	0	XM_006140132.1	0	2660	1.07918	12	11.3
XM_006140133.1	290	290	-290	-2.63842	278	278	-278	-2.4709	0.421344	0.421344	-0.421344	-1.18743	467	467	2.66932	467	467	0	XM_006140133.1	0	331	2.66932	467	467	177	200	2.24797	177	177	0	XM_006140133.1	0	331	2.24797	177	200	201	189	2.3032	201	201	0	XM_006140133.1	0	331	2.3032	201	189
XM_006140134.1	0	0	0	1	0	0	0	1	#NUM!	0	#DIV/0!	0	0	0	#DIV/0!	0	0	0	XM_006140134.1	0	4100	#DIV/0!	0	0	0	0	#DIV/0!	0	0	0	XM_006140134.1	0	4100	#DIV/0!	0	0	0	0	#DIV/0!	0	0	0	XM_006140134.1	0	4100	#DIV/0!	0	0
XM_006140135.1	233	233	233	2.27322	208.1	208.1	208.1	2.13716	0.356642	0.356642	0.356642	1.15764	183	183	2.26245	37	183	0	XM_006140135.1	0	3008	2.26245	183	183	219	247.4	2.34044	35	219	0	XM_006140135.1	0	3008	2.34044	219	247.4	416	391.1	2.61909	77	416	0	XM_006140135.1	0	3008	2.61909	416	391.1
XM_006140136.1	7	7	7	3.33333	8.3	8.3	8.3	3.76667	0.522879	0.522879	0.522879	2.0959	3	3	0.477121	0	3	0	XM_006140136.1	0	2786	0.477121	3	3	10	11.3	1	0	10	0	XM_006140136.1	0	2786	1	10	11.3	4	3.8	0.60206	0	4	0	XM_006140136.1	0	2786	0.60206	4	3.8
XM_006140137.1	24	24	24	1.72727	16.6	16.6	16.6	1.44865	0.237361	0.237361	0.237361	1.15631	37	37	1.5682	37	37	0	XM_006140137.1	0	2609	1.5682	37	37	33	37.3	1.51851	33	33	0	XM_006140137.1	0	2609	1.51851	33	37.3	57	53.6	1.75587	57	57	0	XM_006140137.1	0	2609	1.75587	57	53.6
XM_006140138.1	66	66	66	2.1	58.5	58.5	58.5	1.975	0.322219	0.322219	0.322219	1.18121	60	60	1.77815	60	60	0	XM_006140138.1	0	1448	1.77815	60	60	86	97.2	1.9345	86	86	0	XM_006140138.1	0	1448	1.9345	86	97.2	126	118.5	2.10037	126	126	0	XM_006140138.1	0	1448	2.10037	126	118.5
XM_006140139.1	2	2	2	#DIV/0!	1.9	1.9	1.9	#DIV/0!	#DIV/0!	0.30103	#DIV/0!	0	1	1	0	0	1	0	XM_006140139.1	0	4592	0	1	1	0	0	#DIV/0!	0	0	0	XM_006140139.1	0	4592	#DIV/0!	0	0	2	1.9	0.30103	0	2	0	XM_006140139.1	0	4592	0.30103	2	1.9
XM_006140140.1	2	2	2	#DIV/0!	1.9	1.9	1.9	#DIV/0!	#DIV/0!	0	#DIV/0!	0	0	0	#DIV/0!	0	0	0	XM_006140140.1	0	4544	#DIV/0!	0	0	0	0	#DIV/0!	0	0	0	XM_006140140.1	0	4544	#DIV/0!	0	0	2	1.9	0.30103	0	2	0	XM_006140140.1	0	4544	0.30103	2	1.9
XM_006140141.1	2	2	-2	#DIV/0!	2	2	-2	#DIV/0!	#DIV/0!	0.30103	#DIV/0!	0	2	2	0.30103	0	2	0	XM_006140141.1	0	4233	0.30103	2	2	0	0	#DIV/0!	0	0	0	XM_006140141.1	0	4233	#DIV/0!	0	0	1	0.9	0	0	1	0	XM_006140141.1	0	4233	0	1	0.9
XM_006140142.1	334	334	334	4.00901	307.4	307.4	307.4	3.76937	0.603037	0.603037	0.603037	1.29484	111	111	2.04532	111	111	0	XM_006140142.1	0	1469	2.04532	111	111	239	270	2.3784	239	239	0	XM_006140142.1	0	1469	2.3784	239	270	445	418.4	2.64836	445	445	0	XM_006140142.1	0	1469	2.64836	445	418.4
XM_006140143.1	28	28	28	2.16667	24.9	24.9	24.9	2.0375	0.335792	0.335792	0.335792	1.24329	24	24	1.38021	24	24	0	XM_006140143.1	0	2132	1.38021	24	24	36	40.7	1.5563	36	36	0	XM_006140143.1	0	2132	1.5563	36	40.7	52	48.9	1.716	52	52	0	XM_006140143.1	0	2132	1.716	52	48.9
XM_006140144.1	0	0	0	-1	1.2	1.2	-1.2	-1.21429	0	0	0	-1	6	6	0.778151	6	6	0	XM_006140144.1	0	1874	0.778151	6	6	6	6.8	0.778151	6	6	0	XM_006140144.1	0	1874	0.778151	6	6.8	6	5.6	0.778151	6	6	0	XM_006140144.1	0	1874	0.778151	6	5.6
XM_006140145.1	15	15	15	1.78947	10.5	10.5	10.5	1.48837	0.252725	0.252725	0.252725	1.19763	27	27	1.43136	0	27	0	XM_006140145.1	0	3117	1.43136	27	27	19	21.5	1.27875	0	19	0	XM_006140145.1	0	3117	1.27875	19	21.5	34	32	1.53148	0	34	0	XM_006140145.1	0	3117	1.53148	34	32
XM_006140146.1	3	3	3	1.14286	1.1	1.1	-1.1	-1.04867	0.0579919	0.0579919	0.0579919	1.04386	23	23	1.36173	0	23	0	XM_006140146.1	0	2463	1.36173	23	23	21	23.7	1.32222	0	21	0	XM_006140146.1	0	2463	1.32222	21	23.7	24	22.6	1.38021	0	24	0	XM_006140146.1	0	2463	1.38021	24	22.6
XM_006140147.1	95	95	95	4.06452	87.5	87.5	87.5	3.82258	0.609009	0.609009	0.609009	1.40836	31	31	1.49136	0	31	0	XM_006140147.1	0	2865	1.49136	31	31	73	82.5	1.86332	2	73	0	XM_006140147.1	0	2865	1.86332	73	82.5	126	118.5	2.10037	3	126	0	XM_006140147.1	0	2865	2.10037	126	118.5
XM_006140148.1	2	2	2	#DIV/0!	2.3	2.3	2.3	#DIV/0!	#DIV/0!	0	#DIV/0!	0	0	0	#DIV/0!	0	0	0	XM_006140148.1	0	1679	#DIV/0!	0	0	2	2.3	0.30103	2	2	0	XM_006140148.1	0	1679	0.30103	2	2.3	0	0	#DIV/0!	0	0	0	XM_006140148.1	0	1679	#DIV/0!	0	0
XM_006140149.1	7	7	-7	-1.07865	11.2	11.2	-11.2	-1.12542	0.0328812	0.0328812	-0.0328812	-1.01687	96	96	1.98227	28	96	0	XM_006140149.1	0	2258	1.98227	96	96	89	100.5	1.94939	30	89	0	XM_006140149.1	0	2258	1.94939	89	100.5	95	89.3	1.97772	29	95	0	XM_006140149.1	0	2258	1.97772	95	89.3
XM_006140150.1	3	3	3	2	2.6	2.6	2.6	1.86667	0.30103	0.30103	0.30103	1.63093	3	3	0.477121	0	3	0	XM_006140150.1	0	1783	0.477121	3	3	3	3.4	0.477121	0	3	0	XM_006140150.1	0	1783	0.477121	3	3.4	6	5.6	0.778151	0	6	0	XM_006140150.1	0	1783	0.778151	6	5.6
XM_006140151.1	0	0	0	1	0	0	0	1	#NUM!	0	#DIV/0!	0	0	0	#DIV/0!	0	0	0	XM_006140151.1	0	788	#DIV/0!	0	0	0	0	#DIV/0!	0	0	0	XM_006140151.1	0	788	#DIV/0!	0	0	0	0	#DIV/0!	0	0	0	XM_006140151.1	0	788	#DIV/0!	0	0
XM_006140152.1	12	12	12	2.71429	10	10	10	2.26582	0.433656	0.433656	0.433656	1.51314	14	14	1.14613	0	14	0	XM_006140152.1	0	5768	1.14613	14	14	7	7.9	0.845098	0	7	0	XM_006140152.1	0	5768	0.845098	7	7.9	19	17.9	1.27875	2	19	0	XM_006140152.1	0	5768	1.27875	19	17.9
XM_006140153.1	40	40	40	6	37.1	37.1	37.1	5.6375	0.778151	0.778151	0.778151	1.86165	8	8	0.90309	0	8	0	XM_006140153.1	0	6518	0.90309	8	8	20	22.6	1.30103	2	20	0	XM_006140153.1	0	6518	1.30103	20	22.6	48	45.1	1.68124	5	48	0	XM_006140153.1	0	6518	1.68124	48	45.1
XM_006140154.1	0	0	0	1	0	0	0	1	#NUM!	0	#DIV/0!	0	0	0	#DIV/0!	0	0	0	XM_006140154.1	0	1805	#DIV/0!	0	0	0	0	#DIV/0!	0	0	0	XM_006140154.1	0	1805	#DIV/0!	0	0	0	0	#DIV/0!	0	0	0	XM_006140154.1	0	1805	#DIV/0!	0	0
XM_006140155.1	0	0	0	1	0	0	0	1	#NUM!	0	#DIV/0!	0	0	0	#DIV/0!	0	0	0	XM_006140155.1	0	1931	#DIV/0!	0	0	0	0	#DIV/0!	0	0	0	XM_006140155.1	0	1931	#DIV/0!	0	0	0	0	#DIV/0!	0	0	0	XM_006140155.1	0	1931	#DIV/0!	0	0
XM_006140156.1	0	0	0	1	0	0	0	1	#NUM!	0	#DIV/0!	0	0	0	#DIV/0!	0	0	0	XM_006140156.1	0	3112	#DIV/0!	0	0	0	0	#DIV/0!	0	0	0	XM_006140156.1	0	3112	#DIV/0!	0	0	0	0	#DIV/0!	0	0	0	XM_006140156.1	0	3112	#DIV/0!	0	0
XM_006140157.1	51	51	51	1.36691	61	61	61	1.43885	0.135739	0.135739	0.135739	1.06334	139	139	2.14301	139	139	0	XM_006140157.1	0	3608	2.14301	139	139	177	200	2.24797	177	177	0	XM_006140157.1	0	3608	2.24797	177	200	190	178.6	2.27875	190	190	0	XM_006140157.1	0	3608	2.27875	190	178.6
XM_006140158.1	6	6	6	1.85714	5.2	5.2	5.2	1.74286	0.268845	0.268845	0.268845	1.31812	7	7	0.845098	2	7	0	XM_006140158.1	0	3241	0.845098	7	7	7	7.9	0.845098	0	7	0	XM_006140158.1	0	3241	0.845098	7	7.9	13	12.2	1.11394	0	13	0	XM_006140158.1	0	3241	1.11394	13	12.2
XM_006140159.1	0	0	0	1	0	0	0	1	#NUM!	0	#DIV/0!	0	0	0	#DIV/0!	0	0	0	XM_006140159.1	0	4461	#DIV/0!	0	0	0	0	#DIV/0!	0	0	0	XM_006140159.1	0	4461	#DIV/0!	0	0	0	0	#DIV/0!	0	0	0	XM_006140159.1	0	4461	#DIV/0!	0	0
XM_006140160.1	0	0	0	1	0	0	0	1	#NUM!	0	#DIV/0!	0	0	0	#DIV/0!	0	0	0	XM_006140160.1	0	4464	#DIV/0!	0	0	0	0	#DIV/0!	0	0	0	XM_006140160.1	0	4464	#DIV/0!	0	0	0	0	#DIV/0!	0	0	0	XM_006140160.1	0	4464	#DIV/0!	0	0
XM_006140161.1	21	21	21	1.45652	17	17	17	1.36957	0.163317	0.163317	0.163317	1.09822	46	46	1.66276	46	46	0	XM_006140161.1	0	5778	1.66276	46	46	54	61	1.73239	54	54	0	XM_006140161.1	0	5778	1.73239	54	61	67	63	1.82607	67	67	0	XM_006140161.1	0	5778	1.82607	67	63
XM_006140162.1	54	54	54	1.39706	26.6	26.6	26.6	1.175	0.145215	0.145215	0.145215	1.06806	152	152	2.18184	152	152	0	XM_006140162.1	0	1939	2.18184	152	152	136	153.6	2.13354	136	136	0	XM_006140162.1	0	1939	2.13354	136	153.6	190	178.6	2.27875	190	190	0	XM_006140162.1	0	1939	2.27875	190	178.6
XM_006140163.1	0	0	0	1	0	0	0	1	#NUM!	0	#DIV/0!	0	0	0	#DIV/0!	0	0	0	XM_006140163.1	0	357	#DIV/0!	0	0	0	0	#DIV/0!	0	0	0	XM_006140163.1	0	357	#DIV/0!	0	0	0	0	#DIV/0!	0	0	0	XM_006140163.1	0	357	#DIV/0!	0	0
XM_006140164.1	120	120	120	2.18812	93.7	93.7	93.7	1.82121	0.340071	0.340071	0.340071	1.16967	174	174	2.24055	1	174	0	XM_006140164.1	0	3257	2.24055	174	174	101	114.1	2.00432	0	101	0	XM_006140164.1	0	3257	2.00432	101	114.1	221	207.8	2.34439	2	221	0	XM_006140164.1	0	3257	2.34439	221	207.8
XM_006140165.1	18	18	-18	-1.2	37.4	37.4	-37.4	-1.44208	0.0791812	0.0791812	-0.0791812	-1.04052	102	102	2.0086	0	102	0	XM_006140165.1	0	3053	2.0086	102	102	108	122	2.03342	0	108	0	XM_006140165.1	0	3053	2.03342	108	122	90	84.6	1.95424	0	90	0	XM_006140165.1	0	3053	1.95424	90	84.6
XM_006140166.1	19	19	19	1.51351	26.3	26.3	26.3	1.71081	0.179986	0.179986	0.179986	1.11477	37	37	1.5682	37	37	0	XM_006140166.1	0	2610	1.5682	37	37	56	63.3	1.74819	56	56	0	XM_006140166.1	0	2610	1.74819	56	63.3	41	38.5	1.61278	41	41	0	XM_006140166.1	0	2610	1.61278	41	38.5
XM_006140167.1	45	45	45	2.09756	39.9	39.9	39.9	1.97317	0.321715	0.321715	0.321715	1.19948	41	41	1.61278	7	41	0	XM_006140167.1	0	3111	1.61278	41	41	44	49.7	1.64345	11	44	0	XM_006140167.1	0	3111	1.64345	44	49.7	86	80.9	1.9345	14	86	0	XM_006140167.1	0	3111	1.9345	86	80.9
XM_006140168.1	2	2	2	1.4	2.9	2.9	2.9	1.58	0.146128	0.146128	0.146128	1.20906	5	5	0.69897	0	5	0	XM_006140168.1	0	2427	0.69897	5	5	7	7.9	0.845098	0	7	0	XM_006140168.1	0	2427	0.845098	7	7.9	6	5.6	0.778151	0	6	0	XM_006140168.1	0	2427	0.778151	6	5.6
XM_006140169.1	5	5	-5	-2.66667	6.2	6.2	-6.2	-3.21429	0.425969	0.425969	-0.425969	-1.89279	5	5	0.69897	0	5	0	XM_006140169.1	0	3215	0.69897	5	5	8	9	0.90309	0	8	0	XM_006140169.1	0	3215	0.90309	8	9	3	2.8	0.477121	0	3	0	XM_006140169.1	0	3215	0.477121	3	2.8
XM_006140170.1	1	1	1	1.33333	1.7	1.7	-1.7	-1.60714	0.124939	0.124939	0.124939	1.26186	3	3	0.477121	0	3	0	XM_006140170.1	0	3620	0.477121	3	3	4	4.5	0.60206	0	4	0	XM_006140170.1	0	3620	0.60206	4	4.5	3	2.8	0.477121	0	3	0	XM_006140170.1	0	3620	0.477121	3	2.8
XM_006140171.1	6	6	6	2.5	7.5	7.5	-7.5	-2.97368	0.39794	0.39794	0.39794	1.66096	4	4	0.60206	0	4	0	XM_006140171.1	0	2281	0.60206	4	4	10	11.3	1	1	10	0	XM_006140171.1	0	2281	1	10	11.3	4	3.8	0.60206	0	4	0	XM_006140171.1	0	2281	0.60206	4	3.8
XM_006140172.1	10	10	10	1.625	6.3	6.3	6.3	1.34807	0.210853	0.210853	0.210853	1.17511	19	19	1.27875	19	19	0	XM_006140172.1	0	1955	1.27875	19	19	16	18.1	1.20412	16	16	0	XM_006140172.1	0	1955	1.20412	16	18.1	26	24.4	1.41497	26	26	0	XM_006140172.1	0	1955	1.41497	26	24.4
XM_006140173.1	10	10	10	1.4	4.7	4.7	4.7	1.16667	0.146128	0.146128	0.146128	1.10453	29	29	1.4624	26	29	0	XM_006140173.1	0	2259	1.4624	29	29	25	28.2	1.39794	23	25	0	XM_006140173.1	0	2259	1.39794	25	28.2	35	32.9	1.54407	35	35	0	XM_006140173.1	0	2259	1.54407	35	32.9
XM_006140174.1	8	8	-8	-2.33333	8.4	8.4	-8.4	-2.5	0.367977	0.367977	-0.367977	-1.47289	14	14	1.14613	0	14	0	XM_006140174.1	0	2917	1.14613	14	14	6	6.8	0.778151	0	6	0	XM_006140174.1	0	2917	0.778151	6	6.8	6	5.6	0.778151	0	6	0	XM_006140174.1	0	2917	0.778151	6	5.6
XM_006140175.1	10	10	-10	-3.5	9.5	9.5	-9.5	-3.11111	0.544068	0.544068	-0.544068	-1.90368	14	14	1.14613	0	14	0	XM_006140175.1	0	2566	1.14613	14	14	4	4.5	0.60206	0	4	0	XM_006140175.1	0	2566	0.60206	4	4.5	5	4.7	0.69897	0	5	0	XM_006140175.1	0	2566	0.69897	5	4.7
XM_006140176.1	169	169	-169	-2.72449	156.3	156.3	-156.3	-2.41192	0.435285	0.435285	-0.435285	-1.2186	267	267	2.42651	240	267	0	XM_006140176.1	0	2676	2.42651	267	267	98	110.7	1.99123	88	98	0	XM_006140176.1	0	2676	1.99123	98	110.7	148	139.1	2.17026	130	148	0	XM_006140176.1	0	2676	2.17026	148	139.1
XM_006140177.1	10	10	10	2.11111	7.7	7.7	7.7	1.7549	0.324511	0.324511	0.324511	1.34007	15	15	1.17609	0	15	0	XM_006140177.1	0	2297	1.17609	15	15	9	10.2	0.954243	0	9	0	XM_006140177.1	0	2297	0.954243	9	10.2	19	17.9	1.27875	1	19	0	XM_006140177.1	0	2297	1.27875	19	17.9
XM_006140178.1	26	26	26	1.76471	33.8	33.8	33.8	1.99412	0.246672	0.246672	0.246672	1.16107	34	34	1.53148	34	34	0	XM_006140178.1	0	2353	1.53148	34	34	60	67.8	1.77815	60	60	0	XM_006140178.1	0	2353	1.77815	60	67.8	51	47.9	1.70757	51	51	0	XM_006140178.1	0	2353	1.70757	51	47.9
XM_006140179.1	0	0	0	1	0	0	0	1	#NUM!	0	#DIV/0!	0	0	0	#DIV/0!	0	0	0	XM_006140179.1	0	414	#DIV/0!	0	0	0	0	#DIV/0!	0	0	0	XM_006140179.1	0	414	#DIV/0!	0	0	0	0	#DIV/0!	0	0	0	XM_006140179.1	0	414	#DIV/0!	0	0
XM_006140180.1	8	8	-8	#DIV/0!	8	8	-8	#DIV/0!	#DIV/0!	0.425969	#DIV/0!	0	8	8	0.90309	8	8	0	XM_006140180.1	0	427	0.90309	8	8	0	0	#DIV/0!	0	0	0	XM_006140180.1	0	427	#DIV/0!	0	0	3	2.8	0.477121	3	3	0	XM_006140180.1	0	427	0.477121	3	2.8
XM_006140181.1	0	0	0	1	0	0	0	1	#NUM!	0	#DIV/0!	0	0	0	#DIV/0!	0	0	0	XM_006140181.1	0	897	#DIV/0!	0	0	0	0	#DIV/0!	0	0	0	XM_006140181.1	0	897	#DIV/0!	0	0	0	0	#DIV/0!	0	0	0	XM_006140181.1	0	897	#DIV/0!	0	0
XM_006140182.1	1585	1585	-1585	-1.59856	1695.4	1695.4	-1695.4	-1.66811	0.20373	0.20373	-0.20373	-1.05952	4233	4233	3.62665	4233	4233	0	XM_006140182.1	0	1179	3.62665	4233	4233	2648	2991.6	3.42292	2648	2648	0	XM_006140182.1	0	1179	3.42292	2648	2991.6	2699	2537.6	3.4312	2699	2699	0	XM_006140182.1	0	1179	3.4312	2699	2537.6
XM_006140183.1	8	8	-8	-1.42105	12.6	12.6	-12.6	-1.70391	0.15261	0.15261	-0.15261	-1.11934	23	23	1.36173	23	23	0	XM_006140183.1	0	1855	1.36173	23	23	27	30.5	1.43136	27	27	0	XM_006140183.1	0	1855	1.43136	27	30.5	19	17.9	1.27875	19	19	0	XM_006140183.1	0	1855	1.27875	19	17.9
XM_006140184.1	2	2	2	3	1.7	1.7	1.7	2.54545	0.477121	0.477121	0.477121	#DIV/0!	2	2	0.30103	2	2	0	XM_006140184.1	0	1037	0.30103	2	2	1	1.1	0	1	1	0	XM_006140184.1	0	1037	0	1	1.1	3	2.8	0.477121	3	3	0	XM_006140184.1	0	1037	0.477121	3	2.8
XM_006140185.1	0	0	0	1	0	0	0	1	#NUM!	0	#DIV/0!	0	0	0	#DIV/0!	0	0	0	XM_006140185.1	0	1342	#DIV/0!	0	0	0	0	#DIV/0!	0	0	0	XM_006140185.1	0	1342	#DIV/0!	0	0	0	0	#DIV/0!	0	0	0	XM_006140185.1	0	1342	#DIV/0!	0	0
XM_006140186.1	10	10	-10	#DIV/0!	10	10	-10	#DIV/0!	#DIV/0!	1	#DIV/0!	0	10	10	1	10	10	0	XM_006140186.1	0	1065	1	10	10	1	1.1	0	1	1	0	XM_006140186.1	0	1065	0	1	1.1	0	0	#DIV/0!	0	0	0	XM_006140186.1	0	1065	#DIV/0!	0	0
XM_006140187.1	39	39	-39	-1.70909	42.3	42.3	-42.3	-1.81818	0.232765	0.232765	-0.232765	-1.13375	94	94	1.97313	94	94	0	XM_006140187.1	0	1135	1.97313	94	94	68	76.8	1.83251	68	68	0	XM_006140187.1	0	1135	1.83251	68	76.8	55	51.7	1.74036	55	55	0	XM_006140187.1	0	1135	1.74036	55	51.7
XM_006140188.1	95	95	-95	-1.48969	78.4	78.4	-78.4	-1.37227	0.173096	0.173096	-0.173096	-1.07566	289	289	2.4609	289	289	0	XM_006140188.1	0	3846	2.4609	289	289	194	219.2	2.2878	194	194	0	XM_006140188.1	0	3846	2.2878	194	219.2	224	210.6	2.35025	224	224	0	XM_006140188.1	0	3846	2.35025	224	210.6
XM_006140189.1	1	1	-1	#DIV/0!	1	1	-1	#DIV/0!	#DIV/0!	0	#DIV/0!	0	1	1	0	0	1	0	XM_006140189.1	0	2396	0	1	1	0	0	#DIV/0!	0	0	0	XM_006140189.1	0	2396	#DIV/0!	0	0	0	0	#DIV/0!	0	0	0	XM_006140189.1	0	2396	#DIV/0!	0	0
XM_006140190.1	0	0	0	1	0	0	0	1	#NUM!	0	#DIV/0!	0	0	0	#DIV/0!	0	0	0	XM_006140190.1	0	2340	#DIV/0!	0	0	0	0	#DIV/0!	0	0	0	XM_006140190.1	0	2340	#DIV/0!	0	0	0	0	#DIV/0!	0	0	0	XM_006140190.1	0	2340	#DIV/0!	0	0
XM_006140191.1	0	0	0	1	0	0	0	1	#NUM!	0	#DIV/0!	0	0	0	#DIV/0!	0	0	0	XM_006140191.1	0	2375	#DIV/0!	0	0	0	0	#DIV/0!	0	0	0	XM_006140191.1	0	2375	#DIV/0!	0	0	0	0	#DIV/0!	0	0	0	XM_006140191.1	0	2375	#DIV/0!	0	0
XM_006140192.1	142	142	142	1.58436	119	119	119	1.48971	0.199854	0.199854	0.199854	1.08378	243	243	2.38561	243	243	0	XM_006140192.1	0	4607	2.38561	243	243	285	322	2.45484	285	285	0	XM_006140192.1	0	4607	2.45484	285	322	385	362	2.58546	385	385	0	XM_006140192.1	0	4607	2.58546	385	362
XM_006140193.1	85	85	85	2.03659	75	75	75	1.91463	0.308903	0.308903	0.308903	1.16141	82	82	1.91381	82	82	0	XM_006140193.1	0	791	1.91381	82	82	116	131.1	2.06446	116	116	0	XM_006140193.1	0	791	2.06446	116	131.1	167	157	2.22272	167	167	0	XM_006140193.1	0	791	2.22272	167	157
XM_006140194.1	3342	3342	3342	1.72026	2262.6	2262.6	2262.6	1.43163	0.235594	0.235594	0.235594	1.06426	7423	7423	3.87058	7423	7423	0	XM_006140194.1	0	2155	3.87058	7423	7423	4640	5242	3.66652	4640	4640	0	XM_006140194.1	0	2155	3.66652	4640	5242	7982	7504.6	3.90211	7982	7982	0	XM_006140194.1	0	2155	3.90211	7982	7504.6
XM_006140195.1	1	1	1	#DIV/0!	0.9	0.9	0.9	#DIV/0!	#DIV/0!	0	#DIV/0!	0	0	0	#DIV/0!	0	0	0	XM_006140195.1	0	1027	#DIV/0!	0	0	0	0	#DIV/0!	0	0	0	XM_006140195.1	0	1027	#DIV/0!	0	0	1	0.9	0	1	1	0	XM_006140195.1	0	1027	0	1	0.9
XM_006140196.1	7	7	-7	#DIV/0!	7	7	-7	#DIV/0!	#DIV/0!	0.146128	#DIV/0!	0	7	7	0.845098	7	7	0	XM_006140196.1	0	1815	0.845098	7	7	0	0	#DIV/0!	0	0	0	XM_006140196.1	0	1815	#DIV/0!	0	0	5	4.7	0.69897	5	5	0	XM_006140196.1	0	1815	0.69897	5	4.7
XM_006140197.1	26	26	26	1.1745	3.8	3.8	-3.8	-1.0231	0.0698518	0.0698518	0.0698518	1.03214	168	168	2.22531	168	168	0	XM_006140197.1	0	4634	2.22531	168	168	149	168.3	2.17319	149	149	0	XM_006140197.1	0	4634	2.17319	149	168.3	175	164.5	2.24304	175	175	0	XM_006140197.1	0	4634	2.24304	175	164.5
XM_006140198.1	17	17	-17	-1.60714	14.9	14.9	-14.9	-1.49502	0.206054	0.206054	-0.206054	-1.14239	45	45	1.65321	45	45	0	XM_006140198.1	0	3353	1.65321	45	45	28	31.6	1.44716	28	28	0	XM_006140198.1	0	3353	1.44716	28	31.6	32	30.1	1.50515	32	32	0	XM_006140198.1	0	3353	1.50515	32	30.1
XM_006140199.1	0	0	0	1	0	0	0	1	#NUM!	0	#DIV/0!	0	0	0	#DIV/0!	0	0	0	XM_006140199.1	0	636	#DIV/0!	0	0	0	0	#DIV/0!	0	0	0	XM_006140199.1	0	636	#DIV/0!	0	0	0	0	#DIV/0!	0	0	0	XM_006140199.1	0	636	#DIV/0!	0	0
XM_006140200.1	8	8	8	2.14286	10.3	10.3	-10.3	-2.56061	0.330993	0.330993	0.330993	1.39166	7	7	0.845098	7	7	0	XM_006140200.1	0	4143	0.845098	7	7	15	16.9	1.17609	15	15	0	XM_006140200.1	0	4143	1.17609	15	16.9	7	6.6	0.845098	7	7	0	XM_006140200.1	0	4143	0.845098	7	6.6
XM_006140201.1	1	1	-1	#DIV/0!	1	1	-1	#DIV/0!	#DIV/0!	0	#DIV/0!	0	1	1	0	0	1	0	XM_006140201.1	0	786	0	1	1	0	0	#DIV/0!	0	0	0	XM_006140201.1	0	786	#DIV/0!	0	0	1	0.9	0	0	1	0	XM_006140201.1	0	786	0	1	0.9
XM_006140202.1	0	0	0	1	0	0	0	1	#NUM!	0	#DIV/0!	0	0	0	#DIV/0!	0	0	0	XM_006140202.1	0	699	#DIV/0!	0	0	0	0	#DIV/0!	0	0	0	XM_006140202.1	0	699	#DIV/0!	0	0	0	0	#DIV/0!	0	0	0	XM_006140202.1	0	699	#DIV/0!	0	0
XM_006140203.1	9	9	-9	-1.5	10.1	10.1	-10.1	-1.59763	0.176091	0.176091	-0.176091	-1.14028	27	27	1.43136	2	27	0	XM_006140203.1	0	1537	1.43136	27	27	18	20.3	1.25527	2	18	0	XM_006140203.1	0	1537	1.25527	18	20.3	18	16.9	1.25527	1	18	0	XM_006140203.1	0	1537	1.25527	18	16.9
XM_006140204.1	78	78	-78	-1.89655	83.2	83.2	-83.2	-2.01711	0.277965	0.277965	-0.277965	-1.14332	165	165	2.21748	17	165	0	XM_006140204.1	0	1643	2.21748	165	165	93	105.1	1.96848	13	93	0	XM_006140204.1	0	1643	1.96848	93	105.1	87	81.8	1.93952	13	87	0	XM_006140204.1	0	1643	1.93952	87	81.8
XM_006140205.1	184	184	184	11.2222	171.9	171.9	171.9	10.55	1.05008	1.05008	1.05008	1.83653	18	18	1.25527	0	18	0	XM_006140205.1	0	1566	1.25527	18	18	35	39.5	1.54407	4	35	0	XM_006140205.1	0	1566	1.54407	35	39.5	202	189.9	2.30535	8	202	0	XM_006140205.1	0	1566	2.30535	202	189.9
XM_006140206.1	16	16	-16	-6.33333	15.6	15.6	-15.6	-5.58824	0.801632	0.801632	-0.801632	-2.68014	19	19	1.27875	19	19	0	XM_006140206.1	0	1775	1.27875	19	19	3	3.4	0.477121	3	3	0	XM_006140206.1	0	1775	0.477121	3	3.4	9	8.5	0.954243	9	9	0	XM_006140206.1	0	1775	0.954243	9	8.5
XM_006140207.1	372	372	-372	-2.09091	391.5	391.5	-391.5	-2.21773	0.320335	0.320335	-0.320335	-1.12648	713	713	2.85309	713	713	0	XM_006140207.1	0	572	2.85309	713	713	341	385.2	2.53275	341	341	0	XM_006140207.1	0	572	2.53275	341	385.2	342	321.5	2.53403	342	342	0	XM_006140207.1	0	572	2.53403	342	321.5
XM_006140208.1	256	256	-256	-1.64322	248.8	248.8	-248.8	-1.61402	0.215695	0.215695	-0.215695	-1.08296	654	654	2.81558	654	654	0	XM_006140208.1	0	734	2.81558	654	654	398	449.6	2.59988	398	398	0	XM_006140208.1	0	734	2.59988	398	449.6	431	405.2	2.63448	431	431	0	XM_006140208.1	0	734	2.63448	431	405.2
XM_006140209.1	49	49	-49	-4.76923	57.8	57.8	-57.8	-5.7377	0.678448	0.678448	-0.678448	-1.60905	24	24	1.38021	24	24	0	XM_006140209.1	0	1377	1.38021	24	24	62	70	1.79239	62	62	0	XM_006140209.1	0	1377	1.79239	62	70	13	12.2	1.11394	13	13	0	XM_006140209.1	0	1377	1.11394	13	12.2
XM_006140210.1	1526	1526	-1526	-5.48824	1546.3	1546.3	-1546.3	-5.83672	0.739433	0.739433	-0.739433	-1.2921	1866	1866	3.27091	1866	1866	0	XM_006140210.1	0	1743	3.27091	1866	1866	1059	1196.4	3.0249	1059	1059	0	XM_006140210.1	0	1743	3.0249	1059	1196.4	340	319.7	2.53148	340	340	0	XM_006140210.1	0	1743	2.53148	340	319.7
XM_006140211.1	0	0	0	1	0	0	0	1	#NUM!	0	#DIV/0!	0	0	0	#DIV/0!	0	0	0	XM_006140211.1	0	1616	#DIV/0!	0	0	0	0	#DIV/0!	0	0	0	XM_006140211.1	0	1616	#DIV/0!	0	0	0	0	#DIV/0!	0	0	0	XM_006140211.1	0	1616	#DIV/0!	0	0
XM_006140212.1	0	0	0	1	0	0	0	1	#NUM!	0	#DIV/0!	0	0	0	#DIV/0!	0	0	0	XM_006140212.1	0	1540	#DIV/0!	0	0	0	0	#DIV/0!	0	0	0	XM_006140212.1	0	1540	#DIV/0!	0	0	0	0	#DIV/0!	0	0	0	XM_006140212.1	0	1540	#DIV/0!	0	0
XM_006140213.1	72	72	72	1.21239	125.3	125.3	125.3	1.36962	0.0836421	0.0836421	0.0836421	1.03306	339	339	2.5302	339	339	0	XM_006140213.1	0	6381	2.5302	339	339	411	464.3	2.61384	411	411	0	XM_006140213.1	0	6381	2.61384	411	464.3	371	348.8	2.56937	371	371	0	XM_006140213.1	0	6381	2.56937	371	348.8
XM_006140214.1	9	9	9	1.81818	7.8	7.8	7.8	1.70909	0.259637	0.259637	0.259637	1.24932	11	11	1.04139	11	11	0	XM_006140214.1	0	2503	1.04139	11	11	12	13.6	1.07918	12	12	0	XM_006140214.1	0	2503	1.07918	12	13.6	20	18.8	1.30103	20	20	0	XM_006140214.1	0	2503	1.30103	20	18.8
XM_006140215.1	0	0	0	1	0	0	0	1	#NUM!	0	#DIV/0!	0	0	0	#DIV/0!	0	0	0	XM_006140215.1	0	4798	#DIV/0!	0	0	0	0	#DIV/0!	0	0	0	XM_006140215.1	0	4798	#DIV/0!	0	0	0	0	#DIV/0!	0	0	0	XM_006140215.1	0	4798	#DIV/0!	0	0
XM_006140216.1	78	78	-78	-1.28571	66.1	66.1	-66.1	-1.23201	0.109144	0.109144	-0.109144	-1.0448	351	351	2.54531	346	351	0	XM_006140216.1	0	1824	2.54531	351	351	273	308.4	2.43616	266	273	0	XM_006140216.1	0	1824	2.43616	273	308.4	303	284.9	2.48144	299	303	0	XM_006140216.1	0	1824	2.48144	303	284.9
XM_006140217.1	2	2	-2	#DIV/0!	2	2	-2	#DIV/0!	#DIV/0!	0	#DIV/0!	0	2	2	0.30103	2	2	0	XM_006140217.1	0	1070	0.30103	2	2	0	0	#DIV/0!	0	0	0	XM_006140217.1	0	1070	#DIV/0!	0	0	0	0	#DIV/0!	0	0	0	XM_006140217.1	0	1070	#DIV/0!	0	0
XM_006140218.1	0	0	0	1	0	0	0	1	#NUM!	0	#DIV/0!	0	0	0	#DIV/0!	0	0	0	XM_006140218.1	0	2055	#DIV/0!	0	0	0	0	#DIV/0!	0	0	0	XM_006140218.1	0	2055	#DIV/0!	0	0	0	0	#DIV/0!	0	0	0	XM_006140218.1	0	2055	#DIV/0!	0	0
XM_006140219.1	356	356	356	2.06269	371.1	371.1	371.1	2.10776	0.314433	0.314433	0.314433	1.12453	335	335	2.52504	335	335	0	XM_006140219.1	0	615	2.52504	335	335	625	706.1	2.79588	625	625	0	XM_006140219.1	0	615	2.79588	625	706.1	691	649.7	2.83948	691	691	0	XM_006140219.1	0	615	2.83948	691	649.7
XM_006140220.1	20	20	20	1.27027	4.8	4.8	4.8	1.05742	0.103896	0.103896	0.103896	1.05558	84	84	1.92428	84	84	0	XM_006140220.1	0	2123	1.92428	84	84	74	83.6	1.86923	74	74	0	XM_006140220.1	0	2123	1.86923	74	83.6	94	88.4	1.97313	94	94	0	XM_006140220.1	0	2123	1.97313	94	88.4
XM_006140221.1	126	126	126	1.57014	105.2	105.2	105.2	1.47602	0.195937	0.195937	0.195937	1.08358	221	221	2.34439	221	221	0	XM_006140221.1	0	3370	2.34439	221	221	233	263.2	2.36736	233	233	0	XM_006140221.1	0	3370	2.36736	233	263.2	347	326.2	2.54033	347	347	0	XM_006140221.1	0	3370	2.54033	347	326.2
XM_006140222.1	0	0	0	1	0	0	0	1	#NUM!	0	#DIV/0!	0	0	0	#DIV/0!	0	0	0	XM_006140222.1	0	483	#DIV/0!	0	0	0	0	#DIV/0!	0	0	0	XM_006140222.1	0	483	#DIV/0!	0	0	0	0	#DIV/0!	0	0	0	XM_006140222.1	0	483	#DIV/0!	0	0
XM_006140223.1	2024	2024	-2024	-2.40751	2110	2110	-2110	-2.56065	0.381568	0.381568	-0.381568	-1.12084	3462	3462	3.53933	3462	3462	0	XM_006140223.1	0	496	3.53933	3462	3462	1626	1837	3.21112	1626	1626	0	XM_006140223.1	0	496	3.21112	1626	1837	1438	1352	3.15776	1438	1438	0	XM_006140223.1	0	496	3.15776	1438	1352
XM_006140224.1	128	128	-128	-4.36842	130.3	130.3	-130.3	-4.64986	0.640324	0.640324	-0.640324	-1.40532	166	166	2.22011	166	166	0	XM_006140224.1	0	2492	2.22011	166	166	97	109.6	1.98677	97	97	0	XM_006140224.1	0	2492	1.98677	97	109.6	38	35.7	1.57978	38	38	0	XM_006140224.1	0	2492	1.57978	38	35.7
XM_006140225.1	18	18	-18	-1.52941	13.6	13.6	-13.6	-1.35417	0.184524	0.184524	-0.184524	-1.12049	52	52	1.716	52	52	0	XM_006140225.1	0	1041	1.716	52	52	34	38.4	1.53148	34	34	0	XM_006140225.1	0	1041	1.53148	34	38.4	50	47	1.69897	50	50	0	XM_006140225.1	0	1041	1.69897	50	47
XM_006140226.1	1	1	1	1.33333	0.8	0.8	0.8	1.26667	0.124939	0.124939	0.124939	1.26186	3	3	0.477121	0	3	0	XM_006140226.1	0	2980	0.477121	3	3	3	3.4	0.477121	0	3	0	XM_006140226.1	0	2980	0.477121	3	3.4	4	3.8	0.60206	0	4	0	XM_006140226.1	0	2980	0.60206	4	3.8
XM_006140227.1	3	3	3	4	3.5	3.5	3.5	4.5	0.60206	0.60206	0.60206	#DIV/0!	1	1	0	0	1	0	XM_006140227.1	0	2891	0	1	1	4	4.5	0.60206	0	4	0	XM_006140227.1	0	2891	0.60206	4	4.5	3	2.8	0.477121	1	3	0	XM_006140227.1	0	2891	0.477121	3	2.8
XM_006140228.1	1	1	1	#DIV/0!	0.9	0.9	0.9	#DIV/0!	#DIV/0!	0	#DIV/0!	0	0	0	#DIV/0!	0	0	0	XM_006140228.1	0	1179	#DIV/0!	0	0	0	0	#DIV/0!	0	0	0	XM_006140228.1	0	1179	#DIV/0!	0	0	1	0.9	0	0	1	0	XM_006140228.1	0	1179	0	1	0.9
XM_006140229.1	9	9	-9	-1.6	7.1	7.1	-7.1	-1.42012	0.20412	0.20412	-0.20412	-1.17356	24	24	1.38021	2	24	0	XM_006140229.1	0	845	1.38021	24	24	15	16.9	1.17609	0	15	0	XM_006140229.1	0	845	1.17609	15	16.9	21	19.7	1.32222	3	21	0	XM_006140229.1	0	845	1.32222	21	19.7
XM_006140230.1	6	6	6	2.5	7.3	7.3	7.3	2.825	0.39794	0.39794	0.39794	1.66096	4	4	0.60206	0	4	0	XM_006140230.1	0	822	0.60206	4	4	10	11.3	1	0	10	0	XM_006140230.1	0	822	1	10	11.3	7	6.6	0.845098	0	7	0	XM_006140230.1	0	822	0.845098	7	6.6
XM_006140231.1	216	216	216	4.22388	213.2	213.2	213.2	4.18209	0.625712	0.625712	0.625712	1.34265	67	67	1.82607	67	67	0	XM_006140231.1	0	3556	1.82607	67	67	248	280.2	2.39445	248	248	0	XM_006140231.1	0	3556	2.39445	248	280.2	283	266.1	2.45179	283	283	0	XM_006140231.1	0	3556	2.45179	283	266.1
XM_006140232.1	24	24	24	5	21.4	21.4	21.4	4.14706	0.69897	0.69897	0.69897	1.89824	18	18	1.25527	2	18	0	XM_006140232.1	0	1589	1.25527	18	18	6	6.8	0.778151	1	6	0	XM_006140232.1	0	1589	0.778151	6	6.8	30	28.2	1.47712	3	30	0	XM_006140232.1	0	1589	1.47712	30	28.2
XM_006140233.1	51	51	51	1.20482	7.1	7.1	7.1	1.02582	0.0809219	0.0809219	0.0809219	1.03377	275	275	2.43933	45	275	0	XM_006140233.1	0	1542	2.43933	275	275	249	281.3	2.3962	42	249	0	XM_006140233.1	0	1542	2.3962	249	281.3	300	282.1	2.47712	39	300	0	XM_006140233.1	0	1542	2.47712	300	282.1
XM_006140234.1	102	102	102	1.53403	59.7	59.7	59.7	1.27665	0.185834	0.185834	0.185834	1.08147	221	221	2.34439	221	221	0	XM_006140234.1	0	3498	2.34439	221	221	191	215.8	2.28103	191	191	0	XM_006140234.1	0	3498	2.28103	191	215.8	293	275.5	2.46687	293	293	0	XM_006140234.1	0	3498	2.46687	293	275.5
XM_006140235.1	79	79	79	1.68696	67.4	67.4	67.4	1.58609	0.227104	0.227104	0.227104	1.11021	115	115	2.0607	115	115	0	XM_006140235.1	0	7179	2.0607	115	115	148	167.2	2.17026	148	148	0	XM_006140235.1	0	7179	2.17026	148	167.2	194	182.4	2.2878	194	194	0	XM_006140235.1	0	7179	2.2878	194	182.4
XM_006140236.1	259	259	259	1.72958	338.7	338.7	338.7	1.95408	0.23794	0.23794	0.23794	1.0933	355	355	2.55023	355	355	0	XM_006140236.1	0	4878	2.55023	355	355	614	693.7	2.78817	614	614	0	XM_006140236.1	0	4878	2.78817	614	693.7	542	509.6	2.734	542	542	0	XM_006140236.1	0	4878	2.734	542	509.6
XM_006140237.1	0	0	0	1	0	0	0	1	#NUM!	0	#DIV/0!	0	0	0	#DIV/0!	0	0	0	XM_006140237.1	0	276	#DIV/0!	0	0	0	0	#DIV/0!	0	0	0	XM_006140237.1	0	276	#DIV/0!	0	0	0	0	#DIV/0!	0	0	0	XM_006140237.1	0	276	#DIV/0!	0	0
XM_006140238.1	1	1	1	#DIV/0!	0.9	0.9	0.9	#DIV/0!	#DIV/0!	0	#DIV/0!	0	0	0	#DIV/0!	0	0	0	XM_006140238.1	0	845	#DIV/0!	0	0	0	0	#DIV/0!	0	0	0	XM_006140238.1	0	845	#DIV/0!	0	0	1	0.9	0	1	1	0	XM_006140238.1	0	845	0	1	0.9
XM_006140239.1	3	3	-3	-4	3.1	3.1	-3.1	-4.44444	0.60206	0.60206	-0.60206	#DIV/0!	4	4	0.60206	0	4	0	XM_006140239.1	0	3629	0.60206	4	4	2	2.3	0.30103	0	2	0	XM_006140239.1	0	3629	0.30103	2	2.3	1	0.9	0	0	1	0	XM_006140239.1	0	3629	0	1	0.9
XM_006140240.1	1	1	-1	-2	0.9	0.9	-0.9	-1.81818	0.30103	0.30103	-0.30103	#DIV/0!	2	2	0.30103	0	2	0	XM_006140240.1	0	3627	0.30103	2	2	1	1.1	0	0	1	0	XM_006140240.1	0	3627	0	1	1.1	2	1.9	0.30103	0	2	0	XM_006140240.1	0	3627	0.30103	2	1.9
XM_006140241.1	1	1	1	1.5	0.8	0.8	0.8	1.4	0.176091	0.176091	0.176091	1.58496	2	2	0.30103	0	2	0	XM_006140241.1	0	3627	0.30103	2	2	2	2.3	0.30103	0	2	0	XM_006140241.1	0	3627	0.30103	2	2.3	3	2.8	0.477121	0	3	0	XM_006140241.1	0	3627	0.477121	3	2.8
XM_006140242.1	2	2	2	#DIV/0!	2.3	2.3	2.3	#DIV/0!	#DIV/0!	0	#DIV/0!	0	0	0	#DIV/0!	0	0	0	XM_006140242.1	0	3524	#DIV/0!	0	0	2	2.3	0.30103	0	2	0	XM_006140242.1	0	3524	0.30103	2	2.3	0	0	#DIV/0!	0	0	0	XM_006140242.1	0	3524	#DIV/0!	0	0
XM_006140243.1	3	3	-3	-4	3.1	3.1	-3.1	-4.44444	0.60206	0.60206	-0.60206	#DIV/0!	4	4	0.60206	0	4	0	XM_006140243.1	0	3382	0.60206	4	4	1	1.1	0	0	1	0	XM_006140243.1	0	3382	0	1	1.1	1	0.9	0	0	1	0	XM_006140243.1	0	3382	0	1	0.9
XM_006140244.1	2	2	-2	#DIV/0!	2.3	2.3	-2.3	#DIV/0!	#DIV/0!	0.30103	#DIV/0!	0	1	1	0	0	1	0	XM_006140244.1	0	2851	0	1	1	2	2.3	0.30103	0	2	0	XM_006140244.1	0	2851	0.30103	2	2.3	0	0	#DIV/0!	0	0	0	XM_006140244.1	0	2851	#DIV/0!	0	0
XM_006140245.1	3	3	3	4	2.7	2.7	2.7	3.45455	0.60206	0.60206	0.60206	#DIV/0!	3	3	0.477121	0	3	0	XM_006140245.1	0	2760	0.477121	3	3	1	1.1	0	0	1	0	XM_006140245.1	0	2760	0	1	1.1	4	3.8	0.60206	0	4	0	XM_006140245.1	0	2760	0.60206	4	3.8
XM_006140246.1	2	2	-2	#DIV/0!	2.3	2.3	-2.3	#DIV/0!	#DIV/0!	0	#DIV/0!	0	2	2	0.30103	0	2	0	XM_006140246.1	0	2810	0.30103	2	2	2	2.3	0.30103	0	2	0	XM_006140246.1	0	2810	0.30103	2	2.3	0	0	#DIV/0!	0	0	0	XM_006140246.1	0	2810	#DIV/0!	0	0
XM_006140247.1	76	76	76	1.608	64.8	64.8	64.8	1.5184	0.206286	0.206286	0.206286	1.09838	125	125	2.09691	125	125	0	XM_006140247.1	0	5385	2.09691	125	125	168	189.8	2.22531	168	168	0	XM_006140247.1	0	5385	2.22531	168	189.8	201	189	2.3032	201	201	0	XM_006140247.1	0	5385	2.3032	201	189
XM_006140248.1	24	24	24	1.92308	20	20	20	1.74074	0.283997	0.283997	0.283997	1.20071	27	27	1.43136	27	27	0	XM_006140248.1	0	3613	1.43136	27	27	26	29.4	1.41497	26	26	0	XM_006140248.1	0	3613	1.41497	26	29.4	50	47	1.69897	50	50	0	XM_006140248.1	0	3613	1.69897	50	47
XM_006140249.1	114	114	114	2.05556	100.7	100.7	100.7	1.93241	0.312929	0.312929	0.312929	1.15389	108	108	2.03342	40	108	0	XM_006140249.1	0	1321	2.03342	108	108	129	145.7	2.11059	39	129	0	XM_006140249.1	0	1321	2.11059	129	145.7	222	208.7	2.34635	65	222	0	XM_006140249.1	0	1321	2.34635	222	208.7
XM_006140250.1	3	3	-3	-4	3.1	3.1	-3.1	-4.44444	0.60206	0.60206	-0.60206	#DIV/0!	4	4	0.60206	0	4	0	XM_006140250.1	0	1111	0.60206	4	4	3	3.4	0.477121	0	3	0	XM_006140250.1	0	1111	0.477121	3	3.4	1	0.9	0	0	1	0	XM_006140250.1	0	1111	0	1	0.9
XM_006140251.1	11	11	-11	-4.66667	11.2	11.2	-11.2	-5	0.669007	0.669007	-0.669007	-2.40217	14	14	1.14613	14	14	0	XM_006140251.1	0	2380	1.14613	14	14	7	7.9	0.845098	7	7	0	XM_006140251.1	0	2380	0.845098	7	7.9	3	2.8	0.477121	3	3	0	XM_006140251.1	0	2380	0.477121	3	2.8
XM_006140252.1	18	18	18	1.85714	13	13	13	1.54852	0.268845	0.268845	0.268845	1.20333	28	28	1.44716	5	28	0	XM_006140252.1	0	2275	1.44716	28	28	21	23.7	1.32222	1	21	0	XM_006140252.1	0	2275	1.32222	21	23.7	39	36.7	1.59106	5	39	0	XM_006140252.1	0	2275	1.59106	39	36.7
XM_006140253.1	8	8	-8	-9	9.3	9.3	-9.3	-11.3333	0.954243	0.954243	-0.954243	#DIV/0!	3	3	0.477121	0	3	0	XM_006140253.1	0	2294	0.477121	3	3	9	10.2	0.954243	0	9	0	XM_006140253.1	0	2294	0.954243	9	10.2	1	0.9	0	0	1	0	XM_006140253.1	0	2294	0	1	0.9
XM_006140254.1	3	3	-3	-1.75	4.1	4.1	-4.1	-2.07895	0.243038	0.243038	-0.243038	-1.40368	7	7	0.845098	0	7	0	XM_006140254.1	0	2268	0.845098	7	7	7	7.9	0.845098	0	7	0	XM_006140254.1	0	2268	0.845098	7	7.9	4	3.8	0.60206	0	4	0	XM_006140254.1	0	2268	0.60206	4	3.8
XM_006140255.1	6	6	6	4	5.2	5.2	5.2	3.26087	0.60206	0.60206	0.60206	3	5	5	0.69897	5	5	0	XM_006140255.1	0	2693	0.69897	5	5	2	2.3	0.30103	2	2	0	XM_006140255.1	0	2693	0.30103	2	2.3	8	7.5	0.90309	8	8	0	XM_006140255.1	0	2693	0.90309	8	7.5
XM_006140256.1	1	1	1	#DIV/0!	1.1	1.1	1.1	#DIV/0!	#DIV/0!	0	#DIV/0!	0	0	0	#DIV/0!	0	0	0	XM_006140256.1	0	1654	#DIV/0!	0	0	1	1.1	0	1	1	0	XM_006140256.1	0	1654	0	1	1.1	0	0	#DIV/0!	0	0	0	XM_006140256.1	0	1654	#DIV/0!	0	0
XM_006140257.1	7	7	7	2.75	6.3	6.3	6.3	2.575	0.439333	0.439333	0.439333	1.72972	4	4	0.60206	4	4	0	XM_006140257.1	0	1308	0.60206	4	4	6	6.8	0.778151	6	6	0	XM_006140257.1	0	1308	0.778151	6	6.8	11	10.3	1.04139	11	11	0	XM_006140257.1	0	1308	1.04139	11	10.3
XM_006140258.1	0	0	0	1	0	0	0	1	#NUM!	0	#DIV/0!	0	0	0	#DIV/0!	0	0	0	XM_006140258.1	0	1461	#DIV/0!	0	0	0	0	#DIV/0!	0	0	0	XM_006140258.1	0	1461	#DIV/0!	0	0	0	0	#DIV/0!	0	0	0	XM_006140258.1	0	1461	#DIV/0!	0	0
XM_006140259.1	0	0	0	1	0	0	0	1	#NUM!	0	#DIV/0!	0	0	0	#DIV/0!	0	0	0	XM_006140259.1	0	1088	#DIV/0!	0	0	0	0	#DIV/0!	0	0	0	XM_006140259.1	0	1088	#DIV/0!	0	0	0	0	#DIV/0!	0	0	0	XM_006140259.1	0	1088	#DIV/0!	0	0
XM_006140260.1	0	0	0	1	0	0	0	1	#NUM!	0	#DIV/0!	0	0	0	#DIV/0!	0	0	0	XM_006140260.1	0	1062	#DIV/0!	0	0	0	0	#DIV/0!	0	0	0	XM_006140260.1	0	1062	#DIV/0!	0	0	0	0	#DIV/0!	0	0	0	XM_006140260.1	0	1062	#DIV/0!	0	0
XM_006140261.1	142	142	142	1.75936	122.3	122.3	122.3	1.65401	0.245354	0.245354	0.245354	1.108	187	187	2.27184	187	187	0	XM_006140261.1	0	3864	2.27184	187	187	199	224.8	2.29885	199	199	0	XM_006140261.1	0	3864	2.29885	199	224.8	329	309.3	2.5172	329	329	0	XM_006140261.1	0	3864	2.5172	329	309.3
XM_006140262.1	0	0	0	1	0	0	0	1	#NUM!	0	#DIV/0!	0	0	0	#DIV/0!	0	0	0	XM_006140262.1	0	1373	#DIV/0!	0	0	0	0	#DIV/0!	0	0	0	XM_006140262.1	0	1373	#DIV/0!	0	0	0	0	#DIV/0!	0	0	0	XM_006140262.1	0	1373	#DIV/0!	0	0
XM_006140263.1	0	0	0	1	0	0	0	1	#NUM!	0	#DIV/0!	0	0	0	#DIV/0!	0	0	0	XM_006140263.1	0	1251	#DIV/0!	0	0	0	0	#DIV/0!	0	0	0	XM_006140263.1	0	1251	#DIV/0!	0	0	0	0	#DIV/0!	0	0	0	XM_006140263.1	0	1251	#DIV/0!	0	0
XM_006140264.1	0	0	0	1	0	0	0	1	#NUM!	0	#DIV/0!	0	0	0	#DIV/0!	0	0	0	XM_006140264.1	0	1257	#DIV/0!	0	0	0	0	#DIV/0!	0	0	0	XM_006140264.1	0	1257	#DIV/0!	0	0	0	0	#DIV/0!	0	0	0	XM_006140264.1	0	1257	#DIV/0!	0	0
XM_006140265.1	0	0	0	1	0	0	0	1	#NUM!	0	#DIV/0!	0	0	0	#DIV/0!	0	0	0	XM_006140265.1	0	1316	#DIV/0!	0	0	0	0	#DIV/0!	0	0	0	XM_006140265.1	0	1316	#DIV/0!	0	0	0	0	#DIV/0!	0	0	0	XM_006140265.1	0	1316	#DIV/0!	0	0
XM_006140266.1	0	0	0	1	0	0	0	1	#NUM!	0	#DIV/0!	0	0	0	#DIV/0!	0	0	0	XM_006140266.1	0	1224	#DIV/0!	0	0	0	0	#DIV/0!	0	0	0	XM_006140266.1	0	1224	#DIV/0!	0	0	0	0	#DIV/0!	0	0	0	XM_006140266.1	0	1224	#DIV/0!	0	0
XM_006140267.1	0	0	0	1	0	0	0	1	#NUM!	0	#DIV/0!	0	0	0	#DIV/0!	0	0	0	XM_006140267.1	0	432	#DIV/0!	0	0	0	0	#DIV/0!	0	0	0	XM_006140267.1	0	432	#DIV/0!	0	0	0	0	#DIV/0!	0	0	0	XM_006140267.1	0	432	#DIV/0!	0	0
XM_006140268.1	0	0	0	1	0	0	0	1	#NUM!	0	#DIV/0!	0	0	0	#DIV/0!	0	0	0	XM_006140268.1	0	306	#DIV/0!	0	0	0	0	#DIV/0!	0	0	0	XM_006140268.1	0	306	#DIV/0!	0	0	0	0	#DIV/0!	0	0	0	XM_006140268.1	0	306	#DIV/0!	0	0
XM_006140269.1	1	1	1	2	1.3	1.3	1.3	2.3	0.30103	0.30103	0.30103	#DIV/0!	1	1	0	1	1	0	XM_006140269.1	0	1964	0	1	1	2	2.3	0.30103	2	2	0	XM_006140269.1	0	1964	0.30103	2	2.3	2	1.9	0.30103	2	2	0	XM_006140269.1	0	1964	0.30103	2	1.9
XM_006140270.1	24	24	24	3.18182	21.9	21.9	21.9	2.99091	0.502675	0.502675	0.502675	1.4827	11	11	1.04139	11	11	0	XM_006140270.1	0	4105	1.04139	11	11	26	29.4	1.41497	26	26	0	XM_006140270.1	0	4105	1.41497	26	29.4	35	32.9	1.54407	35	35	0	XM_006140270.1	0	4105	1.54407	35	32.9
XM_006140271.1	21	21	21	1.29167	18.4	18.4	18.4	1.25556	0.11115	0.11115	0.11115	1.05984	72	72	1.85733	72	72	0	XM_006140271.1	0	918	1.85733	72	72	80	90.4	1.90309	80	80	0	XM_006140271.1	0	918	1.90309	80	90.4	93	87.4	1.96848	93	93	0	XM_006140271.1	0	918	1.96848	93	87.4
XM_006140272.1	46	46	-46	-1.33094	28	28	-28	-1.17834	0.124157	0.124157	-0.124157	-1.05794	185	185	2.26717	185	185	0	XM_006140272.1	0	2412	2.26717	185	185	139	157	2.14301	139	139	0	XM_006140272.1	0	2412	2.14301	139	157	184	173	2.26482	184	184	0	XM_006140272.1	0	2412	2.26482	184	173
XM_006140273.1	2	2	2	1.66667	1.3	1.3	1.3	1.38235	0.221849	0.221849	0.221849	1.46497	4	4	0.60206	0	4	0	XM_006140273.1	0	3116	0.60206	4	4	3	3.4	0.477121	0	3	0	XM_006140273.1	0	3116	0.477121	3	3.4	5	4.7	0.69897	0	5	0	XM_006140273.1	0	3116	0.69897	5	4.7
XM_006140274.1	27	27	27	2.28571	24.1	24.1	24.1	2.14762	0.359022	0.359022	0.359022	1.27153	21	21	1.32222	6	21	0	XM_006140274.1	0	2921	1.32222	21	21	21	23.7	1.32222	7	21	0	XM_006140274.1	0	2921	1.32222	21	23.7	48	45.1	1.68124	8	48	0	XM_006140274.1	0	2921	1.68124	48	45.1
XM_006140275.1	48	48	48	2.84615	41.6	41.6	41.6	2.48571	0.454258	0.454258	0.454258	1.32104	28	28	1.44716	7	28	0	XM_006140275.1	0	2993	1.44716	28	28	26	29.4	1.41497	6	26	0	XM_006140275.1	0	2993	1.41497	26	29.4	74	69.6	1.86923	12	74	0	XM_006140275.1	0	2993	1.86923	74	69.6
XM_006140276.1	10	10	-10	-2.25	9	9	-9	-2	0.352183	0.352183	-0.352183	-1.38998	18	18	1.25527	0	18	0	XM_006140276.1	0	2458	1.25527	18	18	8	9	0.90309	0	8	0	XM_006140276.1	0	2458	0.90309	8	9	14	13.2	1.14613	1	14	0	XM_006140276.1	0	2458	1.14613	14	13.2
XM_006140277.1	15	15	-15	-8.5	17.3	17.3	-17.3	-10.1053	0.929419	0.929419	-0.929419	-4.08746	12	12	1.07918	0	12	0	XM_006140277.1	0	2480	1.07918	12	12	17	19.2	1.23045	1	17	0	XM_006140277.1	0	2480	1.23045	17	19.2	2	1.9	0.30103	0	2	0	XM_006140277.1	0	2480	0.30103	2	1.9
XM_006140278.1	35	35	35	2.02941	30.9	30.9	30.9	1.90882	0.30737	0.30737	0.30737	1.2007	34	34	1.53148	2	34	0	XM_006140278.1	0	2825	1.53148	34	34	48	54.2	1.68124	9	48	0	XM_006140278.1	0	2825	1.68124	48	54.2	69	64.9	1.83885	12	69	0	XM_006140278.1	0	2825	1.83885	69	64.9
XM_006140279.1	1	1	1	#DIV/0!	1.1	1.1	1.1	#DIV/0!	#DIV/0!	0	#DIV/0!	0	0	0	#DIV/0!	0	0	0	XM_006140279.1	0	5593	#DIV/0!	0	0	1	1.1	0	1	1	0	XM_006140279.1	0	5593	0	1	1.1	0	0	#DIV/0!	0	0	0	XM_006140279.1	0	5593	#DIV/0!	0	0
XM_006140280.1	0	0	0	1	0	0	0	1	#NUM!	0	#DIV/0!	0	0	0	#DIV/0!	0	0	0	XM_006140280.1	0	5589	#DIV/0!	0	0	0	0	#DIV/0!	0	0	0	XM_006140280.1	0	5589	#DIV/0!	0	0	0	0	#DIV/0!	0	0	0	XM_006140280.1	0	5589	#DIV/0!	0	0
XM_006140281.1	0	0	0	1	0	0	0	1	#NUM!	0	#DIV/0!	0	0	0	#DIV/0!	0	0	0	XM_006140281.1	0	5555	#DIV/0!	0	0	0	0	#DIV/0!	0	0	0	XM_006140281.1	0	5555	#DIV/0!	0	0	0	0	#DIV/0!	0	0	0	XM_006140281.1	0	5555	#DIV/0!	0	0
XM_006140282.1	0	0	0	1	0	0	0	1	#NUM!	0	#DIV/0!	0	0	0	#DIV/0!	0	0	0	XM_006140282.1	0	5551	#DIV/0!	0	0	0	0	#DIV/0!	0	0	0	XM_006140282.1	0	5551	#DIV/0!	0	0	0	0	#DIV/0!	0	0	0	XM_006140282.1	0	5551	#DIV/0!	0	0
XM_006140283.1	0	0	0	1	0	0	0	1	#NUM!	0	#DIV/0!	0	0	0	#DIV/0!	0	0	0	XM_006140283.1	0	5557	#DIV/0!	0	0	0	0	#DIV/0!	0	0	0	XM_006140283.1	0	5557	#DIV/0!	0	0	0	0	#DIV/0!	0	0	0	XM_006140283.1	0	5557	#DIV/0!	0	0
XM_006140284.1	8	8	8	3.66667	7.3	7.3	7.3	3.43333	0.564271	0.564271	0.564271	2.18266	3	3	0.477121	2	3	0	XM_006140284.1	0	5514	0.477121	3	3	3	3.4	0.477121	3	3	0	XM_006140284.1	0	5514	0.477121	3	3.4	11	10.3	1.04139	5	11	0	XM_006140284.1	0	5514	1.04139	11	10.3
XM_006140285.1	0	0	0	1	0	0	0	1	#NUM!	0	#DIV/0!	0	0	0	#DIV/0!	0	0	0	XM_006140285.1	0	5457	#DIV/0!	0	0	0	0	#DIV/0!	0	0	0	XM_006140285.1	0	5457	#DIV/0!	0	0	0	0	#DIV/0!	0	0	0	XM_006140285.1	0	5457	#DIV/0!	0	0
XM_006140286.1	0	0	0	1	0	0	0	1	#NUM!	0	#DIV/0!	0	0	0	#DIV/0!	0	0	0	XM_006140286.1	0	5449	#DIV/0!	0	0	0	0	#DIV/0!	0	0	0	XM_006140286.1	0	5449	#DIV/0!	0	0	0	0	#DIV/0!	0	0	0	XM_006140286.1	0	5449	#DIV/0!	0	0
XM_006140287.1	1	1	1	#DIV/0!	0.9	0.9	0.9	#DIV/0!	#DIV/0!	0	#DIV/0!	0	0	0	#DIV/0!	0	0	0	XM_006140287.1	0	5643	#DIV/0!	0	0	0	0	#DIV/0!	0	0	0	XM_006140287.1	0	5643	#DIV/0!	0	0	1	0.9	0	0	1	0	XM_006140287.1	0	5643	0	1	0.9
XM_006140288.1	0	0	0	1	0	0	0	1	#NUM!	0	#DIV/0!	0	0	0	#DIV/0!	0	0	0	XM_006140288.1	0	5430	#DIV/0!	0	0	0	0	#DIV/0!	0	0	0	XM_006140288.1	0	5430	#DIV/0!	0	0	0	0	#DIV/0!	0	0	0	XM_006140288.1	0	5430	#DIV/0!	0	0
XM_006140289.1	1	1	1	#DIV/0!	0.9	0.9	0.9	#DIV/0!	#DIV/0!	0	#DIV/0!	0	0	0	#DIV/0!	0	0	0	XM_006140289.1	0	5393	#DIV/0!	0	0	0	0	#DIV/0!	0	0	0	XM_006140289.1	0	5393	#DIV/0!	0	0	1	0.9	0	0	1	0	XM_006140289.1	0	5393	0	1	0.9
XM_006140290.1	3	3	-3	-4	3.6	3.6	-3.6	-5	0.60206	0.60206	-0.60206	#DIV/0!	4	4	0.60206	4	4	0	XM_006140290.1	0	1837	0.60206	4	4	4	4.5	0.60206	4	4	0	XM_006140290.1	0	1837	0.60206	4	4.5	1	0.9	0	1	1	0	XM_006140290.1	0	1837	0	1	0.9
XM_006140291.1	10	10	10	2.42857	12.2	12.2	12.2	2.74286	0.385351	0.385351	0.385351	1.45598	7	7	0.845098	2	7	0	XM_006140291.1	0	577	0.845098	7	7	17	19.2	1.23045	4	17	0	XM_006140291.1	0	577	1.23045	17	19.2	13	12.2	1.11394	3	13	0	XM_006140291.1	0	577	1.11394	13	12.2
XM_006140292.1	12	12	12	5	11.1	11.1	11.1	4.7	0.69897	0.69897	0.69897	2.46497	3	3	0.477121	2	3	0	XM_006140292.1	0	574	0.477121	3	3	7	7.9	0.845098	2	7	0	XM_006140292.1	0	574	0.845098	7	7.9	15	14.1	1.17609	4	15	0	XM_006140292.1	0	574	1.17609	15	14.1
XM_006140293.1	22	22	22	12	20.6	20.6	20.6	11.3	1.07918	1.07918	1.07918	4.58496	2	2	0.30103	0	2	0	XM_006140293.1	0	691	0.30103	2	2	7	7.9	0.845098	2	7	0	XM_006140293.1	0	691	0.845098	7	7.9	24	22.6	1.38021	3	24	0	XM_006140293.1	0	691	1.38021	24	22.6
XM_006140294.1	16	16	-16	-17	15.9	15.9	-15.9	-15.4545	1.23045	1.23045	-1.23045	#DIV/0!	17	17	1.23045	5	17	0	XM_006140294.1	0	438	1.23045	17	17	1	1.1	0	0	1	0	XM_006140294.1	0	438	0	1	1.1	10	9.4	1	5	10	0	XM_006140294.1	0	438	1	10	9.4
XM_006140295.1	3	3	3	1.10345	6	6	6	1.2069	0.042752	0.042752	0.042752	1.02923	29	29	1.4624	16	29	0	XM_006140295.1	0	451	1.4624	29	29	31	35	1.49136	12	31	0	XM_006140295.1	0	451	1.49136	31	35	32	30.1	1.50515	15	32	0	XM_006140295.1	0	451	1.50515	32	30.1
XM_006140296.1	14	14	14	4.5	12.4	12.4	12.4	3.75556	0.653213	0.653213	0.653213	2.08496	11	11	1.04139	5	11	0	XM_006140296.1	0	405	1.04139	11	11	4	4.5	0.60206	3	4	0	XM_006140296.1	0	405	0.60206	4	4.5	18	16.9	1.25527	7	18	0	XM_006140296.1	0	405	1.25527	18	16.9
XM_006140297.1	6	6	6	1.6	5	5	5	1.5	0.20412	0.20412	0.20412	1.20412	10	10	1	10	10	0	XM_006140297.1	0	2699	1	10	10	11	12.4	1.04139	11	11	0	XM_006140297.1	0	2699	1.04139	11	12.4	16	15	1.20412	16	16	0	XM_006140297.1	0	2699	1.20412	16	15
XM_006140298.1	0	0	0	1	0	0	0	1	#NUM!	0	#DIV/0!	0	0	0	#DIV/0!	0	0	0	XM_006140298.1	0	2021	#DIV/0!	0	0	0	0	#DIV/0!	0	0	0	XM_006140298.1	0	2021	#DIV/0!	0	0	0	0	#DIV/0!	0	0	0	XM_006140298.1	0	2021	#DIV/0!	0	0
XM_006140299.1	0	0	0	1	0	0	0	1	#NUM!	0	#DIV/0!	0	0	0	#DIV/0!	0	0	0	XM_006140299.1	0	2144	#DIV/0!	0	0	0	0	#DIV/0!	0	0	0	XM_006140299.1	0	2144	#DIV/0!	0	0	0	0	#DIV/0!	0	0	0	XM_006140299.1	0	2144	#DIV/0!	0	0
XM_006140300.1	3	3	-3	-4	3.1	3.1	-3.1	-4.44444	0.60206	0.60206	-0.60206	#DIV/0!	4	4	0.60206	0	4	0	XM_006140300.1	0	2081	0.60206	4	4	2	2.3	0.30103	0	2	0	XM_006140300.1	0	2081	0.30103	2	2.3	1	0.9	0	0	1	0	XM_006140300.1	0	2081	0	1	0.9
XM_006140301.1	1	1	-1	-1.5	0.7	0.7	-0.7	-1.30435	0.176091	0.176091	-0.176091	-1.58496	3	3	0.477121	1	3	0	XM_006140301.1	0	1663	0.477121	3	3	2	2.3	0.30103	0	2	0	XM_006140301.1	0	1663	0.30103	2	2.3	3	2.8	0.477121	2	3	0	XM_006140301.1	0	1663	0.477121	3	2.8
XM_006140302.1	1	1	-1	-2	0.9	0.9	-0.9	-1.81818	0.30103	0.30103	-0.30103	#DIV/0!	2	2	0.30103	0	2	0	XM_006140302.1	0	2220	0.30103	2	2	1	1.1	0	0	1	0	XM_006140302.1	0	2220	0	1	1.1	2	1.9	0.30103	1	2	0	XM_006140302.1	0	2220	0.30103	2	1.9
XM_006140303.1	3	3	3	2	2.6	2.6	2.6	1.86667	0.30103	0.30103	0.30103	1.63093	3	3	0.477121	0	3	0	XM_006140303.1	0	2751	0.477121	3	3	4	4.5	0.60206	0	4	0	XM_006140303.1	0	2751	0.60206	4	4.5	6	5.6	0.778151	0	6	0	XM_006140303.1	0	2751	0.778151	6	5.6
XM_006140304.1	4	4	4	2.33333	5.1	5.1	-5.1	-2.82143	0.367977	0.367977	0.367977	1.77124	3	3	0.477121	0	3	0	XM_006140304.1	0	2784	0.477121	3	3	7	7.9	0.845098	0	7	0	XM_006140304.1	0	2784	0.845098	7	7.9	3	2.8	0.477121	0	3	0	XM_006140304.1	0	2784	0.477121	3	2.8
XM_006140305.1	14	14	14	15	13.1	13.1	13.1	14.1	1.17609	1.17609	1.17609	#DIV/0!	1	1	0	0	1	0	XM_006140305.1	0	2810	0	1	1	6	6.8	0.778151	0	6	0	XM_006140305.1	0	2810	0.778151	6	6.8	15	14.1	1.17609	2	15	0	XM_006140305.1	0	2810	1.17609	15	14.1
XM_006140306.1	1	1	-1	-1.25	1.8	1.8	-1.8	-1.47368	0.09691	0.09691	-0.09691	-1.16096	5	5	0.69897	0	5	0	XM_006140306.1	0	2703	0.69897	5	5	5	5.6	0.69897	0	5	0	XM_006140306.1	0	2703	0.69897	5	5.6	4	3.8	0.60206	0	4	0	XM_006140306.1	0	2703	0.60206	4	3.8
XM_006140307.1	5	5	-5	-1.83333	4.2	4.2	-4.2	-1.61765	0.263241	0.263241	-0.263241	-1.33829	11	11	1.04139	1	11	0	XM_006140307.1	0	1819	1.04139	11	11	6	6.8	0.778151	0	6	0	XM_006140307.1	0	1819	0.778151	6	6.8	8	7.5	0.90309	1	8	0	XM_006140307.1	0	1819	0.90309	8	7.5
XM_006140308.1	2	2	2	3	1.7	1.7	1.7	2.54545	0.477121	0.477121	0.477121	#DIV/0!	2	2	0.30103	0	2	0	XM_006140308.1	0	1710	0.30103	2	2	1	1.1	0	0	1	0	XM_006140308.1	0	1710	0	1	1.1	3	2.8	0.477121	0	3	0	XM_006140308.1	0	1710	0.477121	3	2.8
XM_006140309.1	3	3	3	#DIV/0!	2.8	2.8	2.8	#DIV/0!	#DIV/0!	0	#DIV/0!	0	0	0	#DIV/0!	0	0	0	XM_006140309.1	0	4583	#DIV/0!	0	0	0	0	#DIV/0!	0	0	0	XM_006140309.1	0	4583	#DIV/0!	0	0	3	2.8	0.477121	3	3	0	XM_006140309.1	0	4583	0.477121	3	2.8
XM_006140310.1	0	0	0	1	0	0	0	1	#NUM!	0	#DIV/0!	0	0	0	#DIV/0!	0	0	0	XM_006140310.1	0	912	#DIV/0!	0	0	0	0	#DIV/0!	0	0	0	XM_006140310.1	0	912	#DIV/0!	0	0	0	0	#DIV/0!	0	0	0	XM_006140310.1	0	912	#DIV/0!	0	0
XM_006140311.1	2	2	-2	#DIV/0!	2	2	-2	#DIV/0!	#DIV/0!	0	#DIV/0!	0	2	2	0.30103	2	2	0	XM_006140311.1	0	868	0.30103	2	2	0	0	#DIV/0!	0	0	0	XM_006140311.1	0	868	#DIV/0!	0	0	0	0	#DIV/0!	0	0	0	XM_006140311.1	0	868	#DIV/0!	0	0
XM_006140312.1	15	15	15	1.16854	2.7	2.7	-2.7	-1.02761	0.0676433	0.0676433	0.0676433	1.0347	100	100	2	100	100	0	XM_006140312.1	0	1101	2	100	100	89	100.5	1.94939	89	89	0	XM_006140312.1	0	1101	1.94939	89	100.5	104	97.8	2.01703	104	104	0	XM_006140312.1	0	1101	2.01703	104	97.8
XM_006140313.1	156	156	156	1.76098	134.4	134.4	134.4	1.65561	0.245753	0.245753	0.245753	1.10631	205	205	2.31175	205	205	0	XM_006140313.1	0	8163	2.31175	205	205	278	314.1	2.44404	278	278	0	XM_006140313.1	0	8163	2.44404	278	314.1	361	339.4	2.55751	361	361	0	XM_006140313.1	0	8163	2.55751	361	339.4
XM_006140314.1	3	3	3	2.5	3.6	3.6	3.6	2.8	0.39794	0.39794	0.39794	2.32193	2	2	0.30103	2	2	0	XM_006140314.1	0	1044	0.30103	2	2	5	5.6	0.69897	5	5	0	XM_006140314.1	0	1044	0.69897	5	5.6	5	4.7	0.69897	5	5	0	XM_006140314.1	0	1044	0.69897	5	4.7
XM_006140315.1	1	1	-1	-2	0.9	0.9	-0.9	-1.81818	0.30103	0.30103	-0.30103	#DIV/0!	2	2	0.30103	2	2	0	XM_006140315.1	0	816	0.30103	2	2	1	1.1	0	1	1	0	XM_006140315.1	0	816	0	1	1.1	2	1.9	0.30103	2	2	0	XM_006140315.1	0	816	0.30103	2	1.9
XM_006140316.1	4	4	4	5	3.6	3.6	3.6	4.27273	0.69897	0.69897	0.69897	#DIV/0!	2	2	0.30103	2	2	0	XM_006140316.1	0	1266	0.30103	2	2	1	1.1	0	1	1	0	XM_006140316.1	0	1266	0	1	1.1	5	4.7	0.69897	5	5	0	XM_006140316.1	0	1266	0.69897	5	4.7
XM_006140317.1	1	1	-1	#DIV/0!	1.1	1.1	-1.1	#DIV/0!	#DIV/0!	0	#DIV/0!	0	1	1	0	0	1	0	XM_006140317.1	0	938	0	1	1	1	1.1	0	0	1	0	XM_006140317.1	0	938	0	1	1.1	0	0	#DIV/0!	0	0	0	XM_006140317.1	0	938	#DIV/0!	0	0
XM_006140318.1	1	1	1	#DIV/0!	0.9	0.9	0.9	#DIV/0!	#DIV/0!	0	#DIV/0!	0	0	0	#DIV/0!	0	0	0	XM_006140318.1	0	2415	#DIV/0!	0	0	0	0	#DIV/0!	0	0	0	XM_006140318.1	0	2415	#DIV/0!	0	0	1	0.9	0	1	1	0	XM_006140318.1	0	2415	0	1	0.9
XM_006140319.1	65	65	65	1.52	89.7	89.7	89.7	1.7176	0.181844	0.181844	0.181844	1.08672	125	125	2.09691	7	125	0	XM_006140319.1	0	6681	2.09691	125	125	190	214.7	2.27875	8	190	0	XM_006140319.1	0	6681	2.27875	190	214.7	168	158	2.22531	8	168	0	XM_006140319.1	0	6681	2.22531	168	158
XM_006140320.1	66	66	66	4.47368	58.4	58.4	58.4	3.71628	0.650665	0.650665	0.650665	1.50883	23	23	1.36173	1	23	0	XM_006140320.1	0	6534	1.36173	23	23	19	21.5	1.27875	0	19	0	XM_006140320.1	0	6534	1.27875	19	21.5	85	79.9	1.92942	4	85	0	XM_006140320.1	0	6534	1.92942	85	79.9
XM_006140321.1	1851	1851	-1851	-1.67827	2014.2	2014.2	-2014.2	-1.78502	0.224862	0.224862	-0.224862	-1.06544	4580	4580	3.66087	4579	4580	0	XM_006140321.1	0	847	3.66087	4580	4580	2862	3233.3	3.45667	2861	2862	0	XM_006140321.1	0	847	3.45667	2862	3233.3	2729	2565.8	3.436	2729	2729	0	XM_006140321.1	0	847	3.436	2729	2565.8
XM_006140322.1	95	95	95	1.63333	98.5	98.5	98.5	1.65667	0.213075	0.213075	0.213075	1.09792	150	150	2.17609	150	150	0	XM_006140322.1	0	3695	2.17609	150	150	220	248.5	2.34242	220	220	0	XM_006140322.1	0	3695	2.34242	220	248.5	245	230.3	2.38917	245	245	0	XM_006140322.1	0	3695	2.38917	245	230.3
XM_006140323.1	0	0	0	1	0	0	0	1	#NUM!	0	#DIV/0!	0	0	0	#DIV/0!	0	0	0	XM_006140323.1	0	5126	#DIV/0!	0	0	0	0	#DIV/0!	0	0	0	XM_006140323.1	0	5126	#DIV/0!	0	0	0	0	#DIV/0!	0	0	0	XM_006140323.1	0	5126	#DIV/0!	0	0
XM_006140324.1	0	0	0	1	0	0	0	1	#NUM!	0	#DIV/0!	0	0	0	#DIV/0!	0	0	0	XM_006140324.1	0	5078	#DIV/0!	0	0	0	0	#DIV/0!	0	0	0	XM_006140324.1	0	5078	#DIV/0!	0	0	0	0	#DIV/0!	0	0	0	XM_006140324.1	0	5078	#DIV/0!	0	0
XM_006140325.1	0	0	0	1	0	0	0	1	#NUM!	0	#DIV/0!	0	0	0	#DIV/0!	0	0	0	XM_006140325.1	0	5078	#DIV/0!	0	0	0	0	#DIV/0!	0	0	0	XM_006140325.1	0	5078	#DIV/0!	0	0	0	0	#DIV/0!	0	0	0	XM_006140325.1	0	5078	#DIV/0!	0	0
XM_006140326.1	0	0	0	1	0	0	0	1	#NUM!	0	#DIV/0!	0	0	0	#DIV/0!	0	0	0	XM_006140326.1	0	5087	#DIV/0!	0	0	0	0	#DIV/0!	0	0	0	XM_006140326.1	0	5087	#DIV/0!	0	0	0	0	#DIV/0!	0	0	0	XM_006140326.1	0	5087	#DIV/0!	0	0
XM_006140327.1	0	0	0	1	0	0	0	1	#NUM!	0	#DIV/0!	0	0	0	#DIV/0!	0	0	0	XM_006140327.1	0	5075	#DIV/0!	0	0	0	0	#DIV/0!	0	0	0	XM_006140327.1	0	5075	#DIV/0!	0	0	0	0	#DIV/0!	0	0	0	XM_006140327.1	0	5075	#DIV/0!	0	0
XM_006140328.1	19	19	-19	-1.32203	14.1	14.1	-14.1	-1.22066	0.121243	0.121243	-0.121243	-1.06847	78	78	1.89209	78	78	0	XM_006140328.1	0	5797	1.89209	78	78	59	66.7	1.77085	59	59	0	XM_006140328.1	0	5797	1.77085	59	66.7	68	63.9	1.83251	68	68	0	XM_006140328.1	0	5797	1.83251	68	63.9
XM_006140329.1	0	0	0	1	0	0	0	1	#NUM!	0	#DIV/0!	0	0	0	#DIV/0!	0	0	0	XM_006140329.1	0	564	#DIV/0!	0	0	0	0	#DIV/0!	0	0	0	XM_006140329.1	0	564	#DIV/0!	0	0	0	0	#DIV/0!	0	0	0	XM_006140329.1	0	564	#DIV/0!	0	0
XM_006140330.1	0	0	0	1	0	0	0	1	#NUM!	0	#DIV/0!	0	0	0	#DIV/0!	0	0	0	XM_006140330.1	0	627	#DIV/0!	0	0	0	0	#DIV/0!	0	0	0	XM_006140330.1	0	627	#DIV/0!	0	0	0	0	#DIV/0!	0	0	0	XM_006140330.1	0	627	#DIV/0!	0	0
XM_006140331.1	4	4	4	1.4	5.8	5.8	5.8	1.58	0.146128	0.146128	0.146128	1.14613	10	10	1	10	10	0	XM_006140331.1	0	2033	1	10	10	14	15.8	1.14613	14	14	0	XM_006140331.1	0	2033	1.14613	14	15.8	13	12.2	1.11394	13	13	0	XM_006140331.1	0	2033	1.11394	13	12.2
XM_006140332.1	2	2	-2	#DIV/0!	2	2	-2	#DIV/0!	#DIV/0!	0.30103	#DIV/0!	0	2	2	0.30103	2	2	0	XM_006140332.1	0	1711	0.30103	2	2	1	1.1	0	1	1	0	XM_006140332.1	0	1711	0	1	1.1	0	0	#DIV/0!	0	0	0	XM_006140332.1	0	1711	#DIV/0!	0	0
XM_006140333.1	0	0	0	1	0	0	0	1	#NUM!	0	#DIV/0!	0	0	0	#DIV/0!	0	0	0	XM_006140333.1	0	570	#DIV/0!	0	0	0	0	#DIV/0!	0	0	0	XM_006140333.1	0	570	#DIV/0!	0	0	0	0	#DIV/0!	0	0	0	XM_006140333.1	0	570	#DIV/0!	0	0
XM_006140334.1	26	26	26	2.18182	23.1	23.1	23.1	2.05	0.338819	0.338819	0.338819	1.25239	22	22	1.34242	3	22	0	XM_006140334.1	0	3557	1.34242	22	22	23	26	1.36173	2	23	0	XM_006140334.1	0	3557	1.36173	23	26	48	45.1	1.68124	6	48	0	XM_006140334.1	0	3557	1.68124	48	45.1
XM_006140335.1	7	7	-7	-2.16667	7.4	7.4	-7.4	-2.32143	0.335792	0.335792	-0.335792	-1.43153	13	13	1.11394	1	13	0	XM_006140335.1	0	3476	1.11394	13	13	11	12.4	1.04139	1	11	0	XM_006140335.1	0	3476	1.04139	11	12.4	6	5.6	0.778151	0	6	0	XM_006140335.1	0	3476	0.778151	6	5.6
XM_006140336.1	3	3	3	2	3.8	3.8	3.8	2.26667	0.30103	0.30103	0.30103	1.63093	3	3	0.477121	0	3	0	XM_006140336.1	0	3398	0.477121	3	3	6	6.8	0.778151	0	6	0	XM_006140336.1	0	3398	0.778151	6	6.8	5	4.7	0.69897	0	5	0	XM_006140336.1	0	3398	0.69897	5	4.7
XM_006140337.1	0	0	0	1	0	0	0	1	#NUM!	0	#DIV/0!	0	0	0	#DIV/0!	0	0	0	XM_006140337.1	0	3608	#DIV/0!	0	0	0	0	#DIV/0!	0	0	0	XM_006140337.1	0	3608	#DIV/0!	0	0	0	0	#DIV/0!	0	0	0	XM_006140337.1	0	3608	#DIV/0!	0	0
XM_006140338.1	6	6	-6	-4	6.1	6.1	-6.1	-4.21053	0.60206	0.60206	-0.60206	-3	8	8	0.90309	1	8	0	XM_006140338.1	0	1449	0.90309	8	8	2	2.3	0.30103	0	2	0	XM_006140338.1	0	1449	0.30103	2	2.3	2	1.9	0.30103	0	2	0	XM_006140338.1	0	1449	0.30103	2	1.9
XM_006140339.1	5	5	-5	#DIV/0!	5	5	-5	#DIV/0!	#DIV/0!	0.39794	#DIV/0!	0	5	5	0.69897	0	5	0	XM_006140339.1	0	1353	0.69897	5	5	2	2.3	0.30103	0	2	0	XM_006140339.1	0	1353	0.30103	2	2.3	0	0	#DIV/0!	0	0	0	XM_006140339.1	0	1353	#DIV/0!	0	0
XM_006140340.1	1	1	-1	#DIV/0!	1	1	-1	#DIV/0!	#DIV/0!	0	#DIV/0!	0	1	1	0	1	1	0	XM_006140340.1	0	1371	0	1	1	0	0	#DIV/0!	0	0	0	XM_006140340.1	0	1371	#DIV/0!	0	0	0	0	#DIV/0!	0	0	0	XM_006140340.1	0	1371	#DIV/0!	0	0
XM_006140341.1	6	6	6	1.375	4.7	4.7	4.7	1.29375	0.138303	0.138303	0.138303	1.11486	16	16	1.20412	16	16	0	XM_006140341.1	0	3590	1.20412	16	16	16	18.1	1.20412	16	16	0	XM_006140341.1	0	3590	1.20412	16	18.1	22	20.7	1.34242	22	22	0	XM_006140341.1	0	3590	1.34242	22	20.7
XM_006140342.1	2	2	-2	-2	1.7	1.7	-1.7	-1.73913	0.30103	0.30103	-0.30103	-2	4	4	0.60206	4	4	0	XM_006140342.1	0	657	0.60206	4	4	2	2.3	0.30103	2	2	0	XM_006140342.1	0	657	0.30103	2	2.3	4	3.8	0.60206	4	4	0	XM_006140342.1	0	657	0.60206	4	3.8
XM_006140343.1	0	0	0	1	0	0	0	1	#NUM!	0	#DIV/0!	0	0	0	#DIV/0!	0	0	0	XM_006140343.1	0	1989	#DIV/0!	0	0	0	0	#DIV/0!	0	0	0	XM_006140343.1	0	1989	#DIV/0!	0	0	0	0	#DIV/0!	0	0	0	XM_006140343.1	0	1989	#DIV/0!	0	0
XM_006140344.1	0	0	0	1	0	0	0	1	#NUM!	0	#DIV/0!	0	0	0	#DIV/0!	0	0	0	XM_006140344.1	0	2002	#DIV/0!	0	0	0	0	#DIV/0!	0	0	0	XM_006140344.1	0	2002	#DIV/0!	0	0	0	0	#DIV/0!	0	0	0	XM_006140344.1	0	2002	#DIV/0!	0	0
XM_006140345.1	378	378	378	2.8806	343.4	343.4	343.4	2.70846	0.459483	0.459483	0.459483	1.1995	201	201	2.3032	8	201	0	XM_006140345.1	0	6113	2.3032	201	201	339	383	2.5302	18	339	0	XM_006140345.1	0	6113	2.5302	339	383	579	544.4	2.76268	22	579	0	XM_006140345.1	0	6113	2.76268	579	544.4
XM_006140346.1	94	94	94	1.91262	82.3	82.3	82.3	1.79903	0.281629	0.281629	0.281629	1.13992	103	103	2.01284	4	103	0	XM_006140346.1	0	6105	2.01284	103	103	164	185.3	2.21484	7	164	0	XM_006140346.1	0	6105	2.21484	164	185.3	197	185.2	2.29447	8	197	0	XM_006140346.1	0	6105	2.29447	197	185.2
XM_006140347.1	0	0	0	1	0	0	0	1	#NUM!	0	#DIV/0!	0	0	0	#DIV/0!	0	0	0	XM_006140347.1	0	456	#DIV/0!	0	0	0	0	#DIV/0!	0	0	0	XM_006140347.1	0	456	#DIV/0!	0	0	0	0	#DIV/0!	0	0	0	XM_006140347.1	0	456	#DIV/0!	0	0
XM_006140348.1	0	0	0	1	0	0	0	1	#NUM!	0	#DIV/0!	0	0	0	#DIV/0!	0	0	0	XM_006140348.1	0	3613	#DIV/0!	0	0	0	0	#DIV/0!	0	0	0	XM_006140348.1	0	3613	#DIV/0!	0	0	0	0	#DIV/0!	0	0	0	XM_006140348.1	0	3613	#DIV/0!	0	0
XM_006140349.1	0	0	0	1	0	0	0	1	#NUM!	0	#DIV/0!	0	0	0	#DIV/0!	0	0	0	XM_006140349.1	0	3509	#DIV/0!	0	0	0	0	#DIV/0!	0	0	0	XM_006140349.1	0	3509	#DIV/0!	0	0	0	0	#DIV/0!	0	0	0	XM_006140349.1	0	3509	#DIV/0!	0	0
XM_006140350.1	0	0	0	1	0	0	0	1	#NUM!	0	#DIV/0!	0	0	0	#DIV/0!	0	0	0	XM_006140350.1	0	3415	#DIV/0!	0	0	0	0	#DIV/0!	0	0	0	XM_006140350.1	0	3415	#DIV/0!	0	0	0	0	#DIV/0!	0	0	0	XM_006140350.1	0	3415	#DIV/0!	0	0
XM_006140351.1	68	68	68	2.30769	54.1	54.1	54.1	1.92164	0.363178	0.363178	0.363178	1.21164	75	75	1.87506	0	75	0	XM_006140351.1	0	3826	1.87506	75	75	52	58.7	1.716	0	52	0	XM_006140351.1	0	3826	1.716	52	58.7	120	112.8	2.07918	2	120	0	XM_006140351.1	0	3826	2.07918	120	112.8
XM_006140352.1	35	35	-35	-2	46.2	46.2	-46.2	-2.40426	0.30103	0.30103	-0.30103	-1.19496	70	70	1.8451	0	70	0	XM_006140352.1	0	3726	1.8451	70	70	70	79.1	1.8451	0	70	0	XM_006140352.1	0	3726	1.8451	70	79.1	35	32.9	1.54407	0	35	0	XM_006140352.1	0	3726	1.54407	35	32.9
XM_006140353.1	17	17	17	1.12782	11.3	11.3	11.3	1.08129	0.0522396	0.0522396	0.0522396	1.0246	139	139	2.14301	1	139	0	XM_006140353.1	0	3621	2.14301	139	139	133	150.3	2.12385	1	133	0	XM_006140353.1	0	3621	2.12385	133	150.3	150	141	2.17609	2	150	0	XM_006140353.1	0	3621	2.17609	150	141
XM_006140354.1	43	43	-43	-1.82692	58.4	58.4	-58.4	-2.19427	0.26172	0.26172	-0.26172	-1.15252	73	73	1.86332	0	73	0	XM_006140354.1	0	3238	1.86332	73	73	95	107.3	1.97772	1	95	0	XM_006140354.1	0	3238	1.97772	95	107.3	52	48.9	1.716	0	52	0	XM_006140354.1	0	3238	1.716	52	48.9
XM_006140355.1	0	0	0	1	0	0	0	1	#NUM!	0	#DIV/0!	0	0	0	#DIV/0!	0	0	0	XM_006140355.1	0	2967	#DIV/0!	0	0	0	0	#DIV/0!	0	0	0	XM_006140355.1	0	2967	#DIV/0!	0	0	0	0	#DIV/0!	0	0	0	XM_006140355.1	0	2967	#DIV/0!	0	0
XM_006140356.1	0	0	0	1	0	0	0	1	#NUM!	0	#DIV/0!	0	0	0	#DIV/0!	0	0	0	XM_006140356.1	0	1257	#DIV/0!	0	0	0	0	#DIV/0!	0	0	0	XM_006140356.1	0	1257	#DIV/0!	0	0	0	0	#DIV/0!	0	0	0	XM_006140356.1	0	1257	#DIV/0!	0	0
XM_006140357.1	0	0	0	1	0	0	0	1	#NUM!	0	#DIV/0!	0	0	0	#DIV/0!	0	0	0	XM_006140357.1	0	4416	#DIV/0!	0	0	0	0	#DIV/0!	0	0	0	XM_006140357.1	0	4416	#DIV/0!	0	0	0	0	#DIV/0!	0	0	0	XM_006140357.1	0	4416	#DIV/0!	0	0
XM_006140358.1	0	0	0	1	0	0	0	1	#NUM!	0	#DIV/0!	0	0	0	#DIV/0!	0	0	0	XM_006140358.1	0	10428	#DIV/0!	0	0	0	0	#DIV/0!	0	0	0	XM_006140358.1	0	10428	#DIV/0!	0	0	0	0	#DIV/0!	0	0	0	XM_006140358.1	0	10428	#DIV/0!	0	0
XM_006140359.1	2	2	-2	-3	1.9	1.9	-1.9	-2.72727	0.477121	0.477121	-0.477121	#DIV/0!	3	3	0.477121	0	3	0	XM_006140359.1	0	5858	0.477121	3	3	1	1.1	0	0	1	0	XM_006140359.1	0	5858	0	1	1.1	2	1.9	0.30103	0	2	0	XM_006140359.1	0	5858	0.30103	2	1.9
XM_006140360.1	4	4	-4	-5	3.9	3.9	-3.9	-4.54545	0.69897	0.69897	-0.69897	#DIV/0!	5	5	0.69897	0	5	0	XM_006140360.1	0	5844	0.69897	5	5	1	1.1	0	0	1	0	XM_006140360.1	0	5844	0	1	1.1	2	1.9	0.30103	0	2	0	XM_006140360.1	0	5844	0.30103	2	1.9
XM_006140361.1	139	139	-139	-1.29892	78.7	78.7	-78.7	-1.14982	0.113584	0.113584	-0.113584	-1.04258	604	604	2.78104	604	604	0	XM_006140361.1	0	1268	2.78104	604	604	465	525.3	2.66745	465	465	0	XM_006140361.1	0	1268	2.66745	465	525.3	603	566.9	2.78032	603	603	0	XM_006140361.1	0	1268	2.78032	603	566.9
XM_006140362.1	9	9	-9	-1.18367	19.4	19.4	-19.4	-1.42082	0.0732319	0.0732319	-0.0732319	-1.04333	53	53	1.72428	53	53	0	XM_006140362.1	0	910	1.72428	53	53	58	65.5	1.76343	58	58	0	XM_006140362.1	0	910	1.76343	58	65.5	49	46.1	1.6902	49	49	0	XM_006140362.1	0	910	1.6902	49	46.1
XM_006140363.1	0	0	0	1	0	0	0	1	#NUM!	0	#DIV/0!	0	0	0	#DIV/0!	0	0	0	XM_006140363.1	0	300	#DIV/0!	0	0	0	0	#DIV/0!	0	0	0	XM_006140363.1	0	300	#DIV/0!	0	0	0	0	#DIV/0!	0	0	0	XM_006140363.1	0	300	#DIV/0!	0	0
XM_006140364.1	7	7	-7	-4.5	7.1	7.1	-7.1	-4.73684	0.653213	0.653213	-0.653213	-3.16993	9	9	0.954243	9	9	0	XM_006140364.1	0	1812	0.954243	9	9	2	2.3	0.30103	2	2	0	XM_006140364.1	0	1812	0.30103	2	2.3	2	1.9	0.30103	2	2	0	XM_006140364.1	0	1812	0.30103	2	1.9
XM_006140365.1	8	8	-8	-3	7.5	7.5	-7.5	-2.66667	0.477121	0.477121	-0.477121	-1.79248	12	12	1.07918	12	12	0	XM_006140365.1	0	3554	1.07918	12	12	4	4.5	0.60206	4	4	0	XM_006140365.1	0	3554	0.60206	4	4.5	5	4.7	0.69897	5	5	0	XM_006140365.1	0	3554	0.69897	5	4.7
XM_006140366.1	0	0	0	1	0	0	0	1	#NUM!	0	#DIV/0!	0	0	0	#DIV/0!	0	0	0	XM_006140366.1	0	2480	#DIV/0!	0	0	0	0	#DIV/0!	0	0	0	XM_006140366.1	0	2480	#DIV/0!	0	0	0	0	#DIV/0!	0	0	0	XM_006140366.1	0	2480	#DIV/0!	0	0
XM_006140367.1	0	0	0	1	0	0	0	1	#NUM!	0	#DIV/0!	0	0	0	#DIV/0!	0	0	0	XM_006140367.1	0	1853	#DIV/0!	0	0	0	0	#DIV/0!	0	0	0	XM_006140367.1	0	1853	#DIV/0!	0	0	0	0	#DIV/0!	0	0	0	XM_006140367.1	0	1853	#DIV/0!	0	0
XM_006140368.1	31	31	-31	-5.42857	30.1	30.1	-30.1	-4.81013	0.734686	0.734686	-0.734686	-1.86935	38	38	1.57978	38	38	0	XM_006140368.1	0	423	1.57978	38	38	7	7.9	0.845098	7	7	0	XM_006140368.1	0	423	0.845098	7	7.9	12	11.3	1.07918	12	12	0	XM_006140368.1	0	423	1.07918	12	11.3
XM_006140369.1	11	11	-11	-2	10.7	10.7	-10.7	-1.9469	0.30103	0.30103	-0.30103	-1.28906	22	22	1.34242	22	22	0	XM_006140369.1	0	435	1.34242	22	22	11	12.4	1.04139	11	11	0	XM_006140369.1	0	435	1.04139	11	12.4	12	11.3	1.07918	12	12	0	XM_006140369.1	0	435	1.07918	12	11.3
XM_006140370.1	12	12	-12	-3.4	11.4	11.4	-11.4	-3.03571	0.531479	0.531479	-0.531479	-1.76037	17	17	1.23045	0	17	0	XM_006140370.1	0	924	1.23045	17	17	5	5.6	0.69897	0	5	0	XM_006140370.1	0	924	0.69897	5	5.6	10	9.4	1	0	10	0	XM_006140370.1	0	924	1	10	9.4
XM_006140371.1	8	8	-8	-2.6	7.4	7.4	-7.4	-2.32143	0.414973	0.414973	-0.414973	-1.59369	13	13	1.11394	0	13	0	XM_006140371.1	0	868	1.11394	13	13	5	5.6	0.69897	0	5	0	XM_006140371.1	0	868	0.69897	5	5.6	10	9.4	1	0	10	0	XM_006140371.1	0	868	1	10	9.4
XM_006140372.1	8	8	-8	-1.8	6.7	6.7	-6.7	-1.59292	0.255273	0.255273	-0.255273	-1.25527	18	18	1.25527	0	18	0	XM_006140372.1	0	841	1.25527	18	18	10	11.3	1	0	10	0	XM_006140372.1	0	841	1	10	11.3	16	15	1.20412	0	16	0	XM_006140372.1	0	841	1.20412	16	15
XM_006140373.1	13	13	-13	-2.44444	13.5	13.5	-13.5	-2.58824	0.38818	0.38818	-0.38818	-1.40679	22	22	1.34242	0	22	0	XM_006140373.1	0	812	1.34242	22	22	13	14.7	1.11394	1	13	0	XM_006140373.1	0	812	1.11394	13	14.7	9	8.5	0.954243	0	9	0	XM_006140373.1	0	812	0.954243	9	8.5
XM_006140374.1	5	5	-5	-1.3125	6	6	-6	-1.4	0.118099	0.118099	-0.118099	-1.09808	21	21	1.32222	0	21	0	XM_006140374.1	0	667	1.32222	21	21	16	18.1	1.20412	0	16	0	XM_006140374.1	0	667	1.20412	16	18.1	16	15	1.20412	0	16	0	XM_006140374.1	0	667	1.20412	16	15
XM_006140375.1	33	33	-33	-1.16176	17.9	17.9	-17.9	-1.0817	0.0651182	0.0651182	-0.0651182	-1.02819	237	237	2.37475	237	237	0	XM_006140375.1	0	1759	2.37475	237	237	204	230.5	2.30963	204	204	0	XM_006140375.1	0	1759	2.30963	204	230.5	233	219.1	2.36736	233	233	0	XM_006140375.1	0	1759	2.36736	233	219.1
XM_006140376.1	80	80	80	1.70796	105	105	105	1.9292	0.232479	0.232479	0.232479	1.11323	113	113	2.05308	113	113	0	XM_006140376.1	0	3674	2.05308	113	113	193	218	2.28556	193	193	0	XM_006140376.1	0	3674	2.28556	193	218	176	165.5	2.24551	176	176	0	XM_006140376.1	0	3674	2.24551	176	165.5
XM_006140377.1	3	3	-3	-1.5	3.4	3.4	-3.4	-1.60714	0.176091	0.176091	-0.176091	-1.22629	9	9	0.954243	9	9	0	XM_006140377.1	0	5078	0.954243	9	9	7	7.9	0.845098	7	7	0	XM_006140377.1	0	5078	0.845098	7	7.9	6	5.6	0.778151	6	6	0	XM_006140377.1	0	5078	0.778151	6	5.6
XM_006140378.1	83	83	83	1.37727	61.9	61.9	61.9	1.27758	0.13902	0.13902	0.13902	1.05935	223	223	2.3483	223	223	0	XM_006140378.1	0	1123	2.3483	223	223	220	248.5	2.34242	220	220	0	XM_006140378.1	0	1123	2.34242	220	248.5	303	284.9	2.48144	303	303	0	XM_006140378.1	0	1123	2.48144	303	284.9
XM_006140379.1	1202	1202	-1202	-2.04795	1223.6	1223.6	-1223.6	-2.08726	0.31132	0.31132	-0.31132	-1.10175	2349	2349	3.37088	2349	2349	0	XM_006140379.1	0	599	3.37088	2349	2349	1147	1295.8	3.05956	1147	1147	0	XM_006140379.1	0	599	3.05956	1147	1295.8	1197	1125.4	3.07809	1197	1197	0	XM_006140379.1	0	599	3.07809	1197	1125.4
XM_006140380.1	10	10	10	1.02899	70.2	70.2	-70.2	-1.21215	0.0124093	0.0124093	0.0124093	1.00489	345	345	2.53782	345	345	0	XM_006140380.1	0	3609	2.53782	345	345	355	401.1	2.55023	355	355	0	XM_006140380.1	0	3609	2.55023	355	401.1	352	330.9	2.54654	352	352	0	XM_006140380.1	0	3609	2.54654	352	330.9
XM_006140381.1	20	20	-20	-4.33333	19.2	19.2	-19.2	-3.82353	0.636822	0.636822	-0.636822	-1.81838	26	26	1.41497	0	26	0	XM_006140381.1	0	1946	1.41497	26	26	6	6.8	0.778151	0	6	0	XM_006140381.1	0	1946	0.778151	6	6.8	11	10.3	1.04139	0	11	0	XM_006140381.1	0	1946	1.04139	11	10.3
XM_006140382.1	164	164	-164	-2.17986	146	146	-146	-1.92994	0.338428	0.338428	-0.338428	-1.15792	303	303	2.48144	15	303	0	XM_006140382.1	0	1990	2.48144	303	303	139	157	2.14301	21	139	0	XM_006140382.1	0	1990	2.14301	139	157	168	158	2.22531	17	168	0	XM_006140382.1	0	1990	2.22531	168	158
XM_006140383.1	15	15	15	2.66667	12.4	12.4	12.4	2.21569	0.425969	0.425969	0.425969	1.44639	12	12	1.07918	0	12	0	XM_006140383.1	0	2371	1.07918	12	12	9	10.2	0.954243	0	9	0	XM_006140383.1	0	2371	0.954243	9	10.2	24	22.6	1.38021	0	24	0	XM_006140383.1	0	2371	1.38021	24	22.6
XM_006140384.1	22	22	-22	-1.95652	23.4	23.4	-23.4	-2.08333	0.291485	0.291485	-0.291485	-1.21406	45	45	1.65321	2	45	0	XM_006140384.1	0	2290	1.65321	45	45	35	39.5	1.54407	2	35	0	XM_006140384.1	0	2290	1.54407	35	39.5	23	21.6	1.36173	1	23	0	XM_006140384.1	0	2290	1.36173	23	21.6
XM_006140385.1	6	6	6	1.5	3.9	3.9	3.9	1.3	0.176091	0.176091	0.176091	1.16317	13	13	1.11394	0	13	0	XM_006140385.1	0	2329	1.11394	13	13	12	13.6	1.07918	0	12	0	XM_006140385.1	0	2329	1.07918	12	13.6	18	16.9	1.25527	0	18	0	XM_006140385.1	0	2329	1.25527	18	16.9
XM_006140386.1	132	132	-132	-1.8	122.1	122.1	-122.1	-1.69811	0.255273	0.255273	-0.255273	-1.11512	297	297	2.47276	297	297	0	XM_006140386.1	0	1127	2.47276	297	297	165	186.4	2.21748	165	165	0	XM_006140386.1	0	1127	2.21748	165	186.4	186	174.9	2.26951	186	186	0	XM_006140386.1	0	1127	2.26951	186	174.9
XM_006140387.1	96	96	-96	-5.8	95.3	95.3	-95.3	-5.60386	0.763428	0.763428	-0.763428	-1.58679	116	116	2.06446	116	116	0	XM_006140387.1	0	7901	2.06446	116	116	20	22.6	1.30103	20	20	0	XM_006140387.1	0	7901	1.30103	20	22.6	22	20.7	1.34242	22	22	0	XM_006140387.1	0	7901	1.34242	22	20.7
XM_006140388.1	126	126	-126	-1.39748	132.7	132.7	-132.7	-1.42765	0.145344	0.145344	-0.145344	-1.05811	443	443	2.6464	443	443	0	XM_006140388.1	0	1580	2.6464	443	443	317	358.1	2.50106	317	317	0	XM_006140388.1	0	1580	2.50106	317	358.1	330	310.3	2.51851	330	330	0	XM_006140388.1	0	1580	2.51851	330	310.3
XM_006140389.1	3	3	3	#DIV/0!	2.8	2.8	2.8	#DIV/0!	#DIV/0!	0.477121	#DIV/0!	0	0	0	#DIV/0!	0	0	0	XM_006140389.1	0	1038	#DIV/0!	0	0	1	1.1	0	0	1	0	XM_006140389.1	0	1038	0	1	1.1	3	2.8	0.477121	0	3	0	XM_006140389.1	0	1038	0.477121	3	2.8
XM_006140390.1	0	0	0	1	0	0	0	1	#NUM!	0	#DIV/0!	0	0	0	#DIV/0!	0	0	0	XM_006140390.1	0	483	#DIV/0!	0	0	0	0	#DIV/0!	0	0	0	XM_006140390.1	0	483	#DIV/0!	0	0	0	0	#DIV/0!	0	0	0	XM_006140390.1	0	483	#DIV/0!	0	0
XM_006140391.1	0	0	0	1	0	0	0	1	#NUM!	0	#DIV/0!	0	0	0	#DIV/0!	0	0	0	XM_006140391.1	0	735	#DIV/0!	0	0	0	0	#DIV/0!	0	0	0	XM_006140391.1	0	735	#DIV/0!	0	0	0	0	#DIV/0!	0	0	0	XM_006140391.1	0	735	#DIV/0!	0	0
XM_006140392.1	11	11	11	6.5	10.2	10.2	10.2	6.1	0.812913	0.812913	0.812913	3.70044	2	2	0.30103	2	2	0	XM_006140392.1	0	2358	0.30103	2	2	6	6.8	0.778151	6	6	0	XM_006140392.1	0	2358	0.778151	6	6.8	13	12.2	1.11394	10	13	0	XM_006140392.1	0	2358	1.11394	13	12.2
XM_006140393.1	38	38	-38	-1.54286	42.2	42.2	-42.2	-1.64134	0.188326	0.188326	-0.188326	-1.10207	108	108	2.03342	108	108	0	XM_006140393.1	0	888	2.03342	108	108	76	85.9	1.88081	76	76	0	XM_006140393.1	0	888	1.88081	76	85.9	70	65.8	1.8451	70	70	0	XM_006140393.1	0	888	1.8451	70	65.8
XM_006140394.1	3	3	3	1.6	2.5	2.5	2.5	1.5	0.20412	0.20412	0.20412	1.29203	5	5	0.69897	5	5	0	XM_006140394.1	0	837	0.69897	5	5	5	5.6	0.69897	5	5	0	XM_006140394.1	0	837	0.69897	5	5.6	8	7.5	0.90309	8	8	0	XM_006140394.1	0	837	0.90309	8	7.5
XM_006140395.1	1	1	-1	-2	1.4	1.4	-1.4	-2.55556	0.30103	0.30103	-0.30103	#DIV/0!	2	2	0.30103	2	2	0	XM_006140395.1	0	2650	0.30103	2	2	2	2.3	0.30103	2	2	0	XM_006140395.1	0	2650	0.30103	2	2.3	1	0.9	0	1	1	0	XM_006140395.1	0	2650	0	1	0.9
XM_006140396.1	3	3	3	4	2.7	2.7	2.7	3.45455	0.60206	0.60206	0.60206	#DIV/0!	2	2	0.30103	2	2	0	XM_006140396.1	0	1651	0.30103	2	2	1	1.1	0	1	1	0	XM_006140396.1	0	1651	0	1	1.1	4	3.8	0.60206	4	4	0	XM_006140396.1	0	1651	0.60206	4	3.8
XM_006140397.1	4	4	4	1.33333	6.1	6.1	6.1	1.50833	0.124939	0.124939	0.124939	1.11577	12	12	1.07918	12	12	0	XM_006140397.1	0	1697	1.07918	12	12	16	18.1	1.20412	16	16	0	XM_006140397.1	0	1697	1.20412	16	18.1	14	13.2	1.14613	14	14	0	XM_006140397.1	0	1697	1.14613	14	13.2
XM_006140398.1	0	0	0	1	0	0	0	1	#NUM!	0	#DIV/0!	0	0	0	#DIV/0!	0	0	0	XM_006140398.1	0	417	#DIV/0!	0	0	0	0	#DIV/0!	0	0	0	XM_006140398.1	0	417	#DIV/0!	0	0	0	0	#DIV/0!	0	0	0	XM_006140398.1	0	417	#DIV/0!	0	0
XM_006140399.1	0	0	0	1	0	0	0	1	#NUM!	0	#DIV/0!	0	0	0	#DIV/0!	0	0	0	XM_006140399.1	0	462	#DIV/0!	0	0	0	0	#DIV/0!	0	0	0	XM_006140399.1	0	462	#DIV/0!	0	0	0	0	#DIV/0!	0	0	0	XM_006140399.1	0	462	#DIV/0!	0	0
XM_006140400.1	0	0	0	1	0	0	0	1	#NUM!	0	#DIV/0!	0	0	0	#DIV/0!	0	0	0	XM_006140400.1	0	501	#DIV/0!	0	0	0	0	#DIV/0!	0	0	0	XM_006140400.1	0	501	#DIV/0!	0	0	0	0	#DIV/0!	0	0	0	XM_006140400.1	0	501	#DIV/0!	0	0
XM_006140401.1	7	7	7	#DIV/0!	6.6	6.6	6.6	#DIV/0!	#DIV/0!	0.367977	#DIV/0!	0	3	3	0.477121	0	3	0	XM_006140401.1	0	1158	0.477121	3	3	0	0	#DIV/0!	0	0	0	XM_006140401.1	0	1158	#DIV/0!	0	0	7	6.6	0.845098	0	7	0	XM_006140401.1	0	1158	0.845098	7	6.6
XM_006140402.1	15	15	-15	-2.875	15.5	15.5	-15.5	-3.06667	0.458638	0.458638	-0.458638	-1.50785	23	23	1.36173	4	23	0	XM_006140402.1	0	1100	1.36173	23	23	19	21.5	1.27875	2	19	0	XM_006140402.1	0	1100	1.27875	19	21.5	8	7.5	0.90309	0	8	0	XM_006140402.1	0	1100	0.90309	8	7.5
XM_006140403.1	10	10	10	1.625	13.4	13.4	13.4	1.8375	0.210853	0.210853	0.210853	1.17511	16	16	1.20412	2	16	0	XM_006140403.1	0	1122	1.20412	16	16	26	29.4	1.41497	4	26	0	XM_006140403.1	0	1122	1.41497	26	29.4	22	20.7	1.34242	3	22	0	XM_006140403.1	0	1122	1.34242	22	20.7
XM_006140404.1	48	48	-48	-3	45.7	45.7	-45.7	-2.73764	0.477121	0.477121	-0.477121	-1.34569	72	72	1.85733	16	72	0	XM_006140404.1	0	897	1.85733	72	72	24	27.1	1.38021	8	24	0	XM_006140404.1	0	897	1.38021	24	27.1	28	26.3	1.44716	4	28	0	XM_006140404.1	0	897	1.44716	28	26.3
XM_006140405.1	6	6	6	7	5.6	5.6	5.6	6.6	0.845098	0.845098	0.845098	#DIV/0!	1	1	0	0	1	0	XM_006140405.1	0	1330	0	1	1	4	4.5	0.60206	0	4	0	XM_006140405.1	0	1330	0.60206	4	4.5	7	6.6	0.845098	0	7	0	XM_006140405.1	0	1330	0.845098	7	6.6
XM_006140406.1	26	26	-26	-1.7027	21.2	21.2	-21.2	-1.50718	0.231139	0.231139	-0.231139	-1.14739	63	63	1.79934	19	63	0	XM_006140406.1	0	1493	1.79934	63	63	37	41.8	1.5682	8	37	0	XM_006140406.1	0	1493	1.5682	37	41.8	61	57.4	1.78533	13	61	0	XM_006140406.1	0	1493	1.78533	61	57.4
XM_006140407.1	12	12	12	2.33333	14.7	14.7	14.7	2.63333	0.367977	0.367977	0.367977	1.38562	9	9	0.954243	1	9	0	XM_006140407.1	0	1589	0.954243	9	9	21	23.7	1.32222	3	21	0	XM_006140407.1	0	1589	1.32222	21	23.7	12	11.3	1.07918	1	12	0	XM_006140407.1	0	1589	1.07918	12	11.3
XM_006140408.1	6	6	6	4	5.5	5.5	5.5	3.75	0.60206	0.60206	0.60206	3	2	2	0.30103	0	2	0	XM_006140408.1	0	1558	0.30103	2	2	5	5.6	0.69897	0	5	0	XM_006140408.1	0	1558	0.69897	5	5.6	8	7.5	0.90309	0	8	0	XM_006140408.1	0	1558	0.90309	8	7.5
XM_006140409.1	14	14	14	3.8	16.5	16.5	16.5	4.3	0.579784	0.579784	0.579784	1.82948	5	5	0.69897	1	5	0	XM_006140409.1	0	1456	0.69897	5	5	19	21.5	1.27875	4	19	0	XM_006140409.1	0	1456	1.27875	19	21.5	9	8.5	0.954243	2	9	0	XM_006140409.1	0	1456	0.954243	9	8.5
XM_006140410.1	8	8	-8	-2.33333	8.4	8.4	-8.4	-2.5	0.367977	0.367977	-0.367977	-1.47289	14	14	1.14613	6	14	0	XM_006140410.1	0	790	1.14613	14	14	8	9	0.90309	4	8	0	XM_006140410.1	0	790	0.90309	8	9	6	5.6	0.778151	3	6	0	XM_006140410.1	0	790	0.778151	6	5.6
XM_006140411.1	5	5	5	1.83333	4.3	4.3	4.3	1.71667	0.263241	0.263241	0.263241	1.33829	6	6	0.778151	1	6	0	XM_006140411.1	0	480	0.778151	6	6	8	9	0.90309	3	8	0	XM_006140411.1	0	480	0.90309	8	9	11	10.3	1.04139	3	11	0	XM_006140411.1	0	480	1.04139	11	10.3
XM_006140412.1	17	17	-17	-1.56667	13.1	13.1	-13.1	-1.38643	0.194977	0.194977	-0.194977	-1.132	47	47	1.6721	47	47	0	XM_006140412.1	0	3399	1.6721	47	47	30	33.9	1.47712	30	30	0	XM_006140412.1	0	3399	1.47712	30	33.9	39	36.7	1.59106	39	39	0	XM_006140412.1	0	3399	1.59106	39	36.7
XM_006140413.1	0	0	0	1	0	0	0	1	#NUM!	0	#DIV/0!	0	0	0	#DIV/0!	0	0	0	XM_006140413.1	0	1880	#DIV/0!	0	0	0	0	#DIV/0!	0	0	0	XM_006140413.1	0	1880	#DIV/0!	0	0	0	0	#DIV/0!	0	0	0	XM_006140413.1	0	1880	#DIV/0!	0	0
XM_006140414.1	0	0	0	1	0	0	0	1	#NUM!	0	#DIV/0!	0	0	0	#DIV/0!	0	0	0	XM_006140414.1	0	1782	#DIV/0!	0	0	0	0	#DIV/0!	0	0	0	XM_006140414.1	0	1782	#DIV/0!	0	0	0	0	#DIV/0!	0	0	0	XM_006140414.1	0	1782	#DIV/0!	0	0
XM_006140415.1	0	0	0	1	0	0	0	1	#NUM!	0	#DIV/0!	0	0	0	#DIV/0!	0	0	0	XM_006140415.1	0	1757	#DIV/0!	0	0	0	0	#DIV/0!	0	0	0	XM_006140415.1	0	1757	#DIV/0!	0	0	0	0	#DIV/0!	0	0	0	XM_006140415.1	0	1757	#DIV/0!	0	0
XM_006140416.1	0	0	0	1	0	0	0	1	#NUM!	0	#DIV/0!	0	0	0	#DIV/0!	0	0	0	XM_006140416.1	0	1710	#DIV/0!	0	0	0	0	#DIV/0!	0	0	0	XM_006140416.1	0	1710	#DIV/0!	0	0	0	0	#DIV/0!	0	0	0	XM_006140416.1	0	1710	#DIV/0!	0	0
XM_006140417.1	0	0	0	1	0	0	0	1	#NUM!	0	#DIV/0!	0	0	0	#DIV/0!	0	0	0	XM_006140417.1	0	1838	#DIV/0!	0	0	0	0	#DIV/0!	0	0	0	XM_006140417.1	0	1838	#DIV/0!	0	0	0	0	#DIV/0!	0	0	0	XM_006140417.1	0	1838	#DIV/0!	0	0
XM_006140418.1	0	0	0	1	0	0	0	1	#NUM!	0	#DIV/0!	0	0	0	#DIV/0!	0	0	0	XM_006140418.1	0	1679	#DIV/0!	0	0	0	0	#DIV/0!	0	0	0	XM_006140418.1	0	1679	#DIV/0!	0	0	0	0	#DIV/0!	0	0	0	XM_006140418.1	0	1679	#DIV/0!	0	0
XM_006140419.1	0	0	0	1	0	0	0	1	#NUM!	0	#DIV/0!	0	0	0	#DIV/0!	0	0	0	XM_006140419.1	0	1637	#DIV/0!	0	0	0	0	#DIV/0!	0	0	0	XM_006140419.1	0	1637	#DIV/0!	0	0	0	0	#DIV/0!	0	0	0	XM_006140419.1	0	1637	#DIV/0!	0	0
XM_006140420.1	7	7	7	#DIV/0!	6.6	6.6	6.6	#DIV/0!	#DIV/0!	0.544068	#DIV/0!	0	2	2	0.30103	2	2	0	XM_006140420.1	0	1015	0.30103	2	2	0	0	#DIV/0!	0	0	0	XM_006140420.1	0	1015	#DIV/0!	0	0	7	6.6	0.845098	7	7	0	XM_006140420.1	0	1015	0.845098	7	6.6
XM_006140421.1	41	41	41	1.21244	27	27	27	1.1399	0.0836585	0.0836585	0.0836585	1.0366	193	193	2.28556	193	193	0	XM_006140421.1	0	2168	2.28556	193	193	194	219.2	2.2878	194	194	0	XM_006140421.1	0	2168	2.2878	194	219.2	234	220	2.36922	234	234	0	XM_006140421.1	0	2168	2.36922	234	220
XM_006140422.1	5	5	5	1.5	7.5	7.5	-7.5	-1.79787	0.176091	0.176091	0.176091	1.17609	10	10	1	10	10	0	XM_006140422.1	0	905	1	10	10	15	16.9	1.17609	15	15	0	XM_006140422.1	0	905	1.17609	15	16.9	10	9.4	1	10	10	0	XM_006140422.1	0	905	1	10	9.4
XM_006140423.1	6	6	6	3	6	6	6	3	0.477121	0.477121	0.477121	2	3	3	0.477121	0	3	0	XM_006140423.1	0	1233	0.477121	3	3	8	9	0.90309	0	8	0	XM_006140423.1	0	1233	0.90309	8	9	9	8.5	0.954243	0	9	0	XM_006140423.1	0	1233	0.954243	9	8.5
XM_006140424.1	12	12	12	1.19048	20.6	20.6	20.6	1.32698	0.0757207	0.0757207	0.0757207	1.04208	63	63	1.79934	7	63	0	XM_006140424.1	0	1385	1.79934	63	63	74	83.6	1.86923	10	74	0	XM_006140424.1	0	1385	1.86923	74	83.6	75	70.5	1.87506	8	75	0	XM_006140424.1	0	1385	1.87506	75	70.5
XM_006140425.1	279	279	-279	-1.31561	450	450	-450	-1.54145	0.119127	0.119127	-0.119127	-1.04043	1163	1163	3.06558	1163	1163	0	XM_006140425.1	0	966	3.06558	1163	1163	1134	1281.1	3.05461	1134	1134	0	XM_006140425.1	0	966	3.05461	1134	1281.1	884	831.1	2.94645	884	884	0	XM_006140425.1	0	966	2.94645	884	831.1
XM_006140426.1	40	40	40	2.05263	30.4	30.4	30.4	1.70862	0.312311	0.312311	0.312311	1.19769	49	49	1.6902	49	49	0	XM_006140426.1	0	1245	1.6902	49	49	38	42.9	1.57978	38	38	0	XM_006140426.1	0	1245	1.57978	38	42.9	78	73.3	1.89209	78	78	0	XM_006140426.1	0	1245	1.89209	78	73.3
XM_006140427.1	24	24	-24	-5	23.2	23.2	-23.2	-4.41176	0.69897	0.69897	-0.69897	-1.89824	30	30	1.47712	2	30	0	XM_006140427.1	0	2891	1.47712	30	30	6	6.8	0.778151	0	6	0	XM_006140427.1	0	2891	0.778151	6	6.8	28	26.3	1.44716	2	28	0	XM_006140427.1	0	2891	1.44716	28	26.3
XM_006140428.1	7	7	7	2.75	8.4	8.4	8.4	3.1	0.439333	0.439333	0.439333	1.72972	4	4	0.60206	0	4	0	XM_006140428.1	0	2592	0.60206	4	4	11	12.4	1.04139	0	11	0	XM_006140428.1	0	2592	1.04139	11	12.4	6	5.6	0.778151	0	6	0	XM_006140428.1	0	2592	0.778151	6	5.6
XM_006140429.1	38	38	-38	-6.42857	44.2	44.2	-44.2	-7.69697	0.808114	0.808114	-0.808114	-1.95624	15	15	1.17609	0	15	0	XM_006140429.1	0	2430	1.17609	15	15	45	50.8	1.65321	2	45	0	XM_006140429.1	0	2430	1.65321	45	50.8	7	6.6	0.845098	0	7	0	XM_006140429.1	0	2430	0.845098	7	6.6
XM_006140430.1	22	22	22	4.66667	20.3	20.3	20.3	4.38333	0.669007	0.669007	0.669007	1.85974	6	6	0.778151	0	6	0	XM_006140430.1	0	2392	0.778151	6	6	13	14.7	1.11394	0	13	0	XM_006140430.1	0	2392	1.11394	13	14.7	28	26.3	1.44716	1	28	0	XM_006140430.1	0	2392	1.44716	28	26.3
XM_006140431.1	88	88	88	3.14634	104.7	104.7	104.7	3.55366	0.497806	0.497806	0.497806	1.30866	41	41	1.61278	0	41	0	XM_006140431.1	0	5784	1.61278	41	41	129	145.7	2.11059	3	129	0	XM_006140431.1	0	5784	2.11059	129	145.7	54	50.8	1.73239	0	54	0	XM_006140431.1	0	5784	1.73239	54	50.8
XM_006140432.1	33	33	33	2.22222	28.4	28.4	28.4	2.01429	0.346787	0.346787	0.346787	1.24228	28	28	1.44716	0	28	0	XM_006140432.1	0	5835	1.44716	28	28	27	30.5	1.43136	0	27	0	XM_006140432.1	0	5835	1.43136	27	30.5	60	56.4	1.77815	0	60	0	XM_006140432.1	0	5835	1.77815	60	56.4
XM_006140433.1	16	16	-16	-1.25	19.8	19.8	-19.8	-1.3289	0.09691	0.09691	-0.09691	-1.05365	80	80	1.90309	1	80	0	XM_006140433.1	0	5640	1.90309	80	80	65	73.4	1.81291	1	65	0	XM_006140433.1	0	5640	1.81291	65	73.4	64	60.2	1.80618	0	64	0	XM_006140433.1	0	5640	1.80618	64	60.2
XM_006140434.1	74	74	74	2.72093	67	67	67	2.55814	0.434717	0.434717	0.434717	1.26613	43	43	1.63347	0	43	0	XM_006140434.1	0	5602	1.63347	43	43	46	52	1.66276	0	46	0	XM_006140434.1	0	5602	1.66276	46	52	117	110	2.06819	1	117	0	XM_006140434.1	0	5602	2.06819	117	110
XM_006140435.1	385	385	385	11.1316	359.7	359.7	359.7	10.4658	1.04656	1.04656	1.04656	1.66247	38	38	1.57978	0	38	0	XM_006140435.1	0	5387	1.57978	38	38	294	332.1	2.46835	9	294	0	XM_006140435.1	0	5387	2.46835	294	332.1	423	397.7	2.62634	6	423	0	XM_006140435.1	0	5387	2.62634	423	397.7
XM_006140436.1	39	39	39	1.44828	48.6	48.6	48.6	1.55862	0.160851	0.160851	0.160851	1.08293	87	87	1.93952	87	87	0	XM_006140436.1	0	4911	1.93952	87	87	120	135.6	2.07918	120	120	0	XM_006140436.1	0	4911	2.07918	120	135.6	126	118.5	2.10037	126	126	0	XM_006140436.1	0	4911	2.10037	126	118.5
XM_006140437.1	2	2	-2	#DIV/0!	2.3	2.3	-2.3	#DIV/0!	#DIV/0!	0.30103	#DIV/0!	0	1	1	0	1	1	0	XM_006140437.1	0	1107	0	1	1	2	2.3	0.30103	2	2	0	XM_006140437.1	0	1107	0.30103	2	2.3	0	0	#DIV/0!	0	0	0	XM_006140437.1	0	1107	#DIV/0!	0	0
XM_006140438.1	9	9	-9	-5.5	9.1	9.1	-9.1	-5.78947	0.740363	0.740363	-0.740363	-3.45943	11	11	1.04139	0	11	0	XM_006140438.1	0	924	1.04139	11	11	5	5.6	0.69897	0	5	0	XM_006140438.1	0	924	0.69897	5	5.6	2	1.9	0.30103	0	2	0	XM_006140438.1	0	924	0.30103	2	1.9
XM_006140439.1	41	41	-41	-3.73333	41.9	41.9	-41.9	-3.97163	0.572097	0.572097	-0.572097	-1.48644	56	56	1.74819	4	56	0	XM_006140439.1	0	773	1.74819	56	56	20	22.6	1.30103	2	20	0	XM_006140439.1	0	773	1.30103	20	22.6	15	14.1	1.17609	2	15	0	XM_006140439.1	0	773	1.17609	15	14.1
XM_006140440.1	85	85	-85	-22.25	85.2	85.2	-85.2	-23.4211	1.34733	1.34733	-1.34733	-3.23787	89	89	1.94939	6	89	0	XM_006140440.1	0	745	1.94939	89	89	50	56.5	1.69897	6	50	0	XM_006140440.1	0	745	1.69897	50	56.5	4	3.8	0.60206	1	4	0	XM_006140440.1	0	745	0.60206	4	3.8
XM_006140441.1	7	7	-7	-3.33333	6.6	6.6	-6.6	-2.94118	0.522879	0.522879	-0.522879	-2.0959	10	10	1	10	10	0	XM_006140441.1	0	3746	1	10	10	3	3.4	0.477121	3	3	0	XM_006140441.1	0	3746	0.477121	3	3.4	7	6.6	0.845098	7	7	0	XM_006140441.1	0	3746	0.845098	7	6.6
XM_006140442.1	4	4	4	1.23529	6.7	6.7	6.7	1.39412	0.0917704	0.0917704	0.0917704	1.07458	17	17	1.23045	17	17	0	XM_006140442.1	0	1469	1.23045	17	17	21	23.7	1.32222	21	21	0	XM_006140442.1	0	1469	1.32222	21	23.7	20	18.8	1.30103	20	20	0	XM_006140442.1	0	1469	1.30103	20	18.8
XM_006140443.1	5	5	-5	-1.71429	4.1	4.1	-4.1	-1.51899	0.234083	0.234083	-0.234083	-1.27699	12	12	1.07918	0	12	0	XM_006140443.1	0	6128	1.07918	12	12	7	7.9	0.845098	0	7	0	XM_006140443.1	0	6128	0.845098	7	7.9	9	8.5	0.954243	0	9	0	XM_006140443.1	0	6128	0.954243	9	8.5
XM_006140444.1	19	19	19	4.16667	22.2	22.2	22.2	4.7	0.619789	0.619789	0.619789	1.79649	6	6	0.778151	0	6	0	XM_006140444.1	0	6020	0.778151	6	6	25	28.2	1.39794	2	25	0	XM_006140444.1	0	6020	1.39794	25	28.2	16	15	1.20412	1	16	0	XM_006140444.1	0	6020	1.20412	16	15
XM_006140445.1	5	5	5	1.83333	4.3	4.3	4.3	1.71667	0.263241	0.263241	0.263241	1.33829	6	6	0.778151	0	6	0	XM_006140445.1	0	5846	0.778151	6	6	8	9	0.90309	0	8	0	XM_006140445.1	0	5846	0.90309	8	9	11	10.3	1.04139	0	11	0	XM_006140445.1	0	5846	1.04139	11	10.3
XM_006140446.1	4	4	-4	-5	3.9	3.9	-3.9	-4.54545	0.69897	0.69897	-0.69897	#DIV/0!	5	5	0.69897	0	5	0	XM_006140446.1	0	3168	0.69897	5	5	1	1.1	0	0	1	0	XM_006140446.1	0	3168	0	1	1.1	4	3.8	0.60206	0	4	0	XM_006140446.1	0	3168	0.60206	4	3.8
XM_006140447.1	18	18	18	1.26471	6.2	6.2	-6.2	-1.08073	0.10199	0.10199	0.10199	1.05566	83	83	1.91908	83	83	0	XM_006140447.1	0	2745	1.91908	83	83	68	76.8	1.83251	68	68	0	XM_006140447.1	0	2745	1.83251	68	76.8	86	80.9	1.9345	86	86	0	XM_006140447.1	0	2745	1.9345	86	80.9
XM_006140448.1	36	36	36	1.66667	30.7	30.7	30.7	1.56852	0.221849	0.221849	0.221849	1.12806	54	54	1.73239	54	54	0	XM_006140448.1	0	3478	1.73239	54	54	75	84.7	1.87506	75	75	0	XM_006140448.1	0	3478	1.87506	75	84.7	90	84.6	1.95424	90	90	0	XM_006140448.1	0	3478	1.95424	90	84.6
XM_006140449.1	1	1	1	#DIV/0!	1.1	1.1	1.1	#DIV/0!	#DIV/0!	0	#DIV/0!	0	0	0	#DIV/0!	0	0	0	XM_006140449.1	0	1613	#DIV/0!	0	0	1	1.1	0	1	1	0	XM_006140449.1	0	1613	0	1	1.1	1	0.9	0	1	1	0	XM_006140449.1	0	1613	0	1	0.9
XM_006140450.1	213	213	213	1.4819	298	298	298	1.67421	0.170819	0.170819	0.170819	1.06457	442	442	2.64542	442	442	0	XM_006140450.1	0	2869	2.64542	442	442	655	740	2.81624	655	655	0	XM_006140450.1	0	2869	2.81624	655	740	581	546.2	2.76418	581	581	0	XM_006140450.1	0	2869	2.76418	581	546.2
XM_006140451.1	1	1	1	#DIV/0!	1.1	1.1	1.1	#DIV/0!	#DIV/0!	0	#DIV/0!	0	0	0	#DIV/0!	0	0	0	XM_006140451.1	0	3366	#DIV/0!	0	0	1	1.1	0	1	1	0	XM_006140451.1	0	3366	0	1	1.1	0	0	#DIV/0!	0	0	0	XM_006140451.1	0	3366	#DIV/0!	0	0
XM_006140452.1	242	242	-242	-1.58034	187.9	187.9	-187.9	-1.39885	0.198749	0.198749	-0.198749	-1.07585	659	659	2.81889	659	659	0	XM_006140452.1	0	1983	2.81889	659	659	417	471.1	2.62014	417	417	0	XM_006140452.1	0	1983	2.62014	417	471.1	590	554.7	2.77085	590	590	0	XM_006140452.1	0	1983	2.77085	590	554.7
XM_006140453.1	1	1	1	1.5	0.8	0.8	0.8	1.4	0.176091	0.176091	0.176091	1.58496	2	2	0.30103	0	2	0	XM_006140453.1	0	1887	0.30103	2	2	2	2.3	0.30103	0	2	0	XM_006140453.1	0	1887	0.30103	2	2.3	3	2.8	0.477121	0	3	0	XM_006140453.1	0	1887	0.477121	3	2.8
XM_006140454.1	1	1	-1	-1.33333	1.2	1.2	-1.2	-1.42857	0.124939	0.124939	-0.124939	-1.26186	4	4	0.60206	0	4	0	XM_006140454.1	0	1889	0.60206	4	4	3	3.4	0.477121	0	3	0	XM_006140454.1	0	1889	0.477121	3	3.4	3	2.8	0.477121	0	3	0	XM_006140454.1	0	1889	0.477121	3	2.8
XM_006140455.1	1	1	1	1.5	1.4	1.4	1.4	1.7	0.176091	0.176091	0.176091	1.58496	2	2	0.30103	0	2	0	XM_006140455.1	0	1639	0.30103	2	2	3	3.4	0.477121	0	3	0	XM_006140455.1	0	1639	0.477121	3	3.4	3	2.8	0.477121	0	3	0	XM_006140455.1	0	1639	0.477121	3	2.8
XM_006140456.1	2	2	2	1.5	3	3	-3	-1.78947	0.176091	0.176091	0.176091	1.29248	4	4	0.60206	0	4	0	XM_006140456.1	0	1637	0.60206	4	4	6	6.8	0.778151	0	6	0	XM_006140456.1	0	1637	0.778151	6	6.8	4	3.8	0.60206	0	4	0	XM_006140456.1	0	1637	0.60206	4	3.8
XM_006140457.1	6	6	-6	-2.5	7.5	7.5	-7.5	-2.97368	0.39794	0.39794	-0.39794	-1.66096	6	6	0.778151	1	6	0	XM_006140457.1	0	1788	0.778151	6	6	10	11.3	1	0	10	0	XM_006140457.1	0	1788	1	10	11.3	4	3.8	0.60206	0	4	0	XM_006140457.1	0	1788	0.60206	4	3.8
XM_006140458.1	0	0	0	1	0	0	0	1	#NUM!	0	#DIV/0!	0	0	0	#DIV/0!	0	0	0	XM_006140458.1	0	4551	#DIV/0!	0	0	0	0	#DIV/0!	0	0	0	XM_006140458.1	0	4551	#DIV/0!	0	0	0	0	#DIV/0!	0	0	0	XM_006140458.1	0	4551	#DIV/0!	0	0
XM_006140459.1	7	7	-7	-1.14286	4.3	4.3	-4.3	-1.08317	0.0579919	0.0579919	-0.0579919	-1.03431	56	56	1.74819	6	56	0	XM_006140459.1	0	1180	1.74819	56	56	49	55.4	1.6902	8	49	0	XM_006140459.1	0	1180	1.6902	49	55.4	55	51.7	1.74036	10	55	0	XM_006140459.1	0	1180	1.74036	55	51.7
XM_006140460.1	7	7	-7	-3.33333	7.2	7.2	-7.2	-3.57143	0.522879	0.522879	-0.522879	-2.0959	10	10	1	0	10	0	XM_006140460.1	0	1155	1	10	10	4	4.5	0.60206	0	4	0	XM_006140460.1	0	1155	0.60206	4	4.5	3	2.8	0.477121	0	3	0	XM_006140460.1	0	1155	0.477121	3	2.8
XM_006140461.1	10	10	-10	-1.76923	8.3	8.3	-8.3	-1.56463	0.247784	0.247784	-0.247784	-1.22244	23	23	1.36173	2	23	0	XM_006140461.1	0	1404	1.36173	23	23	13	14.7	1.11394	2	13	0	XM_006140461.1	0	1404	1.11394	13	14.7	20	18.8	1.30103	1	20	0	XM_006140461.1	0	1404	1.30103	20	18.8
XM_006140462.1	30	30	30	4	26.3	26.3	26.3	3.32743	0.60206	0.60206	0.60206	1.60206	16	16	1.20412	1	16	0	XM_006140462.1	0	1546	1.20412	16	16	10	11.3	1	1	10	0	XM_006140462.1	0	1546	1	10	11.3	40	37.6	1.60206	6	40	0	XM_006140462.1	0	1546	1.60206	40	37.6
XM_006140463.1	23	23	23	2.53333	18.8	18.8	18.8	2.11243	0.403692	0.403692	0.403692	1.34325	34	34	1.53148	2	34	0	XM_006140463.1	0	1242	1.53148	34	34	15	16.9	1.17609	2	15	0	XM_006140463.1	0	1242	1.17609	15	16.9	38	35.7	1.57978	5	38	0	XM_006140463.1	0	1242	1.57978	38	35.7
XM_006140464.1	20	20	-20	-4.33333	20.4	20.4	-20.4	-4.64286	0.636822	0.636822	-0.636822	-1.81838	26	26	1.41497	1	26	0	XM_006140464.1	0	1358	1.41497	26	26	7	7.9	0.845098	0	7	0	XM_006140464.1	0	1358	0.845098	7	7.9	6	5.6	0.778151	0	6	0	XM_006140464.1	0	1358	0.778151	6	5.6
XM_006140465.1	14	14	-14	-3	14.4	14.4	-14.4	-3.18182	0.477121	0.477121	-0.477121	-1.56458	21	21	1.32222	0	21	0	XM_006140465.1	0	1289	1.32222	21	21	9	10.2	0.954243	0	9	0	XM_006140465.1	0	1289	0.954243	9	10.2	7	6.6	0.845098	0	7	0	XM_006140465.1	0	1289	0.845098	7	6.6
XM_006140466.1	3	3	-3	-1.375	2	2	-2	-1.22222	0.138303	0.138303	-0.138303	-1.15314	11	11	1.04139	0	11	0	XM_006140466.1	0	1332	1.04139	11	11	8	9	0.90309	0	8	0	XM_006140466.1	0	1332	0.90309	8	9	10	9.4	1	0	10	0	XM_006140466.1	0	1332	1	10	9.4
XM_006140467.1	48	48	-48	-6.33333	48.5	48.5	-48.5	-6.70588	0.801632	0.801632	-0.801632	-1.84007	57	57	1.75587	2	57	0	XM_006140467.1	0	2396	1.75587	57	57	26	29.4	1.41497	1	26	0	XM_006140467.1	0	2396	1.41497	26	29.4	9	8.5	0.954243	0	9	0	XM_006140467.1	0	2396	0.954243	9	8.5
XM_006140468.1	38	38	38	2	28.6	28.6	28.6	1.66667	0.30103	0.30103	0.30103	1.19055	65	65	1.81291	3	65	0	XM_006140468.1	0	2324	1.81291	65	65	38	42.9	1.57978	2	38	0	XM_006140468.1	0	2324	1.57978	38	42.9	76	71.5	1.88081	7	76	0	XM_006140468.1	0	2324	1.88081	76	71.5
XM_006140469.1	63	63	63	1.61165	41.6	41.6	-41.6	-1.35739	0.207271	0.207271	0.207271	1.10297	158	158	2.19866	158	158	0	XM_006140469.1	0	2188	2.19866	158	158	103	116.4	2.01284	103	103	0	XM_006140469.1	0	2188	2.01284	103	116.4	166	156.1	2.22011	166	166	0	XM_006140469.1	0	2188	2.22011	166	156.1
XM_006140470.1	5	5	5	6	4.5	4.5	4.5	5.09091	0.778151	0.778151	0.778151	#DIV/0!	3	3	0.477121	0	3	0	XM_006140470.1	0	2926	0.477121	3	3	1	1.1	0	0	1	0	XM_006140470.1	0	2926	0	1	1.1	6	5.6	0.778151	0	6	0	XM_006140470.1	0	2926	0.778151	6	5.6
XM_006140471.1	4	4	4	3	3.3	3.3	3.3	2.43478	0.477121	0.477121	0.477121	2.58496	5	5	0.69897	0	5	0	XM_006140471.1	0	2892	0.69897	5	5	2	2.3	0.30103	0	2	0	XM_006140471.1	0	2892	0.30103	2	2.3	6	5.6	0.778151	0	6	0	XM_006140471.1	0	2892	0.778151	6	5.6
XM_006140472.1	4	4	4	5	3.6	3.6	3.6	4.27273	0.69897	0.69897	0.69897	#DIV/0!	3	3	0.477121	0	3	0	XM_006140472.1	0	2924	0.477121	3	3	1	1.1	0	0	1	0	XM_006140472.1	0	2924	0	1	1.1	5	4.7	0.69897	0	5	0	XM_006140472.1	0	2924	0.69897	5	4.7
XM_006140473.1	13	13	13	2.3	10.3	10.3	10.3	1.9115	0.361728	0.361728	0.361728	1.36173	16	16	1.20412	0	16	0	XM_006140473.1	0	2612	1.20412	16	16	10	11.3	1	0	10	0	XM_006140473.1	0	2612	1	10	11.3	23	21.6	1.36173	0	23	0	XM_006140473.1	0	2612	1.36173	23	21.6
XM_006140474.1	11	11	-11	-3.2	10.4	10.4	-10.4	-2.85714	0.50515	0.50515	-0.50515	-1.72271	16	16	1.20412	0	16	0	XM_006140474.1	0	2503	1.20412	16	16	5	5.6	0.69897	0	5	0	XM_006140474.1	0	2503	0.69897	5	5.6	14	13.2	1.14613	0	14	0	XM_006140474.1	0	2503	1.14613	14	13.2
XM_006140475.1	2	2	-2	-1.18182	3.3	3.3	-3.3	-1.32039	0.0725507	0.0725507	-0.0725507	-1.06967	13	13	1.11394	0	13	0	XM_006140475.1	0	2411	1.11394	13	13	12	13.6	1.07918	1	12	0	XM_006140475.1	0	2411	1.07918	12	13.6	11	10.3	1.04139	0	11	0	XM_006140475.1	0	2411	1.04139	11	10.3
XM_006140476.1	56	56	-56	-2.86667	52.1	52.1	-52.1	-2.53687	0.457377	0.457377	-0.457377	-1.30964	86	86	1.9345	2	86	0	XM_006140476.1	0	1184	1.9345	86	86	30	33.9	1.47712	2	30	0	XM_006140476.1	0	1184	1.47712	30	33.9	70	65.8	1.8451	4	70	0	XM_006140476.1	0	1184	1.8451	70	65.8
XM_006140477.1	86	86	-86	-11.75	86.5	86.5	-86.5	-12.5333	1.07004	1.07004	-1.07004	-2.18486	94	94	1.97313	2	94	0	XM_006140477.1	0	1125	1.97313	94	94	54	61	1.73239	2	54	0	XM_006140477.1	0	1125	1.73239	54	61	8	7.5	0.90309	0	8	0	XM_006140477.1	0	1125	0.90309	8	7.5
XM_006140478.1	0	0	0	1	0	0	0	1	#NUM!	0	#DIV/0!	0	0	0	#DIV/0!	0	0	0	XM_006140478.1	0	453	#DIV/0!	0	0	0	0	#DIV/0!	0	0	0	XM_006140478.1	0	453	#DIV/0!	0	0	0	0	#DIV/0!	0	0	0	XM_006140478.1	0	453	#DIV/0!	0	0
XM_006140479.1	67	67	-67	-2.01515	58.4	58.4	-58.4	-1.78284	0.304308	0.304308	-0.304308	-1.16724	133	133	2.12385	28	133	0	XM_006140479.1	0	1195	2.12385	133	133	66	74.6	1.81954	8	66	0	XM_006140479.1	0	1195	1.81954	66	74.6	112	105.3	2.04922	20	112	0	XM_006140479.1	0	1195	2.04922	112	105.3
XM_006140480.1	44	44	-44	-5	51.8	51.8	-51.8	-6.02913	0.69897	0.69897	-0.69897	-1.67119	22	22	1.34242	4	22	0	XM_006140480.1	0	1193	1.34242	22	22	55	62.1	1.74036	6	55	0	XM_006140480.1	0	1193	1.74036	55	62.1	11	10.3	1.04139	1	11	0	XM_006140480.1	0	1193	1.04139	11	10.3
XM_006140481.1	64	64	-64	-1.47407	46.7	46.7	-46.7	-1.30663	0.168519	0.168519	-0.168519	-1.0791	199	199	2.29885	14	199	0	XM_006140481.1	0	2120	2.29885	199	199	135	152.5	2.13033	6	135	0	XM_006140481.1	0	2120	2.13033	135	152.5	162	152.3	2.20952	9	162	0	XM_006140481.1	0	2120	2.20952	162	152.3
XM_006140482.1	107	107	107	3.01887	90.5	90.5	90.5	2.51085	0.479844	0.479844	0.479844	1.27829	75	75	1.87506	6	75	0	XM_006140482.1	0	2138	1.87506	75	75	53	59.9	1.72428	2	53	0	XM_006140482.1	0	2138	1.72428	53	59.9	160	150.4	2.20412	9	160	0	XM_006140482.1	0	2138	2.20412	160	150.4
XM_006140483.1	16	16	16	2.23077	19.8	19.8	19.8	2.52308	0.348455	0.348455	0.348455	1.31281	13	13	1.11394	0	13	0	XM_006140483.1	0	2297	1.11394	13	13	29	32.8	1.4624	1	29	0	XM_006140483.1	0	2297	1.4624	29	32.8	16	15	1.20412	0	16	0	XM_006140483.1	0	2297	1.20412	16	15
XM_006140484.1	4	4	4	1.33333	2	2	2	1.15385	0.124939	0.124939	0.124939	1.11577	13	13	1.11394	0	13	0	XM_006140484.1	0	2255	1.11394	13	13	12	13.6	1.07918	0	12	0	XM_006140484.1	0	2255	1.07918	12	13.6	16	15	1.20412	0	16	0	XM_006140484.1	0	2255	1.20412	16	15
XM_006140485.1	473	473	-473	-2.67138	436.3	436.3	-436.3	-2.36472	0.426735	0.426735	-0.426735	-1.17405	756	756	2.87852	41	756	0	XM_006140485.1	0	2001	2.87852	756	756	283	319.7	2.45179	24	283	0	XM_006140485.1	0	2001	2.45179	283	319.7	641	602.7	2.80686	48	641	0	XM_006140485.1	0	2001	2.80686	641	602.7
XM_006140486.1	423	423	423	2.45361	342.5	342.5	342.5	2.04167	0.389805	0.389805	0.389805	1.15821	612	612	2.78675	35	612	0	XM_006140486.1	0	1987	2.78675	612	612	291	328.8	2.46389	22	291	0	XM_006140486.1	0	1987	2.46389	291	328.8	714	671.3	2.8537	53	714	0	XM_006140486.1	0	1987	2.8537	714	671.3
XM_006140487.1	83	83	83	1.76147	57.4	57.4	57.4	1.46629	0.245875	0.245875	0.245875	1.12068	164	164	2.21484	9	164	0	XM_006140487.1	0	1904	2.21484	164	164	109	123.1	2.03743	9	109	0	XM_006140487.1	0	1904	2.03743	109	123.1	192	180.5	2.2833	13	192	0	XM_006140487.1	0	1904	2.2833	192	180.5
XM_006140488.1	14782	14782	-14782	-2.15152	15549.8	15549.8	-15549.8	-2.28839	0.332744	0.332744	-0.332744	-1.08099	27619	27619	4.44121	27619	27619	0	XM_006140488.1	0	2261	4.44121	27619	27619	15131	17094.2	4.17987	15131	15131	0	XM_006140488.1	0	2261	4.17987	15131	17094.2	12837	12069.2	4.10846	12837	12837	0	XM_006140488.1	0	2261	4.10846	12837	12069.2
XM_006140489.1	0	0	0	1	0	0	0	1	#NUM!	0	#DIV/0!	0	0	0	#DIV/0!	0	0	0	XM_006140489.1	0	1485	#DIV/0!	0	0	0	0	#DIV/0!	0	0	0	XM_006140489.1	0	1485	#DIV/0!	0	0	0	0	#DIV/0!	0	0	0	XM_006140489.1	0	1485	#DIV/0!	0	0
XM_006140490.1	355	355	-355	-1.30683	208.9	208.9	-208.9	-1.16031	0.116218	0.116218	-0.116218	-1.03794	1512	1512	3.17955	1512	1512	0	XM_006140490.1	0	2400	3.17955	1512	1512	1157	1307.1	3.06333	1157	1157	0	XM_006140490.1	0	2400	3.06333	1157	1307.1	1386	1303.1	3.14176	1386	1386	0	XM_006140490.1	0	2400	3.14176	1386	1303.1
XM_006140491.1	7	7	-7	#DIV/0!	7	7	-7	#DIV/0!	#DIV/0!	0	#DIV/0!	0	7	7	0.845098	7	7	0	XM_006140491.1	0	2334	0.845098	7	7	0	0	#DIV/0!	0	0	0	XM_006140491.1	0	2334	#DIV/0!	0	0	0	0	#DIV/0!	0	0	0	XM_006140491.1	0	2334	#DIV/0!	0	0
XM_006140492.1	114	114	-114	-1.29231	137.3	137.3	-137.3	-1.37442	0.111366	0.111366	-0.111366	-1.04298	504	504	2.70243	504	504	0	XM_006140492.1	0	1447	2.70243	504	504	406	458.7	2.60853	406	406	0	XM_006140492.1	0	1447	2.60853	406	458.7	390	366.7	2.59106	390	390	0	XM_006140492.1	0	1447	2.59106	390	366.7
XM_006140493.1	74	74	-74	-1.40437	50.3	50.3	-50.3	-1.24335	0.147482	0.147482	-0.147482	-1.06519	257	257	2.40993	257	257	0	XM_006140493.1	0	1600	2.40993	257	257	183	206.7	2.26245	183	183	0	XM_006140493.1	0	1600	2.26245	183	206.7	249	234.1	2.3962	249	249	0	XM_006140493.1	0	1600	2.3962	249	234.1
XM_006140494.1	0	0	0	1	0	0	0	1	#NUM!	0	#DIV/0!	0	0	0	#DIV/0!	0	0	0	XM_006140494.1	0	970	#DIV/0!	0	0	0	0	#DIV/0!	0	0	0	XM_006140494.1	0	970	#DIV/0!	0	0	0	0	#DIV/0!	0	0	0	XM_006140494.1	0	970	#DIV/0!	0	0
XM_006140495.1	191	191	-191	-1.63455	197.7	197.7	-197.7	-1.67176	0.213399	0.213399	-0.213399	-1.0861	492	492	2.69197	492	492	0	XM_006140495.1	0	859	2.69197	492	492	301	340.1	2.47857	301	301	0	XM_006140495.1	0	859	2.47857	301	340.1	313	294.3	2.49554	313	313	0	XM_006140495.1	0	859	2.49554	313	294.3
XM_006140496.1	3	3	3	1.75	2.6	2.6	2.6	1.65	0.243038	0.243038	0.243038	1.40368	4	4	0.60206	4	4	0	XM_006140496.1	0	8452	0.60206	4	4	5	5.6	0.69897	5	5	0	XM_006140496.1	0	8452	0.69897	5	5.6	7	6.6	0.845098	7	7	0	XM_006140496.1	0	8452	0.845098	7	6.6
XM_006140497.1	120	120	-120	-1.8	100.5	100.5	-100.5	-1.59292	0.255273	0.255273	-0.255273	-1.11731	270	270	2.43136	270	270	0	XM_006140497.1	0	5180	2.43136	270	270	150	169.5	2.17609	150	150	0	XM_006140497.1	0	5180	2.17609	150	169.5	184	173	2.26482	184	184	0	XM_006140497.1	0	5180	2.26482	184	173
XM_006140498.1	113	113	-113	-1.58854	88.1	88.1	-88.1	-1.40618	0.200999	0.200999	-0.200999	-1.08803	305	305	2.4843	305	305	0	XM_006140498.1	0	4257	2.4843	305	305	192	216.9	2.2833	192	192	0	XM_006140498.1	0	4257	2.2833	192	216.9	252	236.9	2.4014	252	252	0	XM_006140498.1	0	4257	2.4014	252	236.9
XM_006140499.1	2	2	2	#DIV/0!	1.9	1.9	1.9	#DIV/0!	#DIV/0!	0.30103	#DIV/0!	0	0	0	#DIV/0!	0	0	0	XM_006140499.1	0	1532	#DIV/0!	0	0	1	1.1	0	1	1	0	XM_006140499.1	0	1532	0	1	1.1	2	1.9	0.30103	2	2	0	XM_006140499.1	0	1532	0.30103	2	1.9
XM_006140500.1	0	0	0	1	0	0	0	1	#NUM!	0	#DIV/0!	0	0	0	#DIV/0!	0	0	0	XM_006140500.1	0	930	#DIV/0!	0	0	0	0	#DIV/0!	0	0	0	XM_006140500.1	0	930	#DIV/0!	0	0	0	0	#DIV/0!	0	0	0	XM_006140500.1	0	930	#DIV/0!	0	0
XM_006140501.1	0	0	0	1	0	0	0	1	#NUM!	0	#DIV/0!	0	0	0	#DIV/0!	0	0	0	XM_006140501.1	0	939	#DIV/0!	0	0	0	0	#DIV/0!	0	0	0	XM_006140501.1	0	939	#DIV/0!	0	0	0	0	#DIV/0!	0	0	0	XM_006140501.1	0	939	#DIV/0!	0	0
XM_006140502.1	0	0	0	1	0	0	0	1	#NUM!	0	#DIV/0!	0	0	0	#DIV/0!	0	0	0	XM_006140502.1	0	936	#DIV/0!	0	0	0	0	#DIV/0!	0	0	0	XM_006140502.1	0	936	#DIV/0!	0	0	0	0	#DIV/0!	0	0	0	XM_006140502.1	0	936	#DIV/0!	0	0
XM_006140503.1	0	0	0	1	0	0	0	1	#NUM!	0	#DIV/0!	0	0	0	#DIV/0!	0	0	0	XM_006140503.1	0	936	#DIV/0!	0	0	0	0	#DIV/0!	0	0	0	XM_006140503.1	0	936	#DIV/0!	0	0	0	0	#DIV/0!	0	0	0	XM_006140503.1	0	936	#DIV/0!	0	0
XM_006140504.1	11	11	-11	-1.24444	21	21	-21	-1.49645	0.0949755	0.0949755	-0.0949755	-1.05745	56	56	1.74819	5	56	0	XM_006140504.1	0	1965	1.74819	56	56	56	63.3	1.74819	4	56	0	XM_006140504.1	0	1965	1.74819	56	63.3	45	42.3	1.65321	4	45	0	XM_006140504.1	0	1965	1.65321	45	42.3
XM_006140505.1	29	29	29	3.9	26.7	26.7	26.7	3.67	0.591065	0.591065	0.591065	1.59106	10	10	1	0	10	0	XM_006140505.1	0	1885	1	10	10	20	22.6	1.30103	1	20	0	XM_006140505.1	0	1885	1.30103	20	22.6	39	36.7	1.59106	3	39	0	XM_006140505.1	0	1885	1.59106	39	36.7
XM_006140506.1	59	59	59	2.03509	52.1	52.1	52.1	1.91404	0.308583	0.308583	0.308583	1.17574	57	57	1.75587	57	57	0	XM_006140506.1	0	4397	1.75587	57	57	81	91.5	1.90849	81	81	0	XM_006140506.1	0	4397	1.90849	81	91.5	116	109.1	2.06446	116	116	0	XM_006140506.1	0	4397	2.06446	116	109.1
XM_006140507.1	23	23	-23	-1.40351	36.8	36.8	-36.8	-1.68657	0.147215	0.147215	-0.147215	-1.08384	69	69	1.83885	69	69	0	XM_006140507.1	0	3114	1.83885	69	69	80	90.4	1.90309	80	80	0	XM_006140507.1	0	3114	1.90309	80	90.4	57	53.6	1.75587	57	57	0	XM_006140507.1	0	3114	1.75587	57	53.6
XM_006140508.1	10	10	10	3.5	8.7	8.7	8.7	2.93333	0.544068	0.544068	0.544068	1.90368	11	11	1.04139	1	11	0	XM_006140508.1	0	3870	1.04139	11	11	4	4.5	0.60206	1	4	0	XM_006140508.1	0	3870	0.60206	4	4.5	14	13.2	1.14613	2	14	0	XM_006140508.1	0	3870	1.14613	14	13.2
XM_006140509.1	1	1	-1	-2	1.4	1.4	-1.4	-2.55556	0.30103	0.30103	-0.30103	#DIV/0!	2	2	0.30103	0	2	0	XM_006140509.1	0	3729	0.30103	2	2	2	2.3	0.30103	0	2	0	XM_006140509.1	0	3729	0.30103	2	2.3	1	0.9	0	0	1	0	XM_006140509.1	0	3729	0	1	0.9
XM_006140510.1	50	50	50	4.57143	46.2	46.2	46.2	4.3	0.660052	0.660052	0.660052	1.5759	14	14	1.14613	14	14	0	XM_006140510.1	0	3706	1.14613	14	14	43	48.6	1.63347	43	43	0	XM_006140510.1	0	3706	1.63347	43	48.6	64	60.2	1.80618	64	64	0	XM_006140510.1	0	3706	1.80618	64	60.2
XM_006140511.1	20	20	-20	-1.74074	18.8	18.8	-18.8	-1.66667	0.240734	0.240734	-0.240734	-1.16819	47	47	1.6721	47	47	0	XM_006140511.1	0	1951	1.6721	47	47	27	30.5	1.43136	27	27	0	XM_006140511.1	0	1951	1.43136	27	30.5	30	28.2	1.47712	30	30	0	XM_006140511.1	0	1951	1.47712	30	28.2
XM_006140512.1	75	75	75	4.94737	69.4	69.4	69.4	4.65263	0.694374	0.694374	0.694374	1.54301	19	19	1.27875	0	19	0	XM_006140512.1	0	2675	1.27875	19	19	33	37.3	1.51851	0	33	0	XM_006140512.1	0	2675	1.51851	33	37.3	94	88.4	1.97313	2	94	0	XM_006140512.1	0	2675	1.97313	94	88.4
XM_006140513.1	33	33	-33	-2.22222	42.4	42.4	-42.4	-2.66929	0.346787	0.346787	-0.346787	-1.24228	31	31	1.49136	1	31	0	XM_006140513.1	0	2672	1.49136	31	31	60	67.8	1.77815	1	60	0	XM_006140513.1	0	2672	1.77815	60	67.8	27	25.4	1.43136	0	27	0	XM_006140513.1	0	2672	1.43136	27	25.4
XM_006140514.1	2	2	-2	#DIV/0!	2	2	-2	#DIV/0!	#DIV/0!	0.30103	#DIV/0!	0	2	2	0.30103	2	2	0	XM_006140514.1	0	619	0.30103	2	2	0	0	#DIV/0!	0	0	0	XM_006140514.1	0	619	#DIV/0!	0	0	1	0.9	0	1	1	0	XM_006140514.1	0	619	0	1	0.9
XM_006140515.1	42	42	42	1.5	34.5	34.5	34.5	1.41071	0.176091	0.176091	0.176091	1.09151	84	84	1.92428	84	84	0	XM_006140515.1	0	1524	1.92428	84	84	93	105.1	1.96848	93	93	0	XM_006140515.1	0	1524	1.96848	93	105.1	126	118.5	2.10037	126	126	0	XM_006140515.1	0	1524	2.10037	126	118.5
XM_006140516.1	0	0	0	-1	0.2	0.2	-0.2	-1.22222	0	0	0	1	1	1	0	1	1	0	XM_006140516.1	0	1672	0	1	1	1	1.1	0	1	1	0	XM_006140516.1	0	1672	0	1	1.1	1	0.9	0	1	1	0	XM_006140516.1	0	1672	0	1	0.9
XM_006140517.1	1	1	1	2	1.3	1.3	1.3	2.3	0.30103	0.30103	0.30103	#DIV/0!	1	1	0	1	1	0	XM_006140517.1	0	1889	0	1	1	2	2.3	0.30103	2	2	0	XM_006140517.1	0	1889	0.30103	2	2.3	2	1.9	0.30103	1	2	0	XM_006140517.1	0	1889	0.30103	2	1.9
XM_006140518.1	2	2	-2	-3	2.5	2.5	-2.5	-3.77778	0.477121	0.477121	-0.477121	#DIV/0!	2	2	0.30103	0	2	0	XM_006140518.1	0	1763	0.30103	2	2	3	3.4	0.477121	0	3	0	XM_006140518.1	0	1763	0.477121	3	3.4	1	0.9	0	0	1	0	XM_006140518.1	0	1763	0	1	0.9
XM_006140519.1	3	3	-3	-4	3.1	3.1	-3.1	-4.44444	0.60206	0.60206	-0.60206	#DIV/0!	4	4	0.60206	0	4	0	XM_006140519.1	0	1763	0.60206	4	4	1	1.1	0	0	1	0	XM_006140519.1	0	1763	0	1	1.1	1	0.9	0	0	1	0	XM_006140519.1	0	1763	0	1	0.9
XM_006140520.1	2	2	-2	-3	2.1	2.1	-2.1	-3.33333	0.477121	0.477121	-0.477121	#DIV/0!	3	3	0.477121	0	3	0	XM_006140520.1	0	1884	0.477121	3	3	2	2.3	0.30103	0	2	0	XM_006140520.1	0	1884	0.30103	2	2.3	1	0.9	0	0	1	0	XM_006140520.1	0	1884	0	1	0.9
XM_006140521.1	1	1	-1	#DIV/0!	1	1	-1	#DIV/0!	#DIV/0!	0	#DIV/0!	0	1	1	0	0	1	0	XM_006140521.1	0	1837	0	1	1	0	0	#DIV/0!	0	0	0	XM_006140521.1	0	1837	#DIV/0!	0	0	1	0.9	0	0	1	0	XM_006140521.1	0	1837	0	1	0.9
XM_006140522.1	7	7	7	8	6.5	6.5	6.5	7.5	0.90309	0.90309	0.90309	#DIV/0!	1	1	0	0	1	0	XM_006140522.1	0	1834	0	1	1	4	4.5	0.60206	0	4	0	XM_006140522.1	0	1834	0.60206	4	4.5	8	7.5	0.90309	1	8	0	XM_006140522.1	0	1834	0.90309	8	7.5
XM_006140523.1	0	0	0	1	0	0	0	1	#NUM!	0	#DIV/0!	0	0	0	#DIV/0!	0	0	0	XM_006140523.1	0	126	#DIV/0!	0	0	0	0	#DIV/0!	0	0	0	XM_006140523.1	0	126	#DIV/0!	0	0	0	0	#DIV/0!	0	0	0	XM_006140523.1	0	126	#DIV/0!	0	0
XM_006140524.1	2	2	-2	-1.66667	2.2	2.2	-2.2	-1.78571	0.221849	0.221849	-0.221849	-1.46497	5	5	0.69897	2	5	0	XM_006140524.1	0	2806	0.69897	5	5	4	4.5	0.60206	0	4	0	XM_006140524.1	0	2806	0.60206	4	4.5	3	2.8	0.477121	0	3	0	XM_006140524.1	0	2806	0.477121	3	2.8
XM_006140525.1	3	3	3	4	3.5	3.5	3.5	4.5	0.60206	0.60206	0.60206	#DIV/0!	1	1	0	0	1	0	XM_006140525.1	0	2707	0	1	1	4	4.5	0.60206	0	4	0	XM_006140525.1	0	2707	0.60206	4	4.5	4	3.8	0.60206	0	4	0	XM_006140525.1	0	2707	0.60206	4	3.8
XM_006140526.1	0	0	0	1	0	0	0	1	#NUM!	0	#DIV/0!	0	0	0	#DIV/0!	0	0	0	XM_006140526.1	0	1217	#DIV/0!	0	0	0	0	#DIV/0!	0	0	0	XM_006140526.1	0	1217	#DIV/0!	0	0	0	0	#DIV/0!	0	0	0	XM_006140526.1	0	1217	#DIV/0!	0	0
XM_006140527.1	32	32	-32	-1.66667	45.3	45.3	-45.3	-2.00443	0.221849	0.221849	-0.221849	-1.13196	53	53	1.72428	4	53	0	XM_006140527.1	0	2886	1.72428	53	53	80	90.4	1.90309	5	80	0	XM_006140527.1	0	2886	1.90309	80	90.4	48	45.1	1.68124	3	48	0	XM_006140527.1	0	2886	1.68124	48	45.1
XM_006140528.1	42	42	42	2.75	38.1	38.1	38.1	2.5875	0.439333	0.439333	0.439333	1.31831	24	24	1.38021	1	24	0	XM_006140528.1	0	2804	1.38021	24	24	24	27.1	1.38021	1	24	0	XM_006140528.1	0	2804	1.38021	24	27.1	66	62.1	1.81954	4	66	0	XM_006140528.1	0	2804	1.81954	66	62.1
XM_006140529.1	0	0	0	1	0	0	0	1	#NUM!	0	#DIV/0!	0	0	0	#DIV/0!	0	0	0	XM_006140529.1	0	1879	#DIV/0!	0	0	0	0	#DIV/0!	0	0	0	XM_006140529.1	0	1879	#DIV/0!	0	0	0	0	#DIV/0!	0	0	0	XM_006140529.1	0	1879	#DIV/0!	0	0
XM_006140530.1	139	139	139	2.49462	113	113	113	2.07517	0.397005	0.397005	0.397005	1.20168	163	163	2.21219	163	163	0	XM_006140530.1	0	814	2.21219	163	163	93	105.1	1.96848	93	93	0	XM_006140530.1	0	814	1.96848	93	105.1	232	218.1	2.36549	232	232	0	XM_006140530.1	0	814	2.36549	232	218.1
XM_006140531.1	209	209	209	3.13265	190.6	190.6	190.6	2.9449	0.495912	0.495912	0.495912	1.24905	98	98	1.99123	98	98	0	XM_006140531.1	0	3895	1.99123	98	98	144	162.7	2.15836	144	144	0	XM_006140531.1	0	3895	2.15836	144	162.7	307	288.6	2.48714	307	307	0	XM_006140531.1	0	3895	2.48714	307	288.6
XM_006140532.1	0	0	0	1	0	0	0	1	#NUM!	0	#DIV/0!	0	0	0	#DIV/0!	0	0	0	XM_006140532.1	0	785	#DIV/0!	0	0	0	0	#DIV/0!	0	0	0	XM_006140532.1	0	785	#DIV/0!	0	0	0	0	#DIV/0!	0	0	0	XM_006140532.1	0	785	#DIV/0!	0	0
XM_006140533.1	5	5	-5	-1.55556	5.5	5.5	-5.5	-1.64706	0.191886	0.191886	-0.191886	-1.20109	14	14	1.14613	14	14	0	XM_006140533.1	0	1364	1.14613	14	14	9	10.2	0.954243	9	9	0	XM_006140533.1	0	1364	0.954243	9	10.2	9	8.5	0.954243	9	9	0	XM_006140533.1	0	1364	0.954243	9	8.5
XM_006140534.1	3	3	-3	#DIV/0!	3	3	-3	#DIV/0!	#DIV/0!	0	#DIV/0!	0	3	3	0.477121	3	3	0	XM_006140534.1	0	2583	0.477121	3	3	0	0	#DIV/0!	0	0	0	XM_006140534.1	0	2583	#DIV/0!	0	0	0	0	#DIV/0!	0	0	0	XM_006140534.1	0	2583	#DIV/0!	0	0
XM_006140535.1	1	1	1	#DIV/0!	1.1	1.1	1.1	#DIV/0!	#DIV/0!	0	#DIV/0!	0	0	0	#DIV/0!	0	0	0	XM_006140535.1	0	939	#DIV/0!	0	0	1	1.1	0	1	1	0	XM_006140535.1	0	939	0	1	1.1	0	0	#DIV/0!	0	0	0	XM_006140535.1	0	939	#DIV/0!	0	0
XM_006140536.1	0	0	0	1	0	0	0	1	#NUM!	0	#DIV/0!	0	0	0	#DIV/0!	0	0	0	XM_006140536.1	0	939	#DIV/0!	0	0	0	0	#DIV/0!	0	0	0	XM_006140536.1	0	939	#DIV/0!	0	0	0	0	#DIV/0!	0	0	0	XM_006140536.1	0	939	#DIV/0!	0	0
XM_006140537.1	0	0	0	1	0	0	0	1	#NUM!	0	#DIV/0!	0	0	0	#DIV/0!	0	0	0	XM_006140537.1	0	939	#DIV/0!	0	0	0	0	#DIV/0!	0	0	0	XM_006140537.1	0	939	#DIV/0!	0	0	0	0	#DIV/0!	0	0	0	XM_006140537.1	0	939	#DIV/0!	0	0
XM_006140538.1	1	1	1	#DIV/0!	1.1	1.1	1.1	#DIV/0!	#DIV/0!	0	#DIV/0!	0	0	0	#DIV/0!	0	0	0	XM_006140538.1	0	939	#DIV/0!	0	0	1	1.1	0	1	1	0	XM_006140538.1	0	939	0	1	1.1	1	0.9	0	1	1	0	XM_006140538.1	0	939	0	1	0.9
XM_006140539.1	0	0	0	1	0	0	0	1	#NUM!	0	#DIV/0!	0	0	0	#DIV/0!	0	0	0	XM_006140539.1	0	939	#DIV/0!	0	0	0	0	#DIV/0!	0	0	0	XM_006140539.1	0	939	#DIV/0!	0	0	0	0	#DIV/0!	0	0	0	XM_006140539.1	0	939	#DIV/0!	0	0
XM_006140540.1	0	0	0	1	0	0	0	1	#NUM!	0	#DIV/0!	0	0	0	#DIV/0!	0	0	0	XM_006140540.1	0	939	#DIV/0!	0	0	0	0	#DIV/0!	0	0	0	XM_006140540.1	0	939	#DIV/0!	0	0	0	0	#DIV/0!	0	0	0	XM_006140540.1	0	939	#DIV/0!	0	0
XM_006140541.1	0	0	0	1	0	0	0	1	#NUM!	0	#DIV/0!	0	0	0	#DIV/0!	0	0	0	XM_006140541.1	0	939	#DIV/0!	0	0	0	0	#DIV/0!	0	0	0	XM_006140541.1	0	939	#DIV/0!	0	0	0	0	#DIV/0!	0	0	0	XM_006140541.1	0	939	#DIV/0!	0	0
XM_006140542.1	0	0	0	1	0	0	0	1	#NUM!	0	#DIV/0!	0	0	0	#DIV/0!	0	0	0	XM_006140542.1	0	939	#DIV/0!	0	0	0	0	#DIV/0!	0	0	0	XM_006140542.1	0	939	#DIV/0!	0	0	0	0	#DIV/0!	0	0	0	XM_006140542.1	0	939	#DIV/0!	0	0
XM_006140543.1	1	1	-1	-2	1.1	1.1	-1.1	-2.22222	0.30103	0.30103	-0.30103	#DIV/0!	2	2	0.30103	2	2	0	XM_006140543.1	0	4571	0.30103	2	2	1	1.1	0	1	1	0	XM_006140543.1	0	4571	0	1	1.1	1	0.9	0	1	1	0	XM_006140543.1	0	4571	0	1	0.9
XM_006140544.1	126	126	-126	-1.65285	128.1	128.1	-128.1	-1.67103	0.218233	0.218233	-0.218233	-1.09548	319	319	2.50379	319	319	0	XM_006140544.1	0	472	2.50379	319	319	193	218	2.28556	193	193	0	XM_006140544.1	0	472	2.28556	193	218	203	190.9	2.3075	203	203	0	XM_006140544.1	0	472	2.3075	203	190.9
XM_006140545.1	30	30	-30	-1.2459	30.7	30.7	-30.7	-1.25309	0.0954838	0.0954838	-0.0954838	-1.04577	152	152	2.18184	54	152	0	XM_006140545.1	0	748	2.18184	152	152	122	137.8	2.08636	50	122	0	XM_006140545.1	0	748	2.08636	122	137.8	129	121.3	2.11059	48	129	0	XM_006140545.1	0	748	2.11059	129	121.3
XM_006140546.1	7	7	-7	-2.4	7.3	7.3	-7.3	-2.55319	0.380211	0.380211	-0.380211	-1.54396	12	12	1.07918	5	12	0	XM_006140546.1	0	698	1.07918	12	12	5	5.6	0.69897	1	5	0	XM_006140546.1	0	698	0.69897	5	5.6	5	4.7	0.69897	0	5	0	XM_006140546.1	0	698	0.69897	5	4.7
XM_006140547.1	14	14	14	1.14894	20.1	20.1	20.1	1.21383	0.0602959	0.0602959	0.0602959	1.03056	94	94	1.97313	94	94	0	XM_006140547.1	0	6570	1.97313	94	94	101	114.1	2.00432	101	101	0	XM_006140547.1	0	6570	2.00432	101	114.1	108	101.5	2.03342	108	108	0	XM_006140547.1	0	6570	2.03342	108	101.5
XM_006140548.1	18	18	18	4	16.6	16.6	16.6	3.76667	0.60206	0.60206	0.60206	1.77371	6	6	0.778151	3	6	0	XM_006140548.1	0	1916	0.778151	6	6	10	11.3	1	1	10	0	XM_006140548.1	0	1916	1	10	11.3	24	22.6	1.38021	6	24	0	XM_006140548.1	0	1916	1.38021	24	22.6
XM_006140549.1	4	4	4	#DIV/0!	3.8	3.8	3.8	#DIV/0!	#DIV/0!	0.60206	#DIV/0!	0	1	1	0	0	1	0	XM_006140549.1	0	1899	0	1	1	0	0	#DIV/0!	0	0	0	XM_006140549.1	0	1899	#DIV/0!	0	0	4	3.8	0.60206	1	4	0	XM_006140549.1	0	1899	0.60206	4	3.8
XM_006140550.1	8	8	8	#DIV/0!	9	9	9	#DIV/0!	#DIV/0!	0.124939	#DIV/0!	0	0	0	#DIV/0!	0	0	0	XM_006140550.1	0	2062	#DIV/0!	0	0	8	9	0.90309	1	8	0	XM_006140550.1	0	2062	0.90309	8	9	6	5.6	0.778151	1	6	0	XM_006140550.1	0	2062	0.778151	6	5.6
XM_006140551.1	158	158	158	1.48171	86.3	86.3	86.3	1.23287	0.170762	0.170762	0.170762	1.06787	384	384	2.58433	384	384	0	XM_006140551.1	0	1108	2.58433	384	384	328	370.6	2.51587	328	328	0	XM_006140551.1	0	1108	2.51587	328	370.6	486	456.9	2.68664	486	486	0	XM_006140551.1	0	1108	2.68664	486	456.9
XM_006140552.1	11	11	-11	-1.23913	17.8	17.8	-17.8	-1.41204	0.093117	0.093117	-0.093117	-1.056	57	57	1.75587	57	57	0	XM_006140552.1	0	1159	1.75587	57	57	54	61	1.73239	54	54	0	XM_006140552.1	0	1159	1.73239	54	61	46	43.2	1.66276	46	46	0	XM_006140552.1	0	1159	1.66276	46	43.2
XM_006140553.1	2	2	2	3	1.8	1.8	1.8	2.8	0.477121	0.477121	0.477121	#DIV/0!	1	1	0	1	1	0	XM_006140553.1	0	3237	0	1	1	2	2.3	0.30103	2	2	0	XM_006140553.1	0	3237	0.30103	2	2.3	3	2.8	0.477121	3	3	0	XM_006140553.1	0	3237	0.477121	3	2.8
XM_006140554.1	0	0	0	1	0	0	0	1	#NUM!	0	#DIV/0!	0	0	0	#DIV/0!	0	0	0	XM_006140554.1	0	939	#DIV/0!	0	0	0	0	#DIV/0!	0	0	0	XM_006140554.1	0	939	#DIV/0!	0	0	0	0	#DIV/0!	0	0	0	XM_006140554.1	0	939	#DIV/0!	0	0
XM_006140555.1	0	0	0	1	0	0	0	1	#NUM!	0	#DIV/0!	0	0	0	#DIV/0!	0	0	0	XM_006140555.1	0	927	#DIV/0!	0	0	0	0	#DIV/0!	0	0	0	XM_006140555.1	0	927	#DIV/0!	0	0	0	0	#DIV/0!	0	0	0	XM_006140555.1	0	927	#DIV/0!	0	0
XM_006140556.1	0	0	0	1	0	0	0	1	#NUM!	0	#DIV/0!	0	0	0	#DIV/0!	0	0	0	XM_006140556.1	0	966	#DIV/0!	0	0	0	0	#DIV/0!	0	0	0	XM_006140556.1	0	966	#DIV/0!	0	0	0	0	#DIV/0!	0	0	0	XM_006140556.1	0	966	#DIV/0!	0	0
XM_006140557.1	1	1	1	#DIV/0!	0.9	0.9	0.9	#DIV/0!	#DIV/0!	0	#DIV/0!	0	0	0	#DIV/0!	0	0	0	XM_006140557.1	0	879	#DIV/0!	0	0	0	0	#DIV/0!	0	0	0	XM_006140557.1	0	879	#DIV/0!	0	0	1	0.9	0	0	1	0	XM_006140557.1	0	879	0	1	0.9
XM_006140558.1	0	0	0	1	0	0	0	1	#NUM!	0	#DIV/0!	0	0	0	#DIV/0!	0	0	0	XM_006140558.1	0	972	#DIV/0!	0	0	0	0	#DIV/0!	0	0	0	XM_006140558.1	0	972	#DIV/0!	0	0	0	0	#DIV/0!	0	0	0	XM_006140558.1	0	972	#DIV/0!	0	0
XM_006140559.1	69	69	-69	-2.40816	71	71	-71	-2.51064	0.381686	0.381686	-0.381686	-1.22582	118	118	2.07188	118	118	0	XM_006140559.1	0	1626	2.07188	118	118	49	55.4	1.6902	49	49	0	XM_006140559.1	0	1626	1.6902	49	55.4	50	47	1.69897	50	50	0	XM_006140559.1	0	1626	1.69897	50	47
XM_006140560.1	3	3	-3	#DIV/0!	3	3	-3	#DIV/0!	#DIV/0!	0.477121	#DIV/0!	0	3	3	0.477121	3	3	0	XM_006140560.1	0	8277	0.477121	3	3	1	1.1	0	1	1	0	XM_006140560.1	0	8277	0	1	1.1	0	0	#DIV/0!	0	0	0	XM_006140560.1	0	8277	#DIV/0!	0	0
XM_006140561.1	0	0	0	1	0	0	0	1	#NUM!	0	#DIV/0!	0	0	0	#DIV/0!	0	0	0	XM_006140561.1	0	824	#DIV/0!	0	0	0	0	#DIV/0!	0	0	0	XM_006140561.1	0	824	#DIV/0!	0	0	0	0	#DIV/0!	0	0	0	XM_006140561.1	0	824	#DIV/0!	0	0
XM_006140562.1	2	2	2	#DIV/0!	2.3	2.3	2.3	#DIV/0!	#DIV/0!	0.30103	#DIV/0!	0	0	0	#DIV/0!	0	0	0	XM_006140562.1	0	2028	#DIV/0!	0	0	2	2.3	0.30103	2	2	0	XM_006140562.1	0	2028	0.30103	2	2.3	1	0.9	0	1	1	0	XM_006140562.1	0	2028	0	1	0.9
XM_006140563.1	4942	4942	4942	1648.33	4646.2	4646.2	4646.2	1549.73	3.21705	3.21705	3.21705	7.74262	3	3	0.477121	3	3	0	XM_006140563.1	0	1014	0.477121	3	3	4	4.5	0.60206	3	4	0	XM_006140563.1	0	1014	0.60206	4	4.5	4945	4649.2	3.69417	3209	4945	0	XM_006140563.1	0	1014	3.69417	4945	4649.2
XM_006140564.1	331	331	331	#DIV/0!	311.2	311.2	311.2	#DIV/0!	#DIV/0!	2.2188	#DIV/0!	0	2	2	0.30103	2	2	0	XM_006140564.1	0	915	0.30103	2	2	0	0	#DIV/0!	0	0	0	XM_006140564.1	0	915	#DIV/0!	0	0	331	311.2	2.51983	203	331	0	XM_006140564.1	0	915	2.51983	331	311.2
XM_006140565.1	0	0	0	1	0	0	0	1	#NUM!	0	#DIV/0!	0	0	0	#DIV/0!	0	0	0	XM_006140565.1	0	3946	#DIV/0!	0	0	0	0	#DIV/0!	0	0	0	XM_006140565.1	0	3946	#DIV/0!	0	0	0	0	#DIV/0!	0	0	0	XM_006140565.1	0	3946	#DIV/0!	0	0
XM_006140566.1	0	0	0	1	0	0	0	1	#NUM!	0	#DIV/0!	0	0	0	#DIV/0!	0	0	0	XM_006140566.1	0	3257	#DIV/0!	0	0	0	0	#DIV/0!	0	0	0	XM_006140566.1	0	3257	#DIV/0!	0	0	0	0	#DIV/0!	0	0	0	XM_006140566.1	0	3257	#DIV/0!	0	0
XM_006140567.1	0	0	0	1	0	0	0	1	#NUM!	0	#DIV/0!	0	0	0	#DIV/0!	0	0	0	XM_006140567.1	0	246	#DIV/0!	0	0	0	0	#DIV/0!	0	0	0	XM_006140567.1	0	246	#DIV/0!	0	0	0	0	#DIV/0!	0	0	0	XM_006140567.1	0	246	#DIV/0!	0	0
XM_006140568.1	0	0	0	1	0	0	0	1	#NUM!	0	#DIV/0!	0	0	0	#DIV/0!	0	0	0	XM_006140568.1	0	360	#DIV/0!	0	0	0	0	#DIV/0!	0	0	0	XM_006140568.1	0	360	#DIV/0!	0	0	0	0	#DIV/0!	0	0	0	XM_006140568.1	0	360	#DIV/0!	0	0
XM_006140569.1	0	0	0	1	0	0	0	1	#NUM!	0	#DIV/0!	0	0	0	#DIV/0!	0	0	0	XM_006140569.1	0	360	#DIV/0!	0	0	0	0	#DIV/0!	0	0	0	XM_006140569.1	0	360	#DIV/0!	0	0	0	0	#DIV/0!	0	0	0	XM_006140569.1	0	360	#DIV/0!	0	0
XM_006140570.1	0	0	0	-1	0.2	0.2	-0.2	-1.22222	0	0	0	1	1	1	0	1	1	0	XM_006140570.1	0	3304	0	1	1	1	1.1	0	0	1	0	XM_006140570.1	0	3304	0	1	1.1	1	0.9	0	0	1	0	XM_006140570.1	0	3304	0	1	0.9
XM_006140571.1	2	2	2	#DIV/0!	2.3	2.3	2.3	#DIV/0!	#DIV/0!	0.30103	#DIV/0!	0	0	0	#DIV/0!	0	0	0	XM_006140571.1	0	3403	#DIV/0!	0	0	2	2.3	0.30103	0	2	0	XM_006140571.1	0	3403	0.30103	2	2.3	1	0.9	0	0	1	0	XM_006140571.1	0	3403	0	1	0.9
XM_006140572.1	41	41	41	1.56164	34.2	34.2	34.2	1.46849	0.193582	0.193582	0.193582	1.10389	73	73	1.86332	73	73	0	XM_006140572.1	0	2857	1.86332	73	73	80	90.4	1.90309	80	80	0	XM_006140572.1	0	2857	1.90309	80	90.4	114	107.2	2.0569	114	114	0	XM_006140572.1	0	2857	2.0569	114	107.2
XM_006140573.1	0	0	0	1	0	0	0	1	#NUM!	0	#DIV/0!	0	0	0	#DIV/0!	0	0	0	XM_006140573.1	0	1435	#DIV/0!	0	0	0	0	#DIV/0!	0	0	0	XM_006140573.1	0	1435	#DIV/0!	0	0	0	0	#DIV/0!	0	0	0	XM_006140573.1	0	1435	#DIV/0!	0	0
XM_006140574.1	0	0	0	1	0	0	0	1	#NUM!	0	#DIV/0!	0	0	0	#DIV/0!	0	0	0	XM_006140574.1	0	936	#DIV/0!	0	0	0	0	#DIV/0!	0	0	0	XM_006140574.1	0	936	#DIV/0!	0	0	0	0	#DIV/0!	0	0	0	XM_006140574.1	0	936	#DIV/0!	0	0
XM_006140575.1	6	6	-6	-7	6.1	6.1	-6.1	-7.77778	0.845098	0.845098	-0.845098	#DIV/0!	7	7	0.845098	0	7	0	XM_006140575.1	0	658	0.845098	7	7	2	2.3	0.30103	0	2	0	XM_006140575.1	0	658	0.30103	2	2.3	1	0.9	0	0	1	0	XM_006140575.1	0	658	0	1	0.9
XM_006140576.1	8	8	-8	-5	7.7	7.7	-7.7	-4.34783	0.69897	0.69897	-0.69897	-3.32193	10	10	1	1	10	0	XM_006140576.1	0	640	1	10	10	2	2.3	0.30103	1	2	0	XM_006140576.1	0	640	0.30103	2	2.3	3	2.8	0.477121	2	3	0	XM_006140576.1	0	640	0.477121	3	2.8
XM_006140577.1	123	123	-123	-1.42708	131.8	131.8	-131.8	-1.47206	0.154449	0.154449	-0.154449	-1.0628	411	411	2.61384	411	411	0	XM_006140577.1	0	4416	2.61384	411	411	288	325.4	2.45939	288	288	0	XM_006140577.1	0	4416	2.45939	288	325.4	297	279.2	2.47276	297	297	0	XM_006140577.1	0	4416	2.47276	297	279.2
XM_006140578.1	120	120	-120	-2.02564	118.5	118.5	-118.5	-2	0.306562	0.306562	-0.306562	-1.14823	237	237	2.37475	237	237	0	XM_006140578.1	0	1613	2.37475	237	237	117	132.2	2.06819	117	117	0	XM_006140578.1	0	1613	2.06819	117	132.2	126	118.5	2.10037	126	126	0	XM_006140578.1	0	1613	2.10037	126	118.5
XM_006140579.1	17	17	-17	-1.47222	12.3	12.3	-12.3	-1.30221	0.167973	0.167973	-0.167973	-1.10793	53	53	1.72428	5	53	0	XM_006140579.1	0	3930	1.72428	53	53	36	40.7	1.5563	4	36	0	XM_006140579.1	0	3930	1.5563	36	40.7	51	47.9	1.70757	8	51	0	XM_006140579.1	0	3930	1.70757	51	47.9
XM_006140580.1	6	6	-6	-2.5	7.5	7.5	-7.5	-2.97368	0.39794	0.39794	-0.39794	-1.66096	8	8	0.90309	0	8	0	XM_006140580.1	0	3844	0.90309	8	8	10	11.3	1	0	10	0	XM_006140580.1	0	3844	1	10	11.3	4	3.8	0.60206	0	4	0	XM_006140580.1	0	3844	0.60206	4	3.8
XM_006140581.1	10	10	10	4.33333	8.8	8.8	8.8	3.58824	0.636822	0.636822	0.636822	2.33472	7	7	0.845098	7	7	0	XM_006140581.1	0	3135	0.845098	7	7	3	3.4	0.477121	3	3	0	XM_006140581.1	0	3135	0.477121	3	3.4	13	12.2	1.11394	13	13	0	XM_006140581.1	0	3135	1.11394	13	12.2
XM_006140582.1	2	2	-2	-1.28571	2.4	2.4	-2.4	-1.36364	0.109144	0.109144	-0.109144	-1.12915	9	9	0.954243	0	9	0	XM_006140582.1	0	3422	0.954243	9	9	7	7.9	0.845098	0	7	0	XM_006140582.1	0	3422	0.845098	7	7.9	7	6.6	0.845098	0	7	0	XM_006140582.1	0	3422	0.845098	7	6.6
XM_006140583.1	6	6	6	3	5.1	5.1	5.1	2.5	0.477121	0.477121	0.477121	2	6	6	0.778151	0	6	0	XM_006140583.1	0	3355	0.778151	6	6	3	3.4	0.477121	0	3	0	XM_006140583.1	0	3355	0.477121	3	3.4	9	8.5	0.954243	0	9	0	XM_006140583.1	0	3355	0.954243	9	8.5
XM_006140584.1	2	2	2	1.22222	3.4	3.4	3.4	1.37778	0.0871502	0.0871502	0.0871502	1.09133	9	9	0.954243	1	9	0	XM_006140584.1	0	2877	0.954243	9	9	11	12.4	1.04139	2	11	0	XM_006140584.1	0	2877	1.04139	11	12.4	11	10.3	1.04139	2	11	0	XM_006140584.1	0	2877	1.04139	11	10.3
XM_006140585.1	5	5	5	2	3.8	3.8	3.8	1.67857	0.30103	0.30103	0.30103	1.43068	8	8	0.90309	0	8	0	XM_006140585.1	0	3307	0.90309	8	8	5	5.6	0.69897	0	5	0	XM_006140585.1	0	3307	0.69897	5	5.6	10	9.4	1	0	10	0	XM_006140585.1	0	3307	1	10	9.4
XM_006140586.1	3	3	3	4	2.8	2.8	2.8	3.8	0.60206	0.60206	0.60206	#DIV/0!	1	1	0	0	1	0	XM_006140586.1	0	2604	0	1	1	2	2.3	0.30103	0	2	0	XM_006140586.1	0	2604	0.30103	2	2.3	4	3.8	0.60206	0	4	0	XM_006140586.1	0	2604	0.60206	4	3.8
XM_006140587.1	1	1	1	1.33333	0.8	0.8	0.8	1.26667	0.124939	0.124939	0.124939	1.26186	3	3	0.477121	0	3	0	XM_006140587.1	0	1601	0.477121	3	3	3	3.4	0.477121	0	3	0	XM_006140587.1	0	1601	0.477121	3	3.4	4	3.8	0.60206	0	4	0	XM_006140587.1	0	1601	0.60206	4	3.8
XM_006140588.1	13	13	-13	-14	12.9	12.9	-12.9	-12.7273	1.14613	1.14613	-1.14613	#DIV/0!	14	14	1.14613	1	14	0	XM_006140588.1	0	1690	1.14613	14	14	1	1.1	0	0	1	0	XM_006140588.1	0	1690	0	1	1.1	3	2.8	0.477121	0	3	0	XM_006140588.1	0	1690	0.477121	3	2.8
XM_006140589.1	5	5	-5	#DIV/0!	5	5	-5	#DIV/0!	#DIV/0!	0.69897	#DIV/0!	0	5	5	0.69897	0	5	0	XM_006140589.1	0	1845	0.69897	5	5	0	0	#DIV/0!	0	0	0	XM_006140589.1	0	1845	#DIV/0!	0	0	1	0.9	0	0	1	0	XM_006140589.1	0	1845	0	1	0.9
XM_006140590.1	5	5	-5	-6	4.9	4.9	-4.9	-5.45455	0.778151	0.778151	-0.778151	#DIV/0!	6	6	0.778151	0	6	0	XM_006140590.1	0	1917	0.778151	6	6	1	1.1	0	0	1	0	XM_006140590.1	0	1917	0	1	1.1	4	3.8	0.60206	0	4	0	XM_006140590.1	0	1917	0.60206	4	3.8
XM_006140591.1	3	3	-3	#DIV/0!	3	3	-3	#DIV/0!	#DIV/0!	0.477121	#DIV/0!	0	3	3	0.477121	0	3	0	XM_006140591.1	0	1668	0.477121	3	3	0	0	#DIV/0!	0	0	0	XM_006140591.1	0	1668	#DIV/0!	0	0	1	0.9	0	0	1	0	XM_006140591.1	0	1668	0	1	0.9
XM_006140592.1	5	5	-5	-6	4.9	4.9	-4.9	-5.45455	0.778151	0.778151	-0.778151	#DIV/0!	6	6	0.778151	0	6	0	XM_006140592.1	0	1846	0.778151	6	6	1	1.1	0	0	1	0	XM_006140592.1	0	1846	0	1	1.1	5	4.7	0.69897	0	5	0	XM_006140592.1	0	1846	0.69897	5	4.7
XM_006140593.1	8	8	-8	#DIV/0!	8	8	-8	#DIV/0!	#DIV/0!	0.60206	#DIV/0!	0	8	8	0.90309	3	8	0	XM_006140593.1	0	2339	0.90309	8	8	0	0	#DIV/0!	0	0	0	XM_006140593.1	0	2339	#DIV/0!	0	0	2	1.9	0.30103	0	2	0	XM_006140593.1	0	2339	0.30103	2	1.9
XM_006140594.1	4	4	-4	#DIV/0!	4	4	-4	#DIV/0!	#DIV/0!	0.60206	#DIV/0!	0	4	4	0.60206	0	4	0	XM_006140594.1	0	2071	0.60206	4	4	0	0	#DIV/0!	0	0	0	XM_006140594.1	0	2071	#DIV/0!	0	0	1	0.9	0	0	1	0	XM_006140594.1	0	2071	0	1	0.9
XM_006140595.1	50	50	50	#DIV/0!	47	47	47	#DIV/0!	#DIV/0!	0.443697	#DIV/0!	0	18	18	1.25527	1	18	0	XM_006140595.1	0	1668	1.25527	18	18	0	0	#DIV/0!	0	0	0	XM_006140595.1	0	1668	#DIV/0!	0	0	50	47	1.69897	3	50	0	XM_006140595.1	0	1668	1.69897	50	47
XM_006140596.1	13	13	13	14	12.1	12.1	12.1	12	1.14613	1.14613	1.14613	#DIV/0!	9	9	0.954243	0	9	0	XM_006140596.1	0	1567	0.954243	9	9	1	1.1	0	0	1	0	XM_006140596.1	0	1567	0	1	1.1	14	13.2	1.14613	0	14	0	XM_006140596.1	0	1567	1.14613	14	13.2
XM_006140597.1	14	14	14	15	13	13	13	12.8182	1.17609	1.17609	1.17609	#DIV/0!	8	8	0.90309	0	8	0	XM_006140597.1	0	1593	0.90309	8	8	1	1.1	0	0	1	0	XM_006140597.1	0	1593	0	1	1.1	15	14.1	1.17609	0	15	0	XM_006140597.1	0	1593	1.17609	15	14.1
XM_006140598.1	274	274	-274	-1.47487	199.1	199.1	-199.1	-1.30541	0.168754	0.168754	-0.168754	-1.06112	851	851	2.92993	851	851	0	XM_006140598.1	0	2007	2.92993	851	851	577	651.9	2.76118	577	577	0	XM_006140598.1	0	2007	2.76118	577	651.9	780	733.3	2.89209	780	780	0	XM_006140598.1	0	2007	2.89209	780	733.3
XM_006140599.1	40	40	40	1.03339	189.4	189.4	-189.4	-1.16271	0.0142638	0.0142638	0.0142638	1.00463	1207	1207	3.08171	1207	1207	0	XM_006140599.1	0	2370	3.08171	1207	1207	1198	1353.4	3.07846	1198	1198	0	XM_006140599.1	0	2370	3.07846	1198	1353.4	1238	1164	3.09272	1238	1238	0	XM_006140599.1	0	2370	3.09272	1238	1164
XM_006140600.1	3	3	-3	#DIV/0!	3	3	-3	#DIV/0!	#DIV/0!	0.477121	#DIV/0!	0	3	3	0.477121	3	3	0	XM_006140600.1	0	961	0.477121	3	3	1	1.1	0	1	1	0	XM_006140600.1	0	961	0	1	1.1	0	0	#DIV/0!	0	0	0	XM_006140600.1	0	961	#DIV/0!	0	0
XM_006140601.1	99	99	99	6.21053	89.4	89.4	89.4	5.15814	0.793128	0.793128	0.793128	1.62024	68	68	1.83251	68	68	0	XM_006140601.1	0	576	1.83251	68	68	19	21.5	1.27875	19	19	0	XM_006140601.1	0	576	1.27875	19	21.5	118	110.9	2.07188	118	118	0	XM_006140601.1	0	576	2.07188	118	110.9
XM_006140602.1	7	7	7	#DIV/0!	6.6	6.6	6.6	#DIV/0!	#DIV/0!	0.544068	#DIV/0!	0	2	2	0.30103	1	2	0	XM_006140602.1	0	1052	0.30103	2	2	0	0	#DIV/0!	0	0	0	XM_006140602.1	0	1052	#DIV/0!	0	0	7	6.6	0.845098	2	7	0	XM_006140602.1	0	1052	0.845098	7	6.6
XM_006140603.1	4	4	4	#DIV/0!	3.8	3.8	3.8	#DIV/0!	#DIV/0!	0.60206	#DIV/0!	0	0	0	#DIV/0!	0	0	0	XM_006140603.1	0	1062	#DIV/0!	0	0	1	1.1	0	1	1	0	XM_006140603.1	0	1062	0	1	1.1	4	3.8	0.60206	1	4	0	XM_006140603.1	0	1062	0.60206	4	3.8
XM_006140604.1	0	0	0	1	0	0	0	1	#NUM!	0	#DIV/0!	0	0	0	#DIV/0!	0	0	0	XM_006140604.1	0	1026	#DIV/0!	0	0	0	0	#DIV/0!	0	0	0	XM_006140604.1	0	1026	#DIV/0!	0	0	0	0	#DIV/0!	0	0	0	XM_006140604.1	0	1026	#DIV/0!	0	0
XM_006140605.1	3	3	-3	-1.6	4.3	4.3	-4.3	-1.91489	0.20412	0.20412	-0.20412	-1.29203	7	7	0.845098	0	7	0	XM_006140605.1	0	2215	0.845098	7	7	8	9	0.90309	0	8	0	XM_006140605.1	0	2215	0.90309	8	9	5	4.7	0.69897	0	5	0	XM_006140605.1	0	2215	0.69897	5	4.7
XM_006140606.1	36	36	-36	-1.70588	29.4	29.4	-29.4	-1.51042	0.231949	0.231949	-0.231949	-1.13584	87	87	1.93952	62	87	0	XM_006140606.1	0	2328	1.93952	87	87	51	57.6	1.70757	28	51	0	XM_006140606.1	0	2328	1.70757	51	57.6	71	66.8	1.85126	40	71	0	XM_006140606.1	0	2328	1.85126	71	66.8
XM_006140607.1	4	4	-4	-1.57143	3.1	3.1	-3.1	-1.39241	0.196295	0.196295	-0.196295	-1.23227	11	11	1.04139	1	11	0	XM_006140607.1	0	1842	1.04139	11	11	7	7.9	0.845098	0	7	0	XM_006140607.1	0	1842	0.845098	7	7.9	11	10.3	1.04139	1	11	0	XM_006140607.1	0	1842	1.04139	11	10.3
XM_006140608.1	6	6	-6	-4	7.1	7.1	-7.1	-4.73684	0.60206	0.60206	-0.60206	-3	8	8	0.90309	1	8	0	XM_006140608.1	0	2145	0.90309	8	8	8	9	0.90309	0	8	0	XM_006140608.1	0	2145	0.90309	8	9	2	1.9	0.30103	0	2	0	XM_006140608.1	0	2145	0.30103	2	1.9
XM_006140609.1	3	3	-3	-1.75	3.2	3.2	-3.2	-1.84211	0.243038	0.243038	-0.243038	-1.40368	7	7	0.845098	0	7	0	XM_006140609.1	0	2076	0.845098	7	7	5	5.6	0.69897	0	5	0	XM_006140609.1	0	2076	0.69897	5	5.6	4	3.8	0.60206	0	4	0	XM_006140609.1	0	2076	0.60206	4	3.8
XM_006140610.1	3	3	3	4	3.5	3.5	3.5	4.5	0.60206	0.60206	0.60206	#DIV/0!	1	1	0	0	1	0	XM_006140610.1	0	1786	0	1	1	4	4.5	0.60206	0	4	0	XM_006140610.1	0	1786	0.60206	4	4.5	2	1.9	0.30103	0	2	0	XM_006140610.1	0	1786	0.30103	2	1.9
XM_006140611.1	23	23	-23	-2.21053	20.5	20.5	-20.5	-1.95349	0.344496	0.344496	-0.344496	-1.2694	42	42	1.62325	1	42	0	XM_006140611.1	0	1580	1.62325	42	42	19	21.5	1.27875	0	19	0	XM_006140611.1	0	1580	1.27875	19	21.5	24	22.6	1.38021	0	24	0	XM_006140611.1	0	1580	1.38021	24	22.6
XM_006140612.1	14	14	14	1.73684	18.3	18.3	18.3	1.96316	0.23976	0.23976	0.23976	1.1875	19	19	1.27875	0	19	0	XM_006140612.1	0	1510	1.27875	19	19	33	37.3	1.51851	0	33	0	XM_006140612.1	0	1510	1.51851	33	37.3	23	21.6	1.36173	0	23	0	XM_006140612.1	0	1510	1.36173	23	21.6
XM_006140613.1	246	246	246	1.69492	323.8	323.8	323.8	1.91469	0.229148	0.229148	0.229148	1.0899	354	354	2.549	354	354	0	XM_006140613.1	0	1829	2.549	354	354	600	677.8	2.77815	600	600	0	XM_006140613.1	0	1829	2.77815	600	677.8	469	440.9	2.67117	469	469	0	XM_006140613.1	0	1829	2.67117	469	440.9
XM_006140614.1	9	9	9	4	8.3	8.3	8.3	3.76667	0.60206	0.60206	0.60206	2.26186	3	3	0.477121	0	3	0	XM_006140614.1	0	1803	0.477121	3	3	4	4.5	0.60206	0	4	0	XM_006140614.1	0	1803	0.60206	4	4.5	12	11.3	1.07918	0	12	0	XM_006140614.1	0	1803	1.07918	12	11.3
XM_006140615.1	5	5	5	2.25	6.2	6.2	6.2	2.55	0.352183	0.352183	0.352183	1.58496	4	4	0.60206	0	4	0	XM_006140615.1	0	1671	0.60206	4	4	9	10.2	0.954243	0	9	0	XM_006140615.1	0	1671	0.954243	9	10.2	6	5.6	0.778151	0	6	0	XM_006140615.1	0	1671	0.778151	6	5.6
XM_006140616.1	7	7	7	2.75	8.4	8.4	8.4	3.1	0.439333	0.439333	0.439333	1.72972	4	4	0.60206	0	4	0	XM_006140616.1	0	1558	0.60206	4	4	11	12.4	1.04139	0	11	0	XM_006140616.1	0	1558	1.04139	11	12.4	7	6.6	0.845098	0	7	0	XM_006140616.1	0	1558	0.845098	7	6.6
XM_006140617.1	47	47	-47	-1.25405	63.3	63.3	-63.3	-1.364	0.0983163	0.0983163	-0.0983163	-1.04337	232	232	2.36549	13	232	0	XM_006140617.1	0	2652	2.36549	232	232	210	237.2	2.32222	6	210	0	XM_006140617.1	0	2652	2.32222	210	237.2	185	173.9	2.26717	5	185	0	XM_006140617.1	0	2652	2.26717	185	173.9
XM_006140618.1	4	4	-4	-1.8	4.3	4.3	-4.3	-1.91489	0.255273	0.255273	-0.255273	-1.36521	9	9	0.954243	2	9	0	XM_006140618.1	0	718	0.954243	9	9	6	6.8	0.778151	0	6	0	XM_006140618.1	0	718	0.778151	6	6.8	5	4.7	0.69897	0	5	0	XM_006140618.1	0	718	0.69897	5	4.7
XM_006140619.1	5	5	-5	-3.5	5.1	5.1	-5.1	-3.68421	0.544068	0.544068	-0.544068	-2.80735	7	7	0.845098	0	7	0	XM_006140619.1	0	717	0.845098	7	7	4	4.5	0.60206	0	4	0	XM_006140619.1	0	717	0.60206	4	4.5	2	1.9	0.30103	0	2	0	XM_006140619.1	0	717	0.30103	2	1.9
XM_006140620.1	23	23	23	1.67647	16.6	16.6	-16.6	-1.43229	0.224396	0.224396	0.224396	1.14652	55	55	1.74036	55	55	0	XM_006140620.1	0	1222	1.74036	55	55	34	38.4	1.53148	34	34	0	XM_006140620.1	0	1222	1.53148	34	38.4	57	53.6	1.75587	57	57	0	XM_006140620.1	0	1222	1.75587	57	53.6
XM_006140621.1	0	0	0	1	0	0	0	1	#NUM!	0	#DIV/0!	0	0	0	#DIV/0!	0	0	0	XM_006140621.1	0	939	#DIV/0!	0	0	0	0	#DIV/0!	0	0	0	XM_006140621.1	0	939	#DIV/0!	0	0	0	0	#DIV/0!	0	0	0	XM_006140621.1	0	939	#DIV/0!	0	0
XM_006140622.1	0	0	0	1	0	0	0	1	#NUM!	0	#DIV/0!	0	0	0	#DIV/0!	0	0	0	XM_006140622.1	0	1302	#DIV/0!	0	0	0	0	#DIV/0!	0	0	0	XM_006140622.1	0	1302	#DIV/0!	0	0	0	0	#DIV/0!	0	0	0	XM_006140622.1	0	1302	#DIV/0!	0	0
XM_006140623.1	0	0	0	1	0	0	0	1	#NUM!	0	#DIV/0!	0	0	0	#DIV/0!	0	0	0	XM_006140623.1	0	954	#DIV/0!	0	0	0	0	#DIV/0!	0	0	0	XM_006140623.1	0	954	#DIV/0!	0	0	0	0	#DIV/0!	0	0	0	XM_006140623.1	0	954	#DIV/0!	0	0
XM_006140624.1	0	0	0	1	0	0	0	1	#NUM!	0	#DIV/0!	0	0	0	#DIV/0!	0	0	0	XM_006140624.1	0	960	#DIV/0!	0	0	0	0	#DIV/0!	0	0	0	XM_006140624.1	0	960	#DIV/0!	0	0	0	0	#DIV/0!	0	0	0	XM_006140624.1	0	960	#DIV/0!	0	0
XM_006140625.1	0	0	0	1	0	0	0	1	#NUM!	0	#DIV/0!	0	0	0	#DIV/0!	0	0	0	XM_006140625.1	0	960	#DIV/0!	0	0	0	0	#DIV/0!	0	0	0	XM_006140625.1	0	960	#DIV/0!	0	0	0	0	#DIV/0!	0	0	0	XM_006140625.1	0	960	#DIV/0!	0	0
XM_006140626.1	0	0	0	1	0	0	0	1	#NUM!	0	#DIV/0!	0	0	0	#DIV/0!	0	0	0	XM_006140626.1	0	627	#DIV/0!	0	0	0	0	#DIV/0!	0	0	0	XM_006140626.1	0	627	#DIV/0!	0	0	0	0	#DIV/0!	0	0	0	XM_006140626.1	0	627	#DIV/0!	0	0
XM_006140627.1	5	5	-5	#DIV/0!	5	5	-5	#DIV/0!	#DIV/0!	0	#DIV/0!	0	5	5	0.69897	5	5	0	XM_006140627.1	0	1851	0.69897	5	5	0	0	#DIV/0!	0	0	0	XM_006140627.1	0	1851	#DIV/0!	0	0	0	0	#DIV/0!	0	0	0	XM_006140627.1	0	1851	#DIV/0!	0	0
XM_006140628.1	18	18	-18	-1.36735	20.9	20.9	-20.9	-1.45336	0.135879	0.135879	-0.135879	-1.08039	67	67	1.82607	67	67	0	XM_006140628.1	0	3172	1.82607	67	67	52	58.7	1.716	52	52	0	XM_006140628.1	0	3172	1.716	52	58.7	49	46.1	1.6902	49	49	0	XM_006140628.1	0	3172	1.6902	49	46.1
XM_006140629.1	19	19	-19	-2.35714	17.2	17.2	-17.2	-2.08861	0.372386	0.372386	-0.372386	-1.32491	33	33	1.51851	33	33	0	XM_006140629.1	0	5195	1.51851	33	33	14	15.8	1.14613	14	14	0	XM_006140629.1	0	5195	1.14613	14	15.8	22	20.7	1.34242	22	22	0	XM_006140629.1	0	5195	1.34242	22	20.7
XM_006140630.1	27	27	-27	-1.52941	30.1	30.1	-30.1	-1.62839	0.184524	0.184524	-0.184524	-1.10806	78	78	1.89209	78	78	0	XM_006140630.1	0	1694	1.89209	78	78	65	73.4	1.81291	65	65	0	XM_006140630.1	0	1694	1.81291	65	73.4	51	47.9	1.70757	51	51	0	XM_006140630.1	0	1694	1.70757	51	47.9
XM_006140631.1	4	4	-4	#DIV/0!	4	4	-4	#DIV/0!	#DIV/0!	0.30103	#DIV/0!	0	4	4	0.60206	4	4	0	XM_006140631.1	0	889	0.60206	4	4	2	2.3	0.30103	2	2	0	XM_006140631.1	0	889	0.30103	2	2.3	0	0	#DIV/0!	0	0	0	XM_006140631.1	0	889	#DIV/0!	0	0
XM_006140632.1	258	258	-258	-6.73333	252.2	252.2	-252.2	-5.96457	0.82823	0.82823	-0.82823	-1.50098	303	303	2.48144	303	303	0	XM_006140632.1	0	2046	2.48144	303	303	45	50.8	1.65321	45	45	0	XM_006140632.1	0	2046	1.65321	45	50.8	171	160.8	2.233	171	171	0	XM_006140632.1	0	2046	2.233	171	160.8
XM_006140633.1	5	5	-5	-1.83333	4.2	4.2	-4.2	-1.61765	0.263241	0.263241	-0.263241	-1.33829	11	11	1.04139	11	11	0	XM_006140633.1	0	561	1.04139	11	11	6	6.8	0.778151	6	6	0	XM_006140633.1	0	561	0.778151	6	6.8	9	8.5	0.954243	9	9	0	XM_006140633.1	0	561	0.954243	9	8.5
XM_006140634.1	0	0	0	1	0	0	0	1	#NUM!	0	#DIV/0!	0	0	0	#DIV/0!	0	0	0	XM_006140634.1	0	804	#DIV/0!	0	0	0	0	#DIV/0!	0	0	0	XM_006140634.1	0	804	#DIV/0!	0	0	0	0	#DIV/0!	0	0	0	XM_006140634.1	0	804	#DIV/0!	0	0
XM_006140635.1	2	2	-2	-1.09524	2.1	2.1	-2.1	-1.09722	0.0395085	0.0395085	-0.0395085	-1.02988	23	23	1.36173	23	23	0	XM_006140635.1	0	1648	1.36173	23	23	21	23.7	1.32222	21	21	0	XM_006140635.1	0	1648	1.32222	21	23.7	23	21.6	1.36173	23	23	0	XM_006140635.1	0	1648	1.36173	23	21.6
XM_006140636.1	0	0	0	1	0	0	0	1	#NUM!	0	#DIV/0!	0	0	0	#DIV/0!	0	0	0	XM_006140636.1	0	1587	#DIV/0!	0	0	0	0	#DIV/0!	0	0	0	XM_006140636.1	0	1587	#DIV/0!	0	0	0	0	#DIV/0!	0	0	0	XM_006140636.1	0	1587	#DIV/0!	0	0
XM_006140637.1	12	12	12	5	11.1	11.1	11.1	4.7	0.69897	0.69897	0.69897	2.46497	3	3	0.477121	3	3	0	XM_006140637.1	0	814	0.477121	3	3	5	5.6	0.69897	5	5	0	XM_006140637.1	0	814	0.69897	5	5.6	15	14.1	1.17609	15	15	0	XM_006140637.1	0	814	1.17609	15	14.1
XM_006140638.1	30	30	30	2.30435	26.8	26.8	26.8	2.16522	0.362548	0.362548	0.362548	1.26624	23	23	1.36173	23	23	0	XM_006140638.1	0	3618	1.36173	23	23	35	39.5	1.54407	35	35	0	XM_006140638.1	0	3618	1.54407	35	39.5	53	49.8	1.72428	53	53	0	XM_006140638.1	0	3618	1.72428	53	49.8
XM_006140639.1	67	67	-67	-2.19643	59.7	59.7	-59.7	-1.94313	0.341717	0.341717	-0.341717	-1.19547	123	123	2.08991	123	123	0	XM_006140639.1	0	1310	2.08991	123	123	56	63.3	1.74819	56	56	0	XM_006140639.1	0	1310	1.74819	56	63.3	98	92.1	1.99123	98	98	0	XM_006140639.1	0	1310	1.99123	98	92.1
XM_006140640.1	277	277	-277	-1.54851	307.2	307.2	-307.2	-1.64701	0.189915	0.189915	-0.189915	-1.07025	782	782	2.89321	782	782	0	XM_006140640.1	0	1659	2.89321	782	782	545	615.7	2.7364	545	545	0	XM_006140640.1	0	1659	2.7364	545	615.7	505	474.8	2.70329	505	505	0	XM_006140640.1	0	1659	2.70329	505	474.8
XM_006140641.1	73	73	-73	-1.87952	62.2	62.2	-62.2	-1.66311	0.274047	0.274047	-0.274047	-1.1428	156	156	2.19312	156	156	0	XM_006140641.1	0	2624	2.19312	156	156	83	93.8	1.91908	83	83	0	XM_006140641.1	0	2624	1.91908	83	93.8	106	99.7	2.02531	106	106	0	XM_006140641.1	0	2624	2.02531	106	99.7
XM_006140642.1	29	29	29	1.82857	20.7	20.7	20.7	1.52405	0.262112	0.262112	0.262112	1.16975	53	53	1.72428	53	53	0	XM_006140642.1	0	3864	1.72428	53	53	35	39.5	1.54407	35	35	0	XM_006140642.1	0	3864	1.54407	35	39.5	64	60.2	1.80618	64	64	0	XM_006140642.1	0	3864	1.80618	64	60.2
XM_006140643.1	7	7	7	1.875	8.9	8.9	8.9	2.1125	0.273001	0.273001	0.273001	1.3023	8	8	0.90309	1	8	0	XM_006140643.1	0	2660	0.90309	8	8	15	16.9	1.17609	1	15	0	XM_006140643.1	0	2660	1.17609	15	16.9	11	10.3	1.04139	1	11	0	XM_006140643.1	0	2660	1.04139	11	10.3
XM_006140644.1	23	23	23	2.04545	20.3	20.3	20.3	1.92273	0.31079	0.31079	0.31079	1.23151	22	22	1.34242	3	22	0	XM_006140644.1	0	2554	1.34242	22	22	26	29.4	1.41497	2	26	0	XM_006140644.1	0	2554	1.41497	26	29.4	45	42.3	1.65321	8	45	0	XM_006140644.1	0	2554	1.65321	45	42.3
XM_006140645.1	384	384	-384	-1.52033	314.4	314.4	-314.4	-1.3893	0.181936	0.181936	-0.181936	-1.06344	1122	1122	3.04999	1122	1122	0	XM_006140645.1	0	1074	3.04999	1122	1122	738	833.8	2.86806	738	738	0	XM_006140645.1	0	1074	2.86806	738	833.8	859	807.6	2.93399	859	859	0	XM_006140645.1	0	1074	2.93399	859	807.6
XM_006140646.1	0	0	0	1	0	0	0	1	#NUM!	0	#DIV/0!	0	0	0	#DIV/0!	0	0	0	XM_006140646.1	0	1710	#DIV/0!	0	0	0	0	#DIV/0!	0	0	0	XM_006140646.1	0	1710	#DIV/0!	0	0	0	0	#DIV/0!	0	0	0	XM_006140646.1	0	1710	#DIV/0!	0	0
XM_006140647.1	0	0	0	1	0	0	0	1	#NUM!	0	#DIV/0!	0	0	0	#DIV/0!	0	0	0	XM_006140647.1	0	552	#DIV/0!	0	0	0	0	#DIV/0!	0	0	0	XM_006140647.1	0	552	#DIV/0!	0	0	0	0	#DIV/0!	0	0	0	XM_006140647.1	0	552	#DIV/0!	0	0
XM_006140648.1	3	3	-3	-2	2.6	2.6	-2.6	-1.76471	0.30103	0.30103	-0.30103	-1.63093	6	6	0.778151	6	6	0	XM_006140648.1	0	758	0.778151	6	6	3	3.4	0.477121	3	3	0	XM_006140648.1	0	758	0.477121	3	3.4	5	4.7	0.69897	5	5	0	XM_006140648.1	0	758	0.69897	5	4.7
XM_006140649.1	0	0	0	1	0	0	0	1	#NUM!	0	#DIV/0!	0	0	0	#DIV/0!	0	0	0	XM_006140649.1	0	858	#DIV/0!	0	0	0	0	#DIV/0!	0	0	0	XM_006140649.1	0	858	#DIV/0!	0	0	0	0	#DIV/0!	0	0	0	XM_006140649.1	0	858	#DIV/0!	0	0
XM_006140650.1	0	0	0	1	0	0	0	1	#NUM!	0	#DIV/0!	0	0	0	#DIV/0!	0	0	0	XM_006140650.1	0	390	#DIV/0!	0	0	0	0	#DIV/0!	0	0	0	XM_006140650.1	0	390	#DIV/0!	0	0	0	0	#DIV/0!	0	0	0	XM_006140650.1	0	390	#DIV/0!	0	0
XM_006140651.1	26	26	26	1.8125	26.7	26.7	26.7	1.83438	0.258278	0.258278	0.258278	1.1716	32	32	1.50515	32	32	0	XM_006140651.1	0	1330	1.50515	32	32	52	58.7	1.716	52	52	0	XM_006140651.1	0	1330	1.716	52	58.7	58	54.5	1.76343	58	58	0	XM_006140651.1	0	1330	1.76343	58	54.5
XM_006140652.1	4	4	-4	#DIV/0!	4	4	-4	#DIV/0!	#DIV/0!	0.60206	#DIV/0!	0	4	4	0.60206	0	4	0	XM_006140652.1	0	1353	0.60206	4	4	1	1.1	0	0	1	0	XM_006140652.1	0	1353	0	1	1.1	0	0	#DIV/0!	0	0	0	XM_006140652.1	0	1353	#DIV/0!	0	0
XM_006140653.1	3	3	-3	#DIV/0!	3	3	-3	#DIV/0!	#DIV/0!	0	#DIV/0!	0	3	3	0.477121	0	3	0	XM_006140653.1	0	1460	0.477121	3	3	0	0	#DIV/0!	0	0	0	XM_006140653.1	0	1460	#DIV/0!	0	0	0	0	#DIV/0!	0	0	0	XM_006140653.1	0	1460	#DIV/0!	0	0
XM_006140654.1	2	2	2	3	2.4	2.4	2.4	3.4	0.477121	0.477121	0.477121	#DIV/0!	1	1	0	0	1	0	XM_006140654.1	0	4544	0	1	1	3	3.4	0.477121	0	3	0	XM_006140654.1	0	4544	0.477121	3	3.4	3	2.8	0.477121	0	3	0	XM_006140654.1	0	4544	0.477121	3	2.8
XM_006140655.1	2	2	2	#DIV/0!	1.9	1.9	1.9	#DIV/0!	#DIV/0!	0.30103	#DIV/0!	0	1	1	0	0	1	0	XM_006140655.1	0	4176	0	1	1	0	0	#DIV/0!	0	0	0	XM_006140655.1	0	4176	#DIV/0!	0	0	2	1.9	0.30103	0	2	0	XM_006140655.1	0	4176	0.30103	2	1.9
XM_006140656.1	3	3	-3	#DIV/0!	3	3	-3	#DIV/0!	#DIV/0!	0	#DIV/0!	0	3	3	0.477121	3	3	0	XM_006140656.1	0	2956	0.477121	3	3	0	0	#DIV/0!	0	0	0	XM_006140656.1	0	2956	#DIV/0!	0	0	0	0	#DIV/0!	0	0	0	XM_006140656.1	0	2956	#DIV/0!	0	0
XM_006140657.1	0	0	0	1	0	0	0	1	#NUM!	0	#DIV/0!	0	0	0	#DIV/0!	0	0	0	XM_006140657.1	0	636	#DIV/0!	0	0	0	0	#DIV/0!	0	0	0	XM_006140657.1	0	636	#DIV/0!	0	0	0	0	#DIV/0!	0	0	0	XM_006140657.1	0	636	#DIV/0!	0	0
XM_006140658.1	3	3	3	#DIV/0!	2.8	2.8	2.8	#DIV/0!	#DIV/0!	0	#DIV/0!	0	0	0	#DIV/0!	0	0	0	XM_006140658.1	0	3171	#DIV/0!	0	0	0	0	#DIV/0!	0	0	0	XM_006140658.1	0	3171	#DIV/0!	0	0	3	2.8	0.477121	3	3	0	XM_006140658.1	0	3171	0.477121	3	2.8
XM_006140659.1	2	2	-2	-1.18182	0.8	0.8	-0.8	-1.06557	0.0725507	0.0725507	-0.0725507	-1.06967	13	13	1.11394	0	13	0	XM_006140659.1	0	1160	1.11394	13	13	11	12.4	1.04139	0	11	0	XM_006140659.1	0	1160	1.04139	11	12.4	13	12.2	1.11394	0	13	0	XM_006140659.1	0	1160	1.11394	13	12.2
XM_006140660.1	10055	10055	10055	32.8196	9434.7	9434.7	9434.7	30.8566	1.51613	1.51613	1.51613	1.60653	316	316	2.49969	23	316	0	XM_006140660.1	0	1260	2.49969	316	316	530	598.8	2.72428	44	530	0	XM_006140660.1	0	1260	2.72428	530	598.8	10371	9750.7	4.01582	642	10371	0	XM_006140660.1	0	1260	4.01582	10371	9750.7
XM_006140661.1	462	462	462	25.3158	433.2	433.2	433.2	23.8	1.40339	1.40339	1.40339	2.09747	19	19	1.27875	1	19	0	XM_006140661.1	0	1183	1.27875	19	19	22	24.9	1.34242	1	22	0	XM_006140661.1	0	1183	1.34242	22	24.9	481	452.2	2.68215	26	481	0	XM_006140661.1	0	1183	2.68215	481	452.2
XM_006140662.1	531	531	531	7.47561	493.3	493.3	493.3	6.94337	0.873647	0.873647	0.873647	1.4565	83	83	1.91908	83	83	0	XM_006140662.1	0	2853	1.91908	83	83	82	92.6	1.91381	82	82	0	XM_006140662.1	0	2853	1.91381	82	92.6	613	576.3	2.78746	613	613	0	XM_006140662.1	0	2853	2.78746	613	576.3
XM_006140663.1	15	15	-15	-1.71429	14.4	14.4	-14.4	-1.66667	0.234083	0.234083	-0.234083	-1.17704	36	36	1.5563	11	36	0	XM_006140663.1	0	1619	1.5563	36	36	21	23.7	1.32222	8	21	0	XM_006140663.1	0	1619	1.32222	21	23.7	23	21.6	1.36173	4	23	0	XM_006140663.1	0	1619	1.36173	23	21.6
XM_006140664.1	25	25	25	3.08333	22.8	22.8	22.8	2.9	0.48902	0.48902	0.48902	1.45314	12	12	1.07918	4	12	0	XM_006140664.1	0	1550	1.07918	12	12	20	22.6	1.30103	6	20	0	XM_006140664.1	0	1550	1.30103	20	22.6	37	34.8	1.5682	9	37	0	XM_006140664.1	0	1550	1.5682	37	34.8
XM_006140665.1	174	174	174	1.64207	112.2	112.2	112.2	1.36643	0.215391	0.215391	0.215391	1.08853	400	400	2.60206	400	400	0	XM_006140665.1	0	2671	2.60206	400	400	271	306.2	2.43297	271	271	0	XM_006140665.1	0	2671	2.43297	271	306.2	445	418.4	2.64836	445	445	0	XM_006140665.1	0	2671	2.64836	445	418.4
XM_006140666.1	6	6	-6	-1.5	7.9	7.9	-7.9	-1.69912	0.176091	0.176091	-0.176091	-1.16317	18	18	1.25527	0	18	0	XM_006140666.1	0	1593	1.25527	18	18	17	19.2	1.23045	0	17	0	XM_006140666.1	0	1593	1.23045	17	19.2	12	11.3	1.07918	0	12	0	XM_006140666.1	0	1593	1.07918	12	11.3
XM_006140667.1	28	28	-28	-2.86667	34.5	34.5	-34.5	-3.44681	0.457377	0.457377	-0.457377	-1.3889	16	16	1.20412	0	16	0	XM_006140667.1	0	1757	1.20412	16	16	43	48.6	1.63347	1	43	0	XM_006140667.1	0	1757	1.63347	43	48.6	15	14.1	1.17609	0	15	0	XM_006140667.1	0	1757	1.17609	15	14.1
XM_006140668.1	18	18	-18	-2.5	18.7	18.7	-18.7	-2.65487	0.39794	0.39794	-0.39794	-1.36874	30	30	1.47712	0	30	0	XM_006140668.1	0	1568	1.47712	30	30	15	16.9	1.17609	0	15	0	XM_006140668.1	0	1568	1.17609	15	16.9	12	11.3	1.07918	0	12	0	XM_006140668.1	0	1568	1.07918	12	11.3
XM_006140669.1	145	145	-145	-4.53659	139.7	139.7	-139.7	-4.01728	0.656729	0.656729	-0.656729	-1.4072	186	186	2.26951	6	186	0	XM_006140669.1	0	1584	2.26951	186	186	41	46.3	1.61278	1	41	0	XM_006140669.1	0	1584	1.61278	41	46.3	89	83.7	1.94939	4	89	0	XM_006140669.1	0	1584	1.94939	89	83.7
XM_006140670.1	12	12	-12	-1.2069	24.6	24.6	-24.6	-1.45138	0.08167	0.08167	-0.08167	-1.04631	64	64	1.80618	64	64	0	XM_006140670.1	0	3218	1.80618	64	64	70	79.1	1.8451	70	70	0	XM_006140670.1	0	3218	1.8451	70	79.1	58	54.5	1.76343	58	58	0	XM_006140670.1	0	3218	1.76343	58	54.5
XM_006140671.1	50	50	50	1.26882	35.9	35.9	35.9	1.19301	0.103399	0.103399	0.103399	1.04556	186	186	2.26951	13	186	0	XM_006140671.1	0	2932	2.26951	186	186	193	218	2.28556	5	193	0	XM_006140671.1	0	2932	2.28556	193	218	236	221.9	2.37291	9	236	0	XM_006140671.1	0	2932	2.37291	236	221.9
XM_006140672.1	10	10	10	1.625	13.4	13.4	13.4	1.8375	0.210853	0.210853	0.210853	1.17511	16	16	1.20412	0	16	0	XM_006140672.1	0	2908	1.20412	16	16	26	29.4	1.41497	0	26	0	XM_006140672.1	0	2908	1.41497	26	29.4	21	19.7	1.32222	0	21	0	XM_006140672.1	0	2908	1.32222	21	19.7
XM_006140673.1	2	2	-2	-1.08696	6.6	6.6	-6.6	-1.30556	0.0362122	0.0362122	-0.0362122	-1.02659	25	25	1.39794	25	25	0	XM_006140673.1	0	2242	1.39794	25	25	25	28.2	1.39794	25	25	0	XM_006140673.1	0	2242	1.39794	25	28.2	23	21.6	1.36173	23	23	0	XM_006140673.1	0	2242	1.36173	23	21.6
XM_006140674.1	3	3	3	2.5	2.7	2.7	2.7	2.35	0.39794	0.39794	0.39794	2.32193	2	2	0.30103	2	2	0	XM_006140674.1	0	2250	0.30103	2	2	2	2.3	0.30103	2	2	0	XM_006140674.1	0	2250	0.30103	2	2.3	5	4.7	0.69897	5	5	0	XM_006140674.1	0	2250	0.69897	5	4.7
XM_006140675.1	258	258	258	24.4545	240.5	240.5	240.5	20.3952	1.38836	1.38836	1.38836	2.33318	52	52	1.716	52	52	0	XM_006140675.1	0	2602	1.716	52	52	11	12.4	1.04139	11	11	0	XM_006140675.1	0	2602	1.04139	11	12.4	269	252.9	2.42975	269	269	0	XM_006140675.1	0	2602	2.42975	269	252.9
XM_006140676.1	1	1	-1	#DIV/0!	1	1	-1	#DIV/0!	#DIV/0!	0	#DIV/0!	0	1	1	0	1	1	0	XM_006140676.1	0	943	0	1	1	0	0	#DIV/0!	0	0	0	XM_006140676.1	0	943	#DIV/0!	0	0	0	0	#DIV/0!	0	0	0	XM_006140676.1	0	943	#DIV/0!	0	0
XM_006140677.1	0	0	0	1	0	0	0	1	#NUM!	0	#DIV/0!	0	0	0	#DIV/0!	0	0	0	XM_006140677.1	0	795	#DIV/0!	0	0	0	0	#DIV/0!	0	0	0	XM_006140677.1	0	795	#DIV/0!	0	0	0	0	#DIV/0!	0	0	0	XM_006140677.1	0	795	#DIV/0!	0	0
XM_006140678.1	0	0	0	1	0	0	0	1	#NUM!	0	#DIV/0!	0	0	0	#DIV/0!	0	0	0	XM_006140678.1	0	2879	#DIV/0!	0	0	0	0	#DIV/0!	0	0	0	XM_006140678.1	0	2879	#DIV/0!	0	0	0	0	#DIV/0!	0	0	0	XM_006140678.1	0	2879	#DIV/0!	0	0
XM_006140679.1	1	1	1	#DIV/0!	0.9	0.9	0.9	#DIV/0!	#DIV/0!	0	#DIV/0!	0	0	0	#DIV/0!	0	0	0	XM_006140679.1	0	2055	#DIV/0!	0	0	0	0	#DIV/0!	0	0	0	XM_006140679.1	0	2055	#DIV/0!	0	0	1	0.9	0	1	1	0	XM_006140679.1	0	2055	0	1	0.9
XM_006140680.1	0	0	0	1	0	0	0	1	#NUM!	0	#DIV/0!	0	0	0	#DIV/0!	0	0	0	XM_006140680.1	0	2590	#DIV/0!	0	0	0	0	#DIV/0!	0	0	0	XM_006140680.1	0	2590	#DIV/0!	0	0	0	0	#DIV/0!	0	0	0	XM_006140680.1	0	2590	#DIV/0!	0	0
XM_006140681.1	108	108	108	1.21557	71.6	71.6	71.6	1.14291	0.0847796	0.0847796	0.0847796	1.0314	501	501	2.69984	501	501	0	XM_006140681.1	0	1460	2.69984	501	501	502	567.1	2.7007	502	502	0	XM_006140681.1	0	1460	2.7007	502	567.1	609	572.6	2.78462	609	609	0	XM_006140681.1	0	1460	2.78462	609	572.6
XM_006140682.1	0	0	0	1	0	0	0	1	#NUM!	0	#DIV/0!	0	0	0	#DIV/0!	0	0	0	XM_006140682.1	0	532	#DIV/0!	0	0	0	0	#DIV/0!	0	0	0	XM_006140682.1	0	532	#DIV/0!	0	0	0	0	#DIV/0!	0	0	0	XM_006140682.1	0	532	#DIV/0!	0	0
XM_006140683.1	30	30	30	1.85714	38.4	38.4	38.4	2.09714	0.268845	0.268845	0.268845	1.17411	35	35	1.54407	33	35	0	XM_006140683.1	0	1539	1.54407	35	35	65	73.4	1.81291	63	65	0	XM_006140683.1	0	1539	1.81291	65	73.4	63	59.2	1.79934	61	63	0	XM_006140683.1	0	1539	1.79934	63	59.2
XM_006140684.1	39	39	-39	-1.23353	75.7	75.7	-75.7	-1.48217	0.0911507	0.0911507	-0.0911507	-1.04101	183	183	2.26245	183	183	0	XM_006140684.1	0	2367	2.26245	183	183	206	232.7	2.31387	206	206	0	XM_006140684.1	0	2367	2.31387	206	232.7	167	157	2.22272	167	167	0	XM_006140684.1	0	2367	2.22272	167	157
XM_006140685.1	16	16	16	#DIV/0!	15	15	15	#DIV/0!	#DIV/0!	1.20412	#DIV/0!	0	0	0	#DIV/0!	0	0	0	XM_006140685.1	0	1377	#DIV/0!	0	0	1	1.1	0	1	1	0	XM_006140685.1	0	1377	0	1	1.1	16	15	1.20412	16	16	0	XM_006140685.1	0	1377	1.20412	16	15
XM_006140686.1	1180	1180	1180	9.02721	1081.5	1081.5	1081.5	7.51114	0.955554	0.955554	0.955554	1.44089	325	325	2.51188	325	325	0	XM_006140686.1	0	2050	2.51188	325	325	147	166.1	2.16732	147	147	0	XM_006140686.1	0	2050	2.16732	147	166.1	1327	1247.6	3.12287	1327	1327	0	XM_006140686.1	0	2050	3.12287	1327	1247.6
XM_006140687.1	0	0	0	1	0	0	0	1	#NUM!	0	#DIV/0!	0	0	0	#DIV/0!	0	0	0	XM_006140687.1	0	2593	#DIV/0!	0	0	0	0	#DIV/0!	0	0	0	XM_006140687.1	0	2593	#DIV/0!	0	0	0	0	#DIV/0!	0	0	0	XM_006140687.1	0	2593	#DIV/0!	0	0
XM_006140688.1	68	68	68	1.33171	51.7	51.7	51.7	1.2522	0.124409	0.124409	0.124409	1.05382	205	205	2.31175	205	205	0	XM_006140688.1	0	3389	2.31175	205	205	227	256.5	2.35603	227	227	0	XM_006140688.1	0	3389	2.35603	227	256.5	273	256.7	2.43616	273	273	0	XM_006140688.1	0	3389	2.43616	273	256.7
XM_006140689.1	20	20	20	4.33333	17.6	17.6	17.6	3.58824	0.636822	0.636822	0.636822	1.81838	15	15	1.17609	15	15	0	XM_006140689.1	0	5587	1.17609	15	15	6	6.8	0.778151	6	6	0	XM_006140689.1	0	5587	0.778151	6	6.8	26	24.4	1.41497	26	26	0	XM_006140689.1	0	5587	1.41497	26	24.4
XM_006140690.1	1	1	1	#DIV/0!	1.1	1.1	1.1	#DIV/0!	#DIV/0!	0	#DIV/0!	0	0	0	#DIV/0!	0	0	0	XM_006140690.1	0	309	#DIV/0!	0	0	1	1.1	0	1	1	0	XM_006140690.1	0	309	0	1	1.1	1	0.9	0	1	1	0	XM_006140690.1	0	309	0	1	0.9
XM_006140691.1	0	0	0	1	0	0	0	1	#NUM!	0	#DIV/0!	0	0	0	#DIV/0!	0	0	0	XM_006140691.1	0	1886	#DIV/0!	0	0	0	0	#DIV/0!	0	0	0	XM_006140691.1	0	1886	#DIV/0!	0	0	0	0	#DIV/0!	0	0	0	XM_006140691.1	0	1886	#DIV/0!	0	0
XM_006140692.1	1	1	1	#DIV/0!	0.9	0.9	0.9	#DIV/0!	#DIV/0!	0	#DIV/0!	0	0	0	#DIV/0!	0	0	0	XM_006140692.1	0	2277	#DIV/0!	0	0	0	0	#DIV/0!	0	0	0	XM_006140692.1	0	2277	#DIV/0!	0	0	1	0.9	0	1	1	0	XM_006140692.1	0	2277	0	1	0.9
XM_006140693.1	429	429	429	2.09719	492.5	492.5	492.5	2.25959	0.321637	0.321637	0.321637	1.12408	391	391	2.59218	391	391	0	XM_006140693.1	0	9582	2.59218	391	391	782	883.5	2.89321	782	782	0	XM_006140693.1	0	9582	2.89321	782	883.5	820	771	2.91381	820	820	0	XM_006140693.1	0	9582	2.91381	820	771
XM_006140694.1	0	0	0	1	0	0	0	1	#NUM!	0	#DIV/0!	0	0	0	#DIV/0!	0	0	0	XM_006140694.1	0	717	#DIV/0!	0	0	0	0	#DIV/0!	0	0	0	XM_006140694.1	0	717	#DIV/0!	0	0	0	0	#DIV/0!	0	0	0	XM_006140694.1	0	717	#DIV/0!	0	0
XM_006140695.1	0	0	0	1	0	0	0	1	#NUM!	0	#DIV/0!	0	0	0	#DIV/0!	0	0	0	XM_006140695.1	0	456	#DIV/0!	0	0	0	0	#DIV/0!	0	0	0	XM_006140695.1	0	456	#DIV/0!	0	0	0	0	#DIV/0!	0	0	0	XM_006140695.1	0	456	#DIV/0!	0	0
XM_006140696.1	0	0	0	1	0	0	0	1	#NUM!	0	#DIV/0!	0	0	0	#DIV/0!	0	0	0	XM_006140696.1	0	621	#DIV/0!	0	0	0	0	#DIV/0!	0	0	0	XM_006140696.1	0	621	#DIV/0!	0	0	0	0	#DIV/0!	0	0	0	XM_006140696.1	0	621	#DIV/0!	0	0
XM_006140697.1	19	19	19	2.05556	23.8	23.8	23.8	2.32222	0.312929	0.312929	0.312929	1.24929	18	18	1.25527	0	18	0	XM_006140697.1	0	2470	1.25527	18	18	37	41.8	1.5682	0	37	0	XM_006140697.1	0	2470	1.5682	37	41.8	36	33.8	1.5563	0	36	0	XM_006140697.1	0	2470	1.5563	36	33.8
XM_006140698.1	10	10	-10	-1.47619	14.2	14.2	-14.2	-1.72081	0.169142	0.169142	-0.169142	-1.12792	31	31	1.49136	0	31	0	XM_006140698.1	0	2361	1.49136	31	31	30	33.9	1.47712	0	30	0	XM_006140698.1	0	2361	1.47712	30	33.9	21	19.7	1.32222	0	21	0	XM_006140698.1	0	2361	1.32222	21	19.7
XM_006140699.1	11	11	11	1.45833	15.5	15.5	15.5	1.64583	0.163857	0.163857	0.163857	1.11872	24	24	1.38021	0	24	0	XM_006140699.1	0	2305	1.38021	24	24	35	39.5	1.54407	0	35	0	XM_006140699.1	0	2305	1.54407	35	39.5	35	32.9	1.54407	0	35	0	XM_006140699.1	0	2305	1.54407	35	32.9
XM_006140700.1	13	13	13	1.56522	10.8	10.8	10.8	1.46957	0.194575	0.194575	0.194575	1.14289	23	23	1.36173	0	23	0	XM_006140700.1	0	2378	1.36173	23	23	29	32.8	1.4624	0	29	0	XM_006140700.1	0	2378	1.4624	29	32.8	36	33.8	1.5563	0	36	0	XM_006140700.1	0	2378	1.5563	36	33.8
XM_006140701.1	43	43	43	1.19725	76.9	76.9	76.9	1.35275	0.078184	0.078184	0.078184	1.03343	218	218	2.33846	7	218	0	XM_006140701.1	0	2339	2.33846	218	218	261	294.9	2.41664	5	261	0	XM_006140701.1	0	2339	2.41664	261	294.9	233	219.1	2.36736	8	233	0	XM_006140701.1	0	2339	2.36736	233	219.1
XM_006140702.1	130	130	-130	-2.00775	137.7	137.7	-137.7	-2.1352	0.30271	0.30271	-0.30271	-1.14342	259	259	2.4133	259	259	0	XM_006140702.1	0	2096	2.4133	259	259	133	150.3	2.12385	133	133	0	XM_006140702.1	0	2096	2.12385	133	150.3	129	121.3	2.11059	129	129	0	XM_006140702.1	0	2096	2.11059	129	121.3
XM_006140703.1	19	19	-19	-1.27536	10	10	-10	-1.12821	0.105634	0.105634	-0.105634	-1.05745	88	88	1.94448	88	88	0	XM_006140703.1	0	1667	1.94448	88	88	69	78	1.83885	69	69	0	XM_006140703.1	0	1667	1.83885	69	78	88	82.7	1.94448	88	88	0	XM_006140703.1	0	1667	1.94448	88	82.7
XM_006140704.1	118	118	118	1.35435	48.8	48.8	-48.8	-1.12972	0.131732	0.131732	0.131732	1.05222	425	425	2.62839	14	425	0	XM_006140704.1	0	2337	2.62839	425	425	333	376.2	2.52244	13	333	0	XM_006140704.1	0	2337	2.52244	333	376.2	451	424	2.65418	13	451	0	XM_006140704.1	0	2337	2.65418	451	424
XM_006140705.1	19	19	19	2	14.2	14.2	14.2	1.66047	0.30103	0.30103	0.30103	1.23541	33	33	1.51851	0	33	0	XM_006140705.1	0	2350	1.51851	33	33	19	21.5	1.27875	0	19	0	XM_006140705.1	0	2350	1.27875	19	21.5	38	35.7	1.57978	0	38	0	XM_006140705.1	0	2350	1.57978	38	35.7
XM_006140706.1	15	15	15	1.83333	13.6	13.6	13.6	1.75556	0.263241	0.263241	0.263241	1.20971	18	18	1.25527	0	18	0	XM_006140706.1	0	2256	1.25527	18	18	28	31.6	1.44716	0	28	0	XM_006140706.1	0	2256	1.44716	28	31.6	33	31	1.51851	0	33	0	XM_006140706.1	0	2256	1.51851	33	31
XM_006140707.1	40	40	-40	-2.21212	35.7	35.7	-35.7	-1.9571	0.344809	0.344809	-0.344809	-1.22707	73	73	1.86332	73	73	0	XM_006140707.1	0	1307	1.86332	73	73	33	37.3	1.51851	33	33	0	XM_006140707.1	0	1307	1.51851	33	37.3	46	43.2	1.66276	46	46	0	XM_006140707.1	0	1307	1.66276	46	43.2
XM_006140708.1	0	0	0	1	0	0	0	1	#NUM!	0	#DIV/0!	0	0	0	#DIV/0!	0	0	0	XM_006140708.1	0	672	#DIV/0!	0	0	0	0	#DIV/0!	0	0	0	XM_006140708.1	0	672	#DIV/0!	0	0	0	0	#DIV/0!	0	0	0	XM_006140708.1	0	672	#DIV/0!	0	0
XM_006140709.1	1	1	-1	#DIV/0!	1	1	-1	#DIV/0!	#DIV/0!	0	#DIV/0!	0	1	1	0	1	1	0	XM_006140709.1	0	2452	0	1	1	0	0	#DIV/0!	0	0	0	XM_006140709.1	0	2452	#DIV/0!	0	0	0	0	#DIV/0!	0	0	0	XM_006140709.1	0	2452	#DIV/0!	0	0
XM_006140710.1	2	2	-2	-3	2.1	2.1	-2.1	-3.33333	0.477121	0.477121	-0.477121	#DIV/0!	3	3	0.477121	0	3	0	XM_006140710.1	0	1409	0.477121	3	3	1	1.1	0	0	1	0	XM_006140710.1	0	1409	0	1	1.1	1	0.9	0	0	1	0	XM_006140710.1	0	1409	0	1	0.9
XM_006140711.1	1	1	1	#DIV/0!	0.9	0.9	0.9	#DIV/0!	#DIV/0!	0	#DIV/0!	0	0	0	#DIV/0!	0	0	0	XM_006140711.1	0	1358	#DIV/0!	0	0	0	0	#DIV/0!	0	0	0	XM_006140711.1	0	1358	#DIV/0!	0	0	1	0.9	0	0	1	0	XM_006140711.1	0	1358	0	1	0.9
XM_006140712.1	4	4	4	1.30769	2	2	2	1.14286	0.116506	0.116506	0.116506	1.10459	14	14	1.14613	8	14	0	XM_006140712.1	0	1264	1.14613	14	14	13	14.7	1.11394	8	13	0	XM_006140712.1	0	1264	1.11394	13	14.7	17	16	1.23045	7	17	0	XM_006140712.1	0	1264	1.23045	17	16
XM_006140713.1	0	0	0	1	0	0	0	1	#NUM!	0	#DIV/0!	0	0	0	#DIV/0!	0	0	0	XM_006140713.1	0	1227	#DIV/0!	0	0	0	0	#DIV/0!	0	0	0	XM_006140713.1	0	1227	#DIV/0!	0	0	0	0	#DIV/0!	0	0	0	XM_006140713.1	0	1227	#DIV/0!	0	0
XM_006140714.1	1	1	1	#DIV/0!	0.9	0.9	0.9	#DIV/0!	#DIV/0!	0	#DIV/0!	0	0	0	#DIV/0!	0	0	0	XM_006140714.1	0	2248	#DIV/0!	0	0	0	0	#DIV/0!	0	0	0	XM_006140714.1	0	2248	#DIV/0!	0	0	1	0.9	0	1	1	0	XM_006140714.1	0	2248	0	1	0.9
XM_006140715.1	0	0	0	1	0	0	0	1	#NUM!	0	#DIV/0!	0	0	0	#DIV/0!	0	0	0	XM_006140715.1	0	1598	#DIV/0!	0	0	0	0	#DIV/0!	0	0	0	XM_006140715.1	0	1598	#DIV/0!	0	0	0	0	#DIV/0!	0	0	0	XM_006140715.1	0	1598	#DIV/0!	0	0
XM_006140716.1	35	35	-35	-1.55556	26.8	26.8	-26.8	-1.3764	0.191886	0.191886	-0.191886	-1.10664	98	98	1.99123	98	98	0	XM_006140716.1	0	1690	1.99123	98	98	63	71.2	1.79934	63	63	0	XM_006140716.1	0	1690	1.79934	63	71.2	77	72.4	1.88649	77	77	0	XM_006140716.1	0	1690	1.88649	77	72.4
XM_006140717.1	10	10	-10	-1.45455	12.1	12.1	-12.1	-1.58454	0.162727	0.162727	-0.162727	-1.12122	32	32	1.50515	0	32	0	XM_006140717.1	0	4718	1.50515	32	32	29	32.8	1.4624	0	29	0	XM_006140717.1	0	4718	1.4624	29	32.8	22	20.7	1.34242	0	22	0	XM_006140717.1	0	4718	1.34242	22	20.7
XM_006140718.1	68	68	68	3.51852	62.3	62.3	62.3	3.30741	0.54636	0.54636	0.54636	1.38171	27	27	1.43136	0	27	0	XM_006140718.1	0	4703	1.43136	27	27	71	80.2	1.85126	1	71	0	XM_006140718.1	0	4703	1.85126	71	80.2	95	89.3	1.97772	4	95	0	XM_006140718.1	0	4703	1.97772	95	89.3
XM_006140719.1	80	80	80	1.7767	92.4	92.4	92.4	1.89709	0.249614	0.249614	0.249614	1.12401	103	103	2.01284	3	103	0	XM_006140719.1	0	4628	2.01284	103	103	173	195.4	2.23805	4	173	0	XM_006140719.1	0	4628	2.23805	173	195.4	183	172.1	2.26245	7	183	0	XM_006140719.1	0	4628	2.26245	183	172.1
XM_006140720.1	55	55	55	3.29167	50.3	50.3	50.3	3.09583	0.517416	0.517416	0.517416	1.37488	24	24	1.38021	0	24	0	XM_006140720.1	0	4639	1.38021	24	24	57	64.4	1.75587	1	57	0	XM_006140720.1	0	4639	1.75587	57	64.4	79	74.3	1.89763	2	79	0	XM_006140720.1	0	4639	1.89763	79	74.3
XM_006140721.1	0	0	0	1	0	0	0	1	#NUM!	0	#DIV/0!	0	0	0	#DIV/0!	0	0	0	XM_006140721.1	0	1274	#DIV/0!	0	0	0	0	#DIV/0!	0	0	0	XM_006140721.1	0	1274	#DIV/0!	0	0	0	0	#DIV/0!	0	0	0	XM_006140721.1	0	1274	#DIV/0!	0	0
XM_006140722.1	20	20	-20	-21	19.9	19.9	-19.9	-19.0909	1.32222	1.32222	-1.32222	#DIV/0!	21	21	1.32222	1	21	0	XM_006140722.1	0	4206	1.32222	21	21	1	1.1	0	0	1	0	XM_006140722.1	0	4206	0	1	1.1	8	7.5	0.90309	0	8	0	XM_006140722.1	0	4206	0.90309	8	7.5
XM_006140723.1	11	11	11	1.55	11.6	11.6	11.6	1.58	0.190332	0.190332	0.190332	1.14629	20	20	1.30103	2	20	0	XM_006140723.1	0	4203	1.30103	20	20	28	31.6	1.44716	3	28	0	XM_006140723.1	0	4203	1.44716	28	31.6	31	29.1	1.49136	2	31	0	XM_006140723.1	0	4203	1.49136	31	29.1
XM_006140724.1	2	2	2	#DIV/0!	2.3	2.3	2.3	#DIV/0!	#DIV/0!	0.30103	#DIV/0!	0	0	0	#DIV/0!	0	0	0	XM_006140724.1	0	1936	#DIV/0!	0	0	2	2.3	0.30103	0	2	0	XM_006140724.1	0	1936	0.30103	2	2.3	1	0.9	0	0	1	0	XM_006140724.1	0	1936	0	1	0.9
XM_006140725.1	6	6	6	3	5.1	5.1	5.1	2.5	0.477121	0.477121	0.477121	2	8	8	0.90309	1	8	0	XM_006140725.1	0	1933	0.90309	8	8	3	3.4	0.477121	0	3	0	XM_006140725.1	0	1933	0.477121	3	3.4	9	8.5	0.954243	2	9	0	XM_006140725.1	0	1933	0.954243	9	8.5
XM_006140726.1	1	1	1	1.5	1.5	1.5	-1.5	-1.78947	0.176091	0.176091	0.176091	1.58496	2	2	0.30103	0	2	0	XM_006140726.1	0	1819	0.30103	2	2	3	3.4	0.477121	0	3	0	XM_006140726.1	0	1819	0.477121	3	3.4	2	1.9	0.30103	0	2	0	XM_006140726.1	0	1819	0.30103	2	1.9
XM_006140727.1	22	22	-22	-1.75862	23.7	23.7	-23.7	-1.86813	0.245172	0.245172	-0.245172	-1.16765	51	51	1.70757	1	51	0	XM_006140727.1	0	3282	1.70757	51	51	43	48.6	1.63347	3	43	0	XM_006140727.1	0	3282	1.63347	43	48.6	29	27.3	1.4624	1	29	0	XM_006140727.1	0	3282	1.4624	29	27.3
XM_006140728.1	12	12	12	1.85714	8.6	8.6	8.6	1.5443	0.268845	0.268845	0.268845	1.23457	24	24	1.38021	0	24	0	XM_006140728.1	0	3279	1.38021	24	24	14	15.8	1.14613	0	14	0	XM_006140728.1	0	3279	1.14613	14	15.8	26	24.4	1.41497	0	26	0	XM_006140728.1	0	3279	1.41497	26	24.4
XM_006140729.1	2	2	-2	#DIV/0!	2.3	2.3	-2.3	#DIV/0!	#DIV/0!	0.30103	#DIV/0!	0	1	1	0	1	1	0	XM_006140729.1	0	492	0	1	1	2	2.3	0.30103	2	2	0	XM_006140729.1	0	492	0.30103	2	2.3	0	0	#DIV/0!	0	0	0	XM_006140729.1	0	492	#DIV/0!	0	0
XM_006140730.1	103	103	-103	-1.74101	111.3	111.3	-111.3	-1.85157	0.240801	0.240801	-0.240801	-1.11237	242	242	2.38382	1	242	0	XM_006140730.1	0	3133	2.38382	242	242	213	240.6	2.32838	1	213	0	XM_006140730.1	0	3133	2.32838	213	240.6	139	130.7	2.14301	0	139	0	XM_006140730.1	0	3133	2.14301	139	130.7
XM_006140731.1	63	63	63	1.65625	53.5	53.5	53.5	1.55729	0.219126	0.219126	0.219126	1.11054	96	96	1.98227	0	96	0	XM_006140731.1	0	3065	1.98227	96	96	96	108.5	1.98227	0	96	0	XM_006140731.1	0	3065	1.98227	96	108.5	159	149.5	2.2014	0	159	0	XM_006140731.1	0	3065	2.2014	159	149.5
XM_006140732.1	14	14	14	1.24138	23.3	23.3	23.3	1.40172	0.0939045	0.0939045	0.0939045	1.05325	58	58	1.76343	0	58	0	XM_006140732.1	0	1768	1.76343	58	58	72	81.3	1.85733	0	72	0	XM_006140732.1	0	1768	1.85733	72	81.3	70	65.8	1.8451	0	70	0	XM_006140732.1	0	1768	1.8451	70	65.8
XM_006140733.1	27	27	27	1.55102	22.5	22.5	22.5	1.45918	0.190618	0.190618	0.190618	1.11278	49	49	1.6902	0	49	0	XM_006140733.1	0	1702	1.6902	49	49	60	67.8	1.77815	0	60	0	XM_006140733.1	0	1702	1.77815	60	67.8	76	71.5	1.88081	0	76	0	XM_006140733.1	0	1702	1.88081	76	71.5
XM_006140734.1	79	79	-79	-3.13514	81.2	81.2	-81.2	-3.33333	0.496256	0.496256	-0.496256	-1.31645	116	116	2.06446	7	116	0	XM_006140734.1	0	2698	2.06446	116	116	66	74.6	1.81954	5	66	0	XM_006140734.1	0	2698	1.81954	66	74.6	37	34.8	1.5682	2	37	0	XM_006140734.1	0	2698	1.5682	37	34.8
XM_006140735.1	42	42	42	2.68	42.8	42.8	42.8	2.712	0.428135	0.428135	0.428135	1.30626	25	25	1.39794	1	25	0	XM_006140735.1	0	2701	1.39794	25	25	60	67.8	1.77815	4	60	0	XM_006140735.1	0	2701	1.77815	60	67.8	67	63	1.82607	4	67	0	XM_006140735.1	0	2701	1.82607	67	63
XM_006140736.1	25	25	-25	-2.47059	25.1	25.1	-25.1	-2.48521	0.3928	0.3928	-0.3928	-1.31923	42	42	1.62325	2	42	0	XM_006140736.1	0	2574	1.62325	42	42	17	19.2	1.23045	0	17	0	XM_006140736.1	0	2574	1.23045	17	19.2	18	16.9	1.25527	1	18	0	XM_006140736.1	0	2574	1.25527	18	16.9
XM_006140737.1	525	525	525	2.64577	456.5	456.5	456.5	2.3546	0.422552	0.422552	0.422552	1.16876	337	337	2.52763	337	337	0	XM_006140737.1	0	1736	2.52763	337	337	319	360.4	2.50379	319	319	0	XM_006140737.1	0	1736	2.50379	319	360.4	844	793.5	2.92634	844	844	0	XM_006140737.1	0	1736	2.92634	844	793.5
XM_006140738.1	154	154	-154	-2.32759	160.9	160.9	-160.9	-2.47479	0.366906	0.366906	-0.366906	-1.17772	270	270	2.43136	28	270	0	XM_006140738.1	0	2684	2.43136	270	270	180	203.4	2.25527	24	180	0	XM_006140738.1	0	2684	2.25527	180	203.4	116	109.1	2.06446	12	116	0	XM_006140738.1	0	2684	2.06446	116	109.1
XM_006140739.1	72	72	72	1.19672	78	78	78	1.21311	0.077993	0.077993	0.077993	1.03042	366	366	2.56348	35	366	0	XM_006140739.1	0	2566	2.56348	366	366	393	444	2.59439	45	393	0	XM_006140739.1	0	2566	2.59439	393	444	438	411.8	2.64147	45	438	0	XM_006140739.1	0	2566	2.64147	438	411.8
XM_006140740.1	39	39	39	1.6	24.4	24.4	24.4	1.33243	0.20412	0.20412	0.20412	1.11259	79	79	1.89763	79	79	0	XM_006140740.1	0	3049	1.89763	79	79	65	73.4	1.81291	65	65	0	XM_006140740.1	0	3049	1.81291	65	73.4	104	97.8	2.01703	104	104	0	XM_006140740.1	0	3049	2.01703	104	97.8
XM_006140741.1	9	9	9	10	10.3	10.3	10.3	11.3	1	1	1	#DIV/0!	1	1	0	0	1	0	XM_006140741.1	0	3325	0	1	1	10	11.3	1	2	10	0	XM_006140741.1	0	3325	1	10	11.3	7	6.6	0.845098	1	7	0	XM_006140741.1	0	3325	0.845098	7	6.6
XM_006140742.1	3	3	3	#DIV/0!	2.8	2.8	2.8	#DIV/0!	#DIV/0!	0.477121	#DIV/0!	0	0	0	#DIV/0!	0	0	0	XM_006140742.1	0	3137	#DIV/0!	0	0	1	1.1	0	0	1	0	XM_006140742.1	0	3137	0	1	1.1	3	2.8	0.477121	0	3	0	XM_006140742.1	0	3137	0.477121	3	2.8
XM_006140743.1	15	15	15	1.32609	5.4	5.4	5.4	1.10385	0.122572	0.122572	0.122572	1.07372	55	55	1.74036	19	55	0	XM_006140743.1	0	3411	1.74036	55	55	46	52	1.66276	9	46	0	XM_006140743.1	0	3411	1.66276	46	52	61	57.4	1.78533	12	61	0	XM_006140743.1	0	3411	1.78533	61	57.4
XM_006140744.1	84	84	-84	-2.29231	87.9	87.9	-87.9	-2.43863	0.360273	0.360273	-0.360273	-1.19873	149	149	2.17319	28	149	0	XM_006140744.1	0	577	2.17319	149	149	68	76.8	1.83251	23	68	0	XM_006140744.1	0	577	1.83251	68	76.8	65	61.1	1.81291	22	65	0	XM_006140744.1	0	577	1.81291	65	61.1
XM_006140745.1	2	2	2	1.5	1.1	1.1	1.1	1.24444	0.176091	0.176091	0.176091	1.29248	5	5	0.69897	0	5	0	XM_006140745.1	0	614	0.69897	5	5	4	4.5	0.60206	1	4	0	XM_006140745.1	0	614	0.60206	4	4.5	6	5.6	0.778151	1	6	0	XM_006140745.1	0	614	0.778151	6	5.6
XM_006140746.1	17	17	-17	-1.80952	17.3	17.3	-17.3	-1.83575	0.257564	0.257564	-0.257564	-1.1948	38	38	1.57978	38	38	0	XM_006140746.1	0	1874	1.57978	38	38	21	23.7	1.32222	21	21	0	XM_006140746.1	0	1874	1.32222	21	23.7	22	20.7	1.34242	22	22	0	XM_006140746.1	0	1874	1.34242	22	20.7
XM_006140747.1	8	8	-8	#DIV/0!	8	8	-8	#DIV/0!	#DIV/0!	0	#DIV/0!	0	8	8	0.90309	8	8	0	XM_006140747.1	0	5713	0.90309	8	8	0	0	#DIV/0!	0	0	0	XM_006140747.1	0	5713	#DIV/0!	0	0	0	0	#DIV/0!	0	0	0	XM_006140747.1	0	5713	#DIV/0!	0	0
XM_006140748.1	85	85	85	1.70248	72.7	72.7	72.7	1.60083	0.231082	0.231082	0.231082	1.11095	121	121	2.08279	121	121	0	XM_006140748.1	0	4171	2.08279	121	121	170	192.1	2.23045	170	170	0	XM_006140748.1	0	4171	2.23045	170	192.1	206	193.7	2.31387	206	206	0	XM_006140748.1	0	4171	2.31387	206	193.7
XM_006140749.1	16	16	-16	#DIV/0!	16	16	-16	#DIV/0!	#DIV/0!	0.50515	#DIV/0!	0	16	16	1.20412	16	16	0	XM_006140749.1	0	1241	1.20412	16	16	0	0	#DIV/0!	0	0	0	XM_006140749.1	0	1241	#DIV/0!	0	0	5	4.7	0.69897	5	5	0	XM_006140749.1	0	1241	0.69897	5	4.7
XM_006140750.1	6	6	6	3	7.2	7.2	7.2	3.4	0.477121	0.477121	0.477121	2	3	3	0.477121	3	3	0	XM_006140750.1	0	4077	0.477121	3	3	9	10.2	0.954243	9	9	0	XM_006140750.1	0	4077	0.954243	9	10.2	9	8.5	0.954243	9	9	0	XM_006140750.1	0	4077	0.954243	9	8.5
XM_006140751.1	124	124	124	4.02439	114.1	114.1	114.1	3.78293	0.6047	0.6047	0.6047	1.37494	41	41	1.61278	41	41	0	XM_006140751.1	0	3248	1.61278	41	41	41	46.3	1.61278	41	41	0	XM_006140751.1	0	3248	1.61278	41	46.3	165	155.1	2.21748	165	165	0	XM_006140751.1	0	3248	2.21748	165	155.1
XM_006140752.1	4	4	4	1.05634	17	17	-17	-1.25111	0.0238029	0.0238029	0.0238029	1.01286	71	71	1.85126	71	71	0	XM_006140752.1	0	7332	1.85126	71	71	75	84.7	1.87506	75	75	0	XM_006140752.1	0	7332	1.87506	75	84.7	72	67.7	1.85733	72	72	0	XM_006140752.1	0	7332	1.85733	72	67.7
XM_006140753.1	34	34	-34	-1.97143	35.2	35.2	-35.2	-2.04142	0.294781	0.294781	-0.294781	-1.19091	69	69	1.83885	69	69	0	XM_006140753.1	0	1003	1.83885	69	69	35	39.5	1.54407	35	35	0	XM_006140753.1	0	1003	1.54407	35	39.5	36	33.8	1.5563	36	36	0	XM_006140753.1	0	1003	1.5563	36	33.8
XM_006140754.1	4	4	-4	#DIV/0!	4	4	-4	#DIV/0!	#DIV/0!	0	#DIV/0!	0	4	4	0.60206	4	4	0	XM_006140754.1	0	449	0.60206	4	4	0	0	#DIV/0!	0	0	0	XM_006140754.1	0	449	#DIV/0!	0	0	0	0	#DIV/0!	0	0	0	XM_006140754.1	0	449	#DIV/0!	0	0
XM_006140755.1	58	58	-58	-2.01754	61.4	61.4	-61.4	-2.14552	0.304823	0.304823	-0.304823	-1.1736	115	115	2.0607	115	115	0	XM_006140755.1	0	1151	2.0607	115	115	73	82.5	1.86332	73	73	0	XM_006140755.1	0	1151	1.86332	73	82.5	57	53.6	1.75587	57	57	0	XM_006140755.1	0	1151	1.75587	57	53.6
XM_006140756.1	61	61	-61	-2.08929	64.3	64.3	-64.3	-2.22011	0.319998	0.319998	-0.319998	-1.18305	117	117	2.06819	117	117	0	XM_006140756.1	0	1314	2.06819	117	117	78	88.1	1.89209	78	78	0	XM_006140756.1	0	1314	1.89209	78	88.1	56	52.7	1.74819	56	56	0	XM_006140756.1	0	1314	1.74819	56	52.7
XM_006140757.1	17	17	-17	-3.42857	17.4	17.4	-17.4	-3.63636	0.535113	0.535113	-0.535113	-1.6332	24	24	1.38021	24	24	0	XM_006140757.1	0	4476	1.38021	24	24	13	14.7	1.11394	13	13	0	XM_006140757.1	0	4476	1.11394	13	14.7	7	6.6	0.845098	7	7	0	XM_006140757.1	0	4476	0.845098	7	6.6
XM_006140758.1	37	37	37	1.925	27.2	27.2	27.2	1.60177	0.284431	0.284431	0.284431	1.17754	68	68	1.83251	68	68	0	XM_006140758.1	0	994	1.83251	68	68	40	45.2	1.60206	40	40	0	XM_006140758.1	0	994	1.60206	40	45.2	77	72.4	1.88649	77	77	0	XM_006140758.1	0	994	1.88649	77	72.4
XM_006140759.1	4	4	-4	-1.17391	8.9	8.9	-8.9	-1.41204	0.0696359	0.0696359	-0.0696359	-1.05114	26	26	1.41497	26	26	0	XM_006140759.1	0	3700	1.41497	26	26	27	30.5	1.43136	27	27	0	XM_006140759.1	0	3700	1.43136	27	30.5	23	21.6	1.36173	23	23	0	XM_006140759.1	0	3700	1.36173	23	21.6
XM_006140760.1	118	118	118	2.09259	104.5	104.5	104.5	1.96759	0.320685	0.320685	0.320685	1.15771	108	108	2.03342	108	108	0	XM_006140760.1	0	7316	2.03342	108	108	168	189.8	2.22531	168	168	0	XM_006140760.1	0	7316	2.22531	168	189.8	226	212.5	2.35411	226	226	0	XM_006140760.1	0	7316	2.35411	226	212.5
XM_006140761.1	356	356	-356	-1.87042	302.9	302.9	-302.9	-1.65549	0.271938	0.271938	-0.271938	-1.10412	765	765	2.88366	765	765	0	XM_006140761.1	0	2387	2.88366	765	765	409	462.1	2.61172	409	409	0	XM_006140761.1	0	2387	2.61172	409	462.1	593	557.5	2.77305	593	593	0	XM_006140761.1	0	2387	2.77305	593	557.5
XM_006140762.1	7	7	-7	-1.14286	17.2	17.2	-17.2	-1.3731	0.0579919	0.0579919	-0.0579919	-1.03431	51	51	1.70757	51	51	0	XM_006140762.1	0	6939	1.70757	51	51	56	63.3	1.74819	56	56	0	XM_006140762.1	0	6939	1.74819	56	63.3	49	46.1	1.6902	49	49	0	XM_006140762.1	0	6939	1.6902	49	46.1
XM_006140763.1	13	13	-13	-1.68421	10.5	10.5	-10.5	-1.48837	0.226396	0.226396	-0.226396	-1.17704	32	32	1.50515	32	32	0	XM_006140763.1	0	2073	1.50515	32	32	19	21.5	1.27875	19	19	0	XM_006140763.1	0	2073	1.27875	19	21.5	28	26.3	1.44716	28	28	0	XM_006140763.1	0	2073	1.44716	28	26.3
XM_006140764.1	41	41	41	3.41176	37.5	37.5	37.5	3.20588	0.532979	0.532979	0.532979	1.43316	17	17	1.23045	0	17	0	XM_006140764.1	0	3198	1.23045	17	17	35	39.5	1.54407	0	35	0	XM_006140764.1	0	3198	1.54407	35	39.5	58	54.5	1.76343	0	58	0	XM_006140764.1	0	3198	1.76343	58	54.5
XM_006140765.1	20	20	20	2.42857	24.4	24.4	24.4	2.74286	0.385351	0.385351	0.385351	1.33622	14	14	1.14613	0	14	0	XM_006140765.1	0	1587	1.14613	14	14	34	38.4	1.53148	1	34	0	XM_006140765.1	0	1587	1.53148	34	38.4	30	28.2	1.47712	0	30	0	XM_006140765.1	0	1587	1.47712	30	28.2
XM_006140766.1	46	46	-46	-1.85185	49.2	49.2	-49.2	-1.9685	0.267606	0.267606	-0.267606	-1.15447	100	100	2	3	100	0	XM_006140766.1	0	2962	2	100	100	60	67.8	1.77815	1	60	0	XM_006140766.1	0	2962	1.77815	60	67.8	54	50.8	1.73239	0	54	0	XM_006140766.1	0	2962	1.73239	54	50.8
XM_006140767.1	45	45	45	3.64706	41.3	41.3	41.3	3.42941	0.561943	0.561943	0.561943	1.4567	17	17	1.23045	0	17	0	XM_006140767.1	0	2813	1.23045	17	17	23	26	1.36173	0	23	0	XM_006140767.1	0	2813	1.36173	23	26	62	58.3	1.79239	0	62	0	XM_006140767.1	0	2813	1.79239	62	58.3
XM_006140768.1	0	0	0	1	0	0	0	1	#NUM!	0	#DIV/0!	0	0	0	#DIV/0!	0	0	0	XM_006140768.1	0	3662	#DIV/0!	0	0	0	0	#DIV/0!	0	0	0	XM_006140768.1	0	3662	#DIV/0!	0	0	0	0	#DIV/0!	0	0	0	XM_006140768.1	0	3662	#DIV/0!	0	0
XM_006140769.1	1	1	1	#DIV/0!	0.9	0.9	0.9	#DIV/0!	#DIV/0!	0	#DIV/0!	0	0	0	#DIV/0!	0	0	0	XM_006140769.1	0	3623	#DIV/0!	0	0	0	0	#DIV/0!	0	0	0	XM_006140769.1	0	3623	#DIV/0!	0	0	1	0.9	0	0	1	0	XM_006140769.1	0	3623	0	1	0.9
XM_006140770.1	1	1	-1	#DIV/0!	1	1	-1	#DIV/0!	#DIV/0!	0	#DIV/0!	0	1	1	0	0	1	0	XM_006140770.1	0	3532	0	1	1	0	0	#DIV/0!	0	0	0	XM_006140770.1	0	3532	#DIV/0!	0	0	0	0	#DIV/0!	0	0	0	XM_006140770.1	0	3532	#DIV/0!	0	0
XM_006140771.1	0	0	0	1	0	0	0	1	#NUM!	0	#DIV/0!	0	0	0	#DIV/0!	0	0	0	XM_006140771.1	0	3490	#DIV/0!	0	0	0	0	#DIV/0!	0	0	0	XM_006140771.1	0	3490	#DIV/0!	0	0	0	0	#DIV/0!	0	0	0	XM_006140771.1	0	3490	#DIV/0!	0	0
XM_006140772.1	28	28	28	4.5	25.8	25.8	25.8	4.225	0.653213	0.653213	0.653213	1.72331	8	8	0.90309	8	8	0	XM_006140772.1	0	3933	0.90309	8	8	26	29.4	1.41497	26	26	0	XM_006140772.1	0	3933	1.41497	26	29.4	36	33.8	1.5563	36	36	0	XM_006140772.1	0	3933	1.5563	36	33.8
XM_006140773.1	20	20	20	2.11111	15.4	15.4	15.4	1.75862	0.324511	0.324511	0.324511	1.25852	22	22	1.34242	22	22	0	XM_006140773.1	0	992	1.34242	22	22	18	20.3	1.25527	18	18	0	XM_006140773.1	0	992	1.25527	18	20.3	38	35.7	1.57978	38	38	0	XM_006140773.1	0	992	1.57978	38	35.7
XM_006140774.1	168	168	168	3.27027	153.5	153.5	153.5	3.07432	0.514584	0.514584	0.514584	1.27529	74	74	1.86923	12	74	0	XM_006140774.1	0	2851	1.86923	74	74	152	171.7	2.18184	26	152	0	XM_006140774.1	0	2851	2.18184	152	171.7	242	227.5	2.38382	36	242	0	XM_006140774.1	0	2851	2.38382	242	227.5
XM_006140775.1	14	14	14	1.82353	12.4	12.4	12.4	1.72941	0.260913	0.260913	0.260913	1.21205	17	17	1.23045	1	17	0	XM_006140775.1	0	2743	1.23045	17	17	26	29.4	1.41497	3	26	0	XM_006140775.1	0	2743	1.41497	26	29.4	31	29.1	1.49136	3	31	0	XM_006140775.1	0	2743	1.49136	31	29.1
XM_006140776.1	72	72	72	1.96	57.2	57.2	57.2	1.70617	0.292256	0.292256	0.292256	1.15586	81	81	1.90849	81	81	0	XM_006140776.1	0	3068	1.90849	81	81	75	84.7	1.87506	75	75	0	XM_006140776.1	0	3068	1.87506	75	84.7	147	138.2	2.16732	147	147	0	XM_006140776.1	0	3068	2.16732	147	138.2
XM_006140777.1	62	62	62	1.44604	50	50	50	1.35971	0.160181	0.160181	0.160181	1.07475	139	139	2.14301	139	139	0	XM_006140777.1	0	1928	2.14301	139	139	155	175.1	2.19033	155	155	0	XM_006140777.1	0	1928	2.19033	155	175.1	201	189	2.3032	201	201	0	XM_006140777.1	0	1928	2.3032	201	189
XM_006140778.1	0	0	0	1	0	0	0	1	#NUM!	0	#DIV/0!	0	0	0	#DIV/0!	0	0	0	XM_006140778.1	0	3150	#DIV/0!	0	0	0	0	#DIV/0!	0	0	0	XM_006140778.1	0	3150	#DIV/0!	0	0	0	0	#DIV/0!	0	0	0	XM_006140778.1	0	3150	#DIV/0!	0	0
XM_006140779.1	2	2	2	3	1.8	1.8	1.8	2.8	0.477121	0.477121	0.477121	#DIV/0!	1	1	0	0	1	0	XM_006140779.1	0	1607	0	1	1	2	2.3	0.30103	0	2	0	XM_006140779.1	0	1607	0.30103	2	2.3	3	2.8	0.477121	0	3	0	XM_006140779.1	0	1607	0.477121	3	2.8
XM_006140780.1	2	2	2	2	2.5	2.5	2.5	2.25	0.30103	0.30103	0.30103	2	2	2	0.30103	0	2	0	XM_006140780.1	0	1522	0.30103	2	2	4	4.5	0.60206	0	4	0	XM_006140780.1	0	1522	0.60206	4	4.5	3	2.8	0.477121	0	3	0	XM_006140780.1	0	1522	0.477121	3	2.8
XM_006140781.1	1	1	-1	#DIV/0!	1.1	1.1	-1.1	#DIV/0!	#DIV/0!	0	#DIV/0!	0	1	1	0	0	1	0	XM_006140781.1	0	1475	0	1	1	1	1.1	0	0	1	0	XM_006140781.1	0	1475	0	1	1.1	0	0	#DIV/0!	0	0	0	XM_006140781.1	0	1475	#DIV/0!	0	0
XM_006140782.1	2	2	-2	#DIV/0!	2	2	-2	#DIV/0!	#DIV/0!	0	#DIV/0!	0	2	2	0.30103	2	2	0	XM_006140782.1	0	1950	0.30103	2	2	0	0	#DIV/0!	0	0	0	XM_006140782.1	0	1950	#DIV/0!	0	0	0	0	#DIV/0!	0	0	0	XM_006140782.1	0	1950	#DIV/0!	0	0
XM_006140783.1	0	0	0	1	0	0	0	1	#NUM!	0	#DIV/0!	0	0	0	#DIV/0!	0	0	0	XM_006140783.1	0	2853	#DIV/0!	0	0	0	0	#DIV/0!	0	0	0	XM_006140783.1	0	2853	#DIV/0!	0	0	0	0	#DIV/0!	0	0	0	XM_006140783.1	0	2853	#DIV/0!	0	0
XM_006140784.1	17	17	-17	-9.5	17.1	17.1	-17.1	-10	0.977724	0.977724	-0.977724	-4.24793	19	19	1.27875	2	19	0	XM_006140784.1	0	1435	1.27875	19	19	3	3.4	0.477121	0	3	0	XM_006140784.1	0	1435	0.477121	3	3.4	2	1.9	0.30103	0	2	0	XM_006140784.1	0	1435	0.30103	2	1.9
XM_006140785.1	2	2	-2	-1.66667	1.6	1.6	-1.6	-1.47059	0.221849	0.221849	-0.221849	-1.46497	5	5	0.69897	0	5	0	XM_006140785.1	0	1412	0.69897	5	5	3	3.4	0.477121	0	3	0	XM_006140785.1	0	1412	0.477121	3	3.4	5	4.7	0.69897	0	5	0	XM_006140785.1	0	1412	0.69897	5	4.7
XM_006140786.1	3	3	-3	-1.75	3.2	3.2	-3.2	-1.84211	0.243038	0.243038	-0.243038	-1.40368	7	7	0.845098	0	7	0	XM_006140786.1	0	1333	0.845098	7	7	4	4.5	0.60206	0	4	0	XM_006140786.1	0	1333	0.60206	4	4.5	4	3.8	0.60206	0	4	0	XM_006140786.1	0	1333	0.60206	4	3.8
XM_006140787.1	119	119	-119	-1.60714	113.8	113.8	-113.8	-1.56561	0.206054	0.206054	-0.206054	-1.08989	315	315	2.49831	315	315	0	XM_006140787.1	0	1544	2.49831	315	315	196	221.4	2.29226	196	196	0	XM_006140787.1	0	1544	2.29226	196	221.4	214	201.2	2.33041	214	214	0	XM_006140787.1	0	1544	2.33041	214	201.2
XM_006140788.1	37	37	37	1.47436	30.1	30.1	30.1	1.3859	0.168603	0.168603	0.168603	1.08911	78	78	1.89209	4	78	0	XM_006140788.1	0	2241	1.89209	78	78	86	97.2	1.9345	8	86	0	XM_006140788.1	0	2241	1.9345	86	97.2	115	108.1	2.0607	11	115	0	XM_006140788.1	0	2241	2.0607	115	108.1
XM_006140789.1	14	14	14	1.58333	11.7	11.7	11.7	1.4875	0.199572	0.199572	0.199572	1.1446	24	24	1.38021	1	24	0	XM_006140789.1	0	2152	1.38021	24	24	27	30.5	1.43136	1	27	0	XM_006140789.1	0	2152	1.43136	27	30.5	38	35.7	1.57978	3	38	0	XM_006140789.1	0	2152	1.57978	38	35.7
XM_006140790.1	84	84	84	1.41379	66.8	66.8	66.8	1.32906	0.150386	0.150386	0.150386	1.06517	203	203	2.3075	0	203	0	XM_006140790.1	0	2386	2.3075	203	203	231	261	2.36361	0	231	0	XM_006140790.1	0	2386	2.36361	231	261	287	269.8	2.45788	0	287	0	XM_006140790.1	0	2386	2.45788	287	269.8
XM_006140791.1	69	69	69	1.39429	55.5	55.5	55.5	1.31714	0.144352	0.144352	0.144352	1.06436	175	175	2.24304	0	175	0	XM_006140791.1	0	2386	2.24304	175	175	204	230.5	2.30963	0	204	0	XM_006140791.1	0	2386	2.30963	204	230.5	244	229.4	2.38739	0	244	0	XM_006140791.1	0	2386	2.38739	244	229.4
XM_006140792.1	0	0	0	1	0	0	0	1	#NUM!	0	#DIV/0!	0	0	0	#DIV/0!	0	0	0	XM_006140792.1	0	2241	#DIV/0!	0	0	0	0	#DIV/0!	0	0	0	XM_006140792.1	0	2241	#DIV/0!	0	0	0	0	#DIV/0!	0	0	0	XM_006140792.1	0	2241	#DIV/0!	0	0
XM_006140793.1	0	0	0	1	0	0	0	1	#NUM!	0	#DIV/0!	0	0	0	#DIV/0!	0	0	0	XM_006140793.1	0	2145	#DIV/0!	0	0	0	0	#DIV/0!	0	0	0	XM_006140793.1	0	2145	#DIV/0!	0	0	0	0	#DIV/0!	0	0	0	XM_006140793.1	0	2145	#DIV/0!	0	0
XM_006140794.1	178	178	178	1.79821	230	230	230	2.03139	0.25484	0.25484	0.25484	1.10852	223	223	2.3483	223	223	0	XM_006140794.1	0	10396	2.3483	223	223	401	453	2.60314	401	401	0	XM_006140794.1	0	10396	2.60314	401	453	385	362	2.58546	385	385	0	XM_006140794.1	0	10396	2.58546	385	362
XM_006140795.1	32	32	32	1.48485	30	30	30	1.45455	0.171682	0.171682	0.171682	1.09435	66	66	1.81954	66	66	0	XM_006140795.1	0	2129	1.81954	66	66	85	96	1.92942	85	85	0	XM_006140795.1	0	2129	1.92942	85	96	98	92.1	1.99123	98	98	0	XM_006140795.1	0	2129	1.99123	98	92.1
XM_006140796.1	0	0	0	1	0	0	0	1	#NUM!	0	#DIV/0!	0	0	0	#DIV/0!	0	0	0	XM_006140796.1	0	957	#DIV/0!	0	0	0	0	#DIV/0!	0	0	0	XM_006140796.1	0	957	#DIV/0!	0	0	0	0	#DIV/0!	0	0	0	XM_006140796.1	0	957	#DIV/0!	0	0
XM_006140797.1	19	19	19	1.86364	16.5	16.5	16.5	1.75	0.270361	0.270361	0.270361	1.2014	22	22	1.34242	22	22	0	XM_006140797.1	0	3109	1.34242	22	22	26	29.4	1.41497	26	26	0	XM_006140797.1	0	3109	1.41497	26	29.4	41	38.5	1.61278	41	41	0	XM_006140797.1	0	3109	1.61278	41	38.5
XM_006140798.1	0	0	0	1	0	0	0	1	#NUM!	0	#DIV/0!	0	0	0	#DIV/0!	0	0	0	XM_006140798.1	0	910	#DIV/0!	0	0	0	0	#DIV/0!	0	0	0	XM_006140798.1	0	910	#DIV/0!	0	0	0	0	#DIV/0!	0	0	0	XM_006140798.1	0	910	#DIV/0!	0	0
XM_006140799.1	38	38	38	1.71698	32.6	32.6	32.6	1.61509	0.234766	0.234766	0.234766	1.13615	53	53	1.72428	53	53	0	XM_006140799.1	0	1540	1.72428	53	53	73	82.5	1.86332	73	73	0	XM_006140799.1	0	1540	1.86332	73	82.5	91	85.6	1.95904	91	91	0	XM_006140799.1	0	1540	1.95904	91	85.6
XM_006140800.1	0	0	0	1	0	0	0	1	#NUM!	0	#DIV/0!	0	0	0	#DIV/0!	0	0	0	XM_006140800.1	0	2074	#DIV/0!	0	0	0	0	#DIV/0!	0	0	0	XM_006140800.1	0	2074	#DIV/0!	0	0	0	0	#DIV/0!	0	0	0	XM_006140800.1	0	2074	#DIV/0!	0	0
XM_006140801.1	0	0	0	1	0	0	0	1	#NUM!	0	#DIV/0!	0	0	0	#DIV/0!	0	0	0	XM_006140801.1	0	1864	#DIV/0!	0	0	0	0	#DIV/0!	0	0	0	XM_006140801.1	0	1864	#DIV/0!	0	0	0	0	#DIV/0!	0	0	0	XM_006140801.1	0	1864	#DIV/0!	0	0
XM_006140802.1	0	0	0	1	0	0	0	1	#NUM!	0	#DIV/0!	0	0	0	#DIV/0!	0	0	0	XM_006140802.1	0	1772	#DIV/0!	0	0	0	0	#DIV/0!	0	0	0	XM_006140802.1	0	1772	#DIV/0!	0	0	0	0	#DIV/0!	0	0	0	XM_006140802.1	0	1772	#DIV/0!	0	0
XM_006140803.1	1	1	1	1.2	0.6	0.6	0.6	1.12	0.0791812	0.0791812	0.0791812	1.11328	5	5	0.69897	5	5	0	XM_006140803.1	0	2266	0.69897	5	5	5	5.6	0.69897	5	5	0	XM_006140803.1	0	2266	0.69897	5	5.6	6	5.6	0.778151	6	6	0	XM_006140803.1	0	2266	0.778151	6	5.6
XM_006140804.1	0	0	0	1	0	0	0	1	#NUM!	0	#DIV/0!	0	0	0	#DIV/0!	0	0	0	XM_006140804.1	0	582	#DIV/0!	0	0	0	0	#DIV/0!	0	0	0	XM_006140804.1	0	582	#DIV/0!	0	0	0	0	#DIV/0!	0	0	0	XM_006140804.1	0	582	#DIV/0!	0	0
XM_006140805.1	3	3	3	#DIV/0!	2.8	2.8	2.8	#DIV/0!	#DIV/0!	0.176091	#DIV/0!	0	0	0	#DIV/0!	0	0	0	XM_006140805.1	0	3000	#DIV/0!	0	0	2	2.3	0.30103	2	2	0	XM_006140805.1	0	3000	0.30103	2	2.3	3	2.8	0.477121	3	3	0	XM_006140805.1	0	3000	0.477121	3	2.8
XM_006140806.1	46	46	46	1.80702	39.8	39.8	39.8	1.69825	0.256962	0.256962	0.256962	1.14634	57	57	1.75587	57	57	0	XM_006140806.1	0	3682	1.75587	57	57	62	70	1.79239	62	62	0	XM_006140806.1	0	3682	1.79239	62	70	103	96.8	2.01284	103	103	0	XM_006140806.1	0	3682	2.01284	103	96.8
XM_006140807.1	51	51	-51	-3.21739	52.4	52.4	-52.4	-3.42593	0.507504	0.507504	-0.507504	-1.37269	74	74	1.86923	74	74	0	XM_006140807.1	0	1986	1.86923	74	74	33	37.3	1.51851	33	33	0	XM_006140807.1	0	1986	1.51851	33	37.3	23	21.6	1.36173	23	23	0	XM_006140807.1	0	1986	1.36173	23	21.6
XM_006140808.1	29	29	29	3.07143	26.4	26.4	26.4	2.88571	0.48734	0.48734	0.48734	1.42521	14	14	1.14613	14	14	0	XM_006140808.1	0	1892	1.14613	14	14	31	35	1.49136	31	31	0	XM_006140808.1	0	1892	1.49136	31	35	43	40.4	1.63347	43	43	0	XM_006140808.1	0	1892	1.63347	43	40.4
XM_006140809.1	47	47	-47	-1.90385	50.1	50.1	-50.1	-2.02454	0.279632	0.279632	-0.279632	-1.16296	99	99	1.99564	0	99	0	XM_006140809.1	0	2600	1.99564	99	99	61	68.9	1.78533	0	61	0	XM_006140809.1	0	2600	1.78533	61	68.9	52	48.9	1.716	0	52	0	XM_006140809.1	0	2600	1.716	52	48.9
XM_006140810.1	82	82	82	1.37963	120.7	120.7	120.7	1.5588	0.139763	0.139763	0.139763	1.05987	216	216	2.33445	1	216	0	XM_006140810.1	0	2510	2.33445	216	216	298	336.7	2.47422	4	298	0	XM_006140810.1	0	2510	2.47422	298	336.7	252	236.9	2.4014	3	252	0	XM_006140810.1	0	2510	2.4014	252	236.9
XM_006140811.1	59	59	59	1.39597	86	86	86	1.57718	0.144877	0.144877	0.144877	1.06667	149	149	2.17319	149	149	0	XM_006140811.1	0	7317	2.17319	149	149	208	235	2.31806	208	208	0	XM_006140811.1	0	7317	2.31806	208	235	170	159.8	2.23045	170	170	0	XM_006140811.1	0	7317	2.23045	170	159.8
XM_006140812.1	16	16	-16	-3.66667	15.2	15.2	-15.2	-3.23529	0.564271	0.564271	-0.564271	-1.72514	22	22	1.34242	22	22	0	XM_006140812.1	0	3472	1.34242	22	22	6	6.8	0.778151	6	6	0	XM_006140812.1	0	3472	0.778151	6	6.8	19	17.9	1.27875	19	19	0	XM_006140812.1	0	3472	1.27875	19	17.9
XM_006140813.1	33	33	33	1.91667	42	42	42	2.16667	0.282547	0.282547	0.282547	1.18155	36	36	1.5563	36	36	0	XM_006140813.1	0	3772	1.5563	36	36	69	78	1.83885	69	69	0	XM_006140813.1	0	3772	1.83885	69	78	69	64.9	1.83885	69	69	0	XM_006140813.1	0	3772	1.83885	69	64.9
XM_006140814.1	30	30	-30	-4.33333	30.5	30.5	-30.5	-4.58824	0.636822	0.636822	-0.636822	-1.66736	39	39	1.59106	0	39	0	XM_006140814.1	0	3029	1.59106	39	39	11	12.4	1.04139	0	11	0	XM_006140814.1	0	3029	1.04139	11	12.4	9	8.5	0.954243	0	9	0	XM_006140814.1	0	3029	0.954243	9	8.5
XM_006140815.1	67	67	-67	-10.5714	67.4	67.4	-67.4	-11.2121	1.02413	1.02413	-1.02413	-2.21185	74	74	1.86923	1	74	0	XM_006140815.1	0	3193	1.86923	74	74	50	56.5	1.69897	3	50	0	XM_006140815.1	0	3193	1.69897	50	56.5	7	6.6	0.845098	0	7	0	XM_006140815.1	0	3193	0.845098	7	6.6
XM_006140816.1	0	0	0	1	0	0	0	1	#NUM!	0	#DIV/0!	0	0	0	#DIV/0!	0	0	0	XM_006140816.1	0	1872	#DIV/0!	0	0	0	0	#DIV/0!	0	0	0	XM_006140816.1	0	1872	#DIV/0!	0	0	0	0	#DIV/0!	0	0	0	XM_006140816.1	0	1872	#DIV/0!	0	0
XM_006140817.1	0	0	0	1	0	0	0	1	#NUM!	0	#DIV/0!	0	0	0	#DIV/0!	0	0	0	XM_006140817.1	0	1093	#DIV/0!	0	0	0	0	#DIV/0!	0	0	0	XM_006140817.1	0	1093	#DIV/0!	0	0	0	0	#DIV/0!	0	0	0	XM_006140817.1	0	1093	#DIV/0!	0	0
XM_006140818.1	84	84	84	2.03704	74.1	74.1	74.1	1.91481	0.308999	0.308999	0.308999	1.16191	81	81	1.90849	81	81	0	XM_006140818.1	0	3635	1.90849	81	81	111	125.4	2.04532	111	111	0	XM_006140818.1	0	3635	2.04532	111	125.4	165	155.1	2.21748	165	165	0	XM_006140818.1	0	3635	2.21748	165	155.1
XM_006140819.1	85	85	85	2.0119	101.3	101.3	101.3	2.20595	0.303607	0.303607	0.303607	1.15778	84	84	1.92428	84	84	0	XM_006140819.1	0	5783	1.92428	84	84	164	185.3	2.21484	164	164	0	XM_006140819.1	0	5783	2.21484	164	185.3	169	158.9	2.22789	169	169	0	XM_006140819.1	0	5783	2.22789	169	158.9
XM_006140820.1	0	0	0	1	0	0	0	1	#NUM!	0	#DIV/0!	0	0	0	#DIV/0!	0	0	0	XM_006140820.1	0	749	#DIV/0!	0	0	0	0	#DIV/0!	0	0	0	XM_006140820.1	0	749	#DIV/0!	0	0	0	0	#DIV/0!	0	0	0	XM_006140820.1	0	749	#DIV/0!	0	0
XM_006140821.1	3	3	3	#DIV/0!	3.4	3.4	3.4	#DIV/0!	#DIV/0!	0	#DIV/0!	0	0	0	#DIV/0!	0	0	0	XM_006140821.1	0	1628	#DIV/0!	0	0	3	3.4	0.477121	0	3	0	XM_006140821.1	0	1628	0.477121	3	3.4	0	0	#DIV/0!	0	0	0	XM_006140821.1	0	1628	#DIV/0!	0	0
XM_006140822.1	2	2	2	#DIV/0!	1.9	1.9	1.9	#DIV/0!	#DIV/0!	0.30103	#DIV/0!	0	0	0	#DIV/0!	0	0	0	XM_006140822.1	0	1490	#DIV/0!	0	0	1	1.1	0	0	1	0	XM_006140822.1	0	1490	0	1	1.1	2	1.9	0.30103	0	2	0	XM_006140822.1	0	1490	0.30103	2	1.9
XM_006140823.1	1	1	1	#DIV/0!	1.1	1.1	1.1	#DIV/0!	#DIV/0!	0	#DIV/0!	0	0	0	#DIV/0!	0	0	0	XM_006140823.1	0	1438	#DIV/0!	0	0	1	1.1	0	0	1	0	XM_006140823.1	0	1438	0	1	1.1	1	0.9	0	0	1	0	XM_006140823.1	0	1438	0	1	0.9
XM_006140824.1	33	33	33	1.54098	27.4	27.4	27.4	1.44918	0.187798	0.187798	0.187798	1.10519	61	61	1.78533	61	61	0	XM_006140824.1	0	3037	1.78533	61	61	66	74.6	1.81954	66	66	0	XM_006140824.1	0	3037	1.81954	66	74.6	94	88.4	1.97313	94	94	0	XM_006140824.1	0	3037	1.97313	94	88.4
XM_006140825.1	306	306	-306	-1.57845	337.6	337.6	-337.6	-1.67873	0.198231	0.198231	-0.198231	-1.07279	835	835	2.92169	835	835	0	XM_006140825.1	0	1846	2.92169	835	835	644	727.6	2.80889	644	644	0	XM_006140825.1	0	1846	2.80889	644	727.6	529	497.4	2.72346	529	529	0	XM_006140825.1	0	1846	2.72346	529	497.4
XM_006140826.1	20	20	-20	-1.34483	23.5	23.5	-23.5	-1.43119	0.128667	0.128667	-0.128667	-1.07296	78	78	1.89209	78	78	0	XM_006140826.1	0	1671	1.89209	78	78	59	66.7	1.77085	59	59	0	XM_006140826.1	0	1671	1.77085	59	66.7	58	54.5	1.76343	58	58	0	XM_006140826.1	0	1671	1.76343	58	54.5
XM_006140827.1	12	12	12	7	11.2	11.2	11.2	6.6	0.845098	0.845098	0.845098	3.80735	2	2	0.30103	2	2	0	XM_006140827.1	0	1067	0.30103	2	2	6	6.8	0.778151	6	6	0	XM_006140827.1	0	1067	0.778151	6	6.8	14	13.2	1.14613	14	14	0	XM_006140827.1	0	1067	1.14613	14	13.2
XM_006140828.1	24	24	-24	-1.55814	35.3	35.3	-35.3	-1.87376	0.192606	0.192606	-0.192606	-1.11791	44	44	1.64345	31	44	0	XM_006140828.1	0	3736	1.64345	44	44	67	75.7	1.82607	36	67	0	XM_006140828.1	0	3736	1.82607	67	75.7	43	40.4	1.63347	26	43	0	XM_006140828.1	0	3736	1.63347	43	40.4
XM_006140829.1	4	4	4	2.33333	5.1	5.1	-5.1	-2.82143	0.367977	0.367977	0.367977	1.77124	3	3	0.477121	1	3	0	XM_006140829.1	0	2203	0.477121	3	3	7	7.9	0.845098	3	7	0	XM_006140829.1	0	2203	0.845098	7	7.9	3	2.8	0.477121	2	3	0	XM_006140829.1	0	2203	0.477121	3	2.8
XM_006140830.1	0	0	0	1	0	0	0	1	#NUM!	0	#DIV/0!	0	0	0	#DIV/0!	0	0	0	XM_006140830.1	0	379	#DIV/0!	0	0	0	0	#DIV/0!	0	0	0	XM_006140830.1	0	379	#DIV/0!	0	0	0	0	#DIV/0!	0	0	0	XM_006140830.1	0	379	#DIV/0!	0	0
XM_006140831.1	43	43	43	1.52439	59.2	59.2	59.2	1.72195	0.183096	0.183096	0.183096	1.09567	82	82	1.91381	2	82	0	XM_006140831.1	0	4063	1.91381	82	82	125	141.2	2.09691	5	125	0	XM_006140831.1	0	4063	2.09691	125	141.2	112	105.3	2.04922	7	112	0	XM_006140831.1	0	4063	2.04922	112	105.3
XM_006140832.1	35	35	35	3.05882	29.7	29.7	29.7	2.54688	0.485554	0.485554	0.485554	1.39462	22	22	1.34242	0	22	0	XM_006140832.1	0	4058	1.34242	22	22	17	19.2	1.23045	0	17	0	XM_006140832.1	0	4058	1.23045	17	19.2	52	48.9	1.716	2	52	0	XM_006140832.1	0	4058	1.716	52	48.9
XM_006140833.1	43	43	43	1.17339	6.6	6.6	-6.6	-1.02412	0.0694413	0.0694413	0.0694413	1.029	280	280	2.44716	280	280	0	XM_006140833.1	0	1413	2.44716	280	280	248	280.2	2.39445	248	248	0	XM_006140833.1	0	1413	2.39445	248	280.2	291	273.6	2.46389	291	291	0	XM_006140833.1	0	1413	2.46389	291	273.6
XM_006140834.1	26	26	-26	-1.21667	52.1	52.1	-52.1	-1.46188	0.0851716	0.0851716	-0.0851716	-1.04096	133	133	2.12385	2	133	0	XM_006140834.1	0	2307	2.12385	133	133	146	164.9	2.16435	11	146	0	XM_006140834.1	0	2307	2.16435	146	164.9	120	112.8	2.07918	8	120	0	XM_006140834.1	0	2307	2.07918	120	112.8
XM_006140835.1	34	34	-34	-3.42857	34.8	34.8	-34.8	-3.63636	0.535113	0.535113	-0.535113	-1.46689	48	48	1.68124	0	48	0	XM_006140835.1	0	2259	1.68124	48	48	17	19.2	1.23045	0	17	0	XM_006140835.1	0	2259	1.23045	17	19.2	14	13.2	1.14613	0	14	0	XM_006140835.1	0	2259	1.14613	14	13.2
XM_006140836.1	227	227	227	2.56552	204.7	204.7	204.7	2.41172	0.409175	0.409175	0.409175	1.18931	145	145	2.16137	145	145	0	XM_006140836.1	0	5605	2.16137	145	145	237	267.8	2.37475	237	237	0	XM_006140836.1	0	5605	2.37475	237	267.8	372	349.7	2.57054	372	372	0	XM_006140836.1	0	5605	2.57054	372	349.7
XM_006140837.1	46	46	-46	-1.12707	104.8	104.8	-104.8	-1.30796	0.0519516	0.0519516	-0.0519516	-1.0203	408	408	2.61066	76	408	0	XM_006140837.1	0	1045	2.61066	408	408	394	445.1	2.5955	55	394	0	XM_006140837.1	0	1045	2.5955	394	445.1	362	340.3	2.55871	45	362	0	XM_006140837.1	0	1045	2.55871	362	340.3
XM_006140838.1	6	6	-6	-2.2	7.7	7.7	-7.7	-2.6383	0.342423	0.342423	-0.342423	-1.4899	8	8	0.90309	1	8	0	XM_006140838.1	0	1078	0.90309	8	8	11	12.4	1.04139	1	11	0	XM_006140838.1	0	1078	1.04139	11	12.4	5	4.7	0.69897	0	5	0	XM_006140838.1	0	1078	0.69897	5	4.7
XM_006140839.1	4	4	4	1.66667	2.6	2.6	2.6	1.38235	0.221849	0.221849	0.221849	1.2851	9	9	0.954243	1	9	0	XM_006140839.1	0	950	0.954243	9	9	6	6.8	0.778151	0	6	0	XM_006140839.1	0	950	0.778151	6	6.8	10	9.4	1	0	10	0	XM_006140839.1	0	950	1	10	9.4
XM_006140840.1	0	0	0	1	0	0	0	1	#NUM!	0	#DIV/0!	0	0	0	#DIV/0!	0	0	0	XM_006140840.1	0	3513	#DIV/0!	0	0	0	0	#DIV/0!	0	0	0	XM_006140840.1	0	3513	#DIV/0!	0	0	0	0	#DIV/0!	0	0	0	XM_006140840.1	0	3513	#DIV/0!	0	0
XM_006140841.1	3	3	-3	#DIV/0!	3.4	3.4	-3.4	#DIV/0!	#DIV/0!	0	#DIV/0!	0	3	3	0.477121	3	3	0	XM_006140841.1	0	1803	0.477121	3	3	3	3.4	0.477121	3	3	0	XM_006140841.1	0	1803	0.477121	3	3.4	0	0	#DIV/0!	0	0	0	XM_006140841.1	0	1803	#DIV/0!	0	0
XM_006140842.1	1	1	-1	#DIV/0!	1	1	-1	#DIV/0!	#DIV/0!	0	#DIV/0!	0	1	1	0	1	1	0	XM_006140842.1	0	8569	0	1	1	0	0	#DIV/0!	0	0	0	XM_006140842.1	0	8569	#DIV/0!	0	0	0	0	#DIV/0!	0	0	0	XM_006140842.1	0	8569	#DIV/0!	0	0
XM_006140843.1	1	1	-1	#DIV/0!	1	1	-1	#DIV/0!	#DIV/0!	0	#DIV/0!	0	1	1	0	1	1	0	XM_006140843.1	0	321	0	1	1	0	0	#DIV/0!	0	0	0	XM_006140843.1	0	321	#DIV/0!	0	0	0	0	#DIV/0!	0	0	0	XM_006140843.1	0	321	#DIV/0!	0	0
XM_006140844.1	12	12	12	3	10.9	10.9	10.9	2.81667	0.477121	0.477121	0.477121	1.61315	6	6	0.778151	6	6	0	XM_006140844.1	0	812	0.778151	6	6	12	13.6	1.07918	12	12	0	XM_006140844.1	0	812	1.07918	12	13.6	18	16.9	1.25527	18	18	0	XM_006140844.1	0	812	1.25527	18	16.9
XM_006140845.1	9	9	9	2.28571	8	8	8	2.14286	0.359022	0.359022	0.359022	1.42483	7	7	0.845098	7	7	0	XM_006140845.1	0	722	0.845098	7	7	11	12.4	1.04139	11	11	0	XM_006140845.1	0	722	1.04139	11	12.4	16	15	1.20412	16	16	0	XM_006140845.1	0	722	1.20412	16	15
XM_006140846.1	4	4	-4	-5	4.1	4.1	-4.1	-5.55556	0.69897	0.69897	-0.69897	#DIV/0!	5	5	0.69897	5	5	0	XM_006140846.1	0	1745	0.69897	5	5	1	1.1	0	1	1	0	XM_006140846.1	0	1745	0	1	1.1	1	0.9	0	1	1	0	XM_006140846.1	0	1745	0	1	0.9
XM_006140847.1	1917	1917	1917	2.06559	1694.7	1694.7	1694.7	1.94202	0.315045	0.315045	0.315045	1.09679	1799	1799	3.25503	1795	1799	0	XM_006140847.1	0	2312	3.25503	1799	1799	3027	3419.7	3.48101	3022	3027	0	XM_006140847.1	0	2312	3.48101	3027	3419.7	3716	3493.7	3.57008	3714	3716	0	XM_006140847.1	0	2312	3.57008	3716	3493.7
XM_006140848.1	1	1	-1	#DIV/0!	1	1	-1	#DIV/0!	#DIV/0!	0	#DIV/0!	0	1	1	0	1	1	0	XM_006140848.1	0	499	0	1	1	0	0	#DIV/0!	0	0	0	XM_006140848.1	0	499	#DIV/0!	0	0	0	0	#DIV/0!	0	0	0	XM_006140848.1	0	499	#DIV/0!	0	0
XM_006140849.1	1	1	-1	#DIV/0!	1	1	-1	#DIV/0!	#DIV/0!	0	#DIV/0!	0	1	1	0	1	1	0	XM_006140849.1	0	2872	0	1	1	0	0	#DIV/0!	0	0	0	XM_006140849.1	0	2872	#DIV/0!	0	0	0	0	#DIV/0!	0	0	0	XM_006140849.1	0	2872	#DIV/0!	0	0
XM_006140850.1	4	4	-4	-1.5	4.9	4.9	-4.9	-1.65333	0.176091	0.176091	-0.176091	-1.19499	12	12	1.07918	12	12	0	XM_006140850.1	0	1996	1.07918	12	12	11	12.4	1.04139	11	11	0	XM_006140850.1	0	1996	1.04139	11	12.4	8	7.5	0.90309	8	8	0	XM_006140850.1	0	1996	0.90309	8	7.5
XM_006140851.1	152	152	-152	-3.53333	150.9	150.9	-150.9	-3.46972	0.548185	0.548185	-0.548185	-1.30829	212	212	2.32634	212	212	0	XM_006140851.1	0	927	2.32634	212	212	60	67.8	1.77815	60	60	0	XM_006140851.1	0	927	1.77815	60	67.8	65	61.1	1.81291	65	65	0	XM_006140851.1	0	927	1.81291	65	61.1
XM_006140852.1	11	11	-11	-1.26829	13.5	13.5	-13.5	-1.35065	0.103219	0.103219	-0.103219	-1.064	52	52	1.716	52	52	0	XM_006140852.1	0	1343	1.716	52	52	42	47.4	1.62325	42	42	0	XM_006140852.1	0	1343	1.62325	42	47.4	41	38.5	1.61278	41	41	0	XM_006140852.1	0	1343	1.61278	41	38.5
XM_006140853.1	60	60	60	2.30435	53.7	53.7	53.7	2.16739	0.362548	0.362548	0.362548	1.21804	46	46	1.66276	46	46	0	XM_006140853.1	0	4684	1.66276	46	46	61	68.9	1.78533	61	61	0	XM_006140853.1	0	4684	1.78533	61	68.9	106	99.7	2.02531	106	106	0	XM_006140853.1	0	4684	2.02531	106	99.7
XM_006140854.1	65	65	65	10.2857	59.8	59.8	59.8	8.56962	1.01223	1.01223	1.01223	2.19777	9	9	0.954243	9	9	0	XM_006140854.1	0	3094	0.954243	9	9	7	7.9	0.845098	7	7	0	XM_006140854.1	0	3094	0.845098	7	7.9	72	67.7	1.85733	72	72	0	XM_006140854.1	0	3094	1.85733	72	67.7
XM_006140855.1	1	1	-1	-1.125	2.7	2.7	-2.7	-1.36	0.0511525	0.0511525	-0.0511525	-1.05664	9	9	0.954243	9	9	0	XM_006140855.1	0	2200	0.954243	9	9	9	10.2	0.954243	9	9	0	XM_006140855.1	0	2200	0.954243	9	10.2	8	7.5	0.90309	8	8	0	XM_006140855.1	0	2200	0.90309	8	7.5
XM_006140856.1	44	44	44	1.46316	26.7	26.7	26.7	1.25673	0.165291	0.165291	0.165291	1.08358	104	104	2.01703	14	104	0	XM_006140856.1	0	930	2.01703	104	104	95	107.3	1.97772	10	95	0	XM_006140856.1	0	930	1.97772	95	107.3	139	130.7	2.14301	21	139	0	XM_006140856.1	0	930	2.14301	139	130.7
XM_006140857.1	49	49	49	1.72059	42	42	42	1.61765	0.235677	0.235677	0.235677	1.12861	68	68	1.83251	9	68	0	XM_006140857.1	0	927	1.83251	68	68	97	109.6	1.98677	12	97	0	XM_006140857.1	0	927	1.98677	97	109.6	117	110	2.06819	21	117	0	XM_006140857.1	0	927	2.06819	117	110
XM_006140858.1	22	22	22	1.64706	14.3	14.3	14.3	1.3724	0.216709	0.216709	0.216709	1.1415	40	40	1.60206	0	40	0	XM_006140858.1	0	4020	1.60206	40	40	34	38.4	1.53148	0	34	0	XM_006140858.1	0	4020	1.53148	34	38.4	56	52.7	1.74819	0	56	0	XM_006140858.1	0	4020	1.74819	56	52.7
XM_006140859.1	66	66	66	2.73684	79.5	79.5	79.5	3.09211	0.43725	0.43725	0.43725	1.27678	38	38	1.57978	0	38	0	XM_006140859.1	0	4012	1.57978	38	38	104	117.5	2.01703	2	104	0	XM_006140859.1	0	4012	2.01703	104	117.5	67	63	1.82607	0	67	0	XM_006140859.1	0	4012	1.82607	67	63
XM_006140860.1	20	20	20	1.5	16.4	16.4	16.4	1.41	0.176091	0.176091	0.176091	1.10992	40	40	1.60206	0	40	0	XM_006140860.1	0	4169	1.60206	40	40	43	48.6	1.63347	0	43	0	XM_006140860.1	0	4169	1.63347	43	48.6	60	56.4	1.77815	0	60	0	XM_006140860.1	0	4169	1.77815	60	56.4
XM_006140861.1	35	35	35	1.92105	30.6	30.6	30.6	1.80526	0.283539	0.283539	0.283539	1.17948	38	38	1.57978	0	38	0	XM_006140861.1	0	4160	1.57978	38	38	38	42.9	1.57978	0	38	0	XM_006140861.1	0	4160	1.57978	38	42.9	73	68.6	1.86332	0	73	0	XM_006140861.1	0	4160	1.86332	73	68.6
XM_006140862.1	40	40	40	2.25	31.5	31.5	31.5	1.87017	0.352183	0.352183	0.352183	1.23399	45	45	1.65321	0	45	0	XM_006140862.1	0	3992	1.65321	45	45	32	36.2	1.50515	0	32	0	XM_006140862.1	0	3992	1.50515	32	36.2	72	67.7	1.85733	0	72	0	XM_006140862.1	0	3992	1.85733	72	67.7
XM_006140863.1	166	166	-166	-3.96429	169.3	169.3	-169.3	-4.21252	0.598165	0.598165	-0.598165	-1.34216	222	222	2.34635	222	222	0	XM_006140863.1	0	2079	2.34635	222	222	95	107.3	1.97772	95	95	0	XM_006140863.1	0	2079	1.97772	95	107.3	56	52.7	1.74819	56	56	0	XM_006140863.1	0	2079	1.74819	56	52.7
XM_006140864.1	5	5	5	1.55556	5.7	5.7	5.7	1.63333	0.191886	0.191886	0.191886	1.20109	9	9	0.954243	9	9	0	XM_006140864.1	0	1384	0.954243	9	9	13	14.7	1.11394	13	13	0	XM_006140864.1	0	1384	1.11394	13	14.7	14	13.2	1.14613	14	14	0	XM_006140864.1	0	1384	1.14613	14	13.2
XM_006140865.1	1	1	1	1.07143	2.9	2.9	2.9	1.20714	0.0299632	0.0299632	0.0299632	1.02614	14	14	1.14613	14	14	0	XM_006140865.1	0	3907	1.14613	14	14	15	16.9	1.17609	15	15	0	XM_006140865.1	0	3907	1.17609	15	16.9	15	14.1	1.17609	15	15	0	XM_006140865.1	0	3907	1.17609	15	14.1
XM_006140866.1	193	193	-193	#DIV/0!	193	193	-193	#DIV/0!	#DIV/0!	0	#DIV/0!	0	193	193	2.28556	2	193	0	XM_006140866.1	0	1245	2.28556	193	193	0	0	#DIV/0!	0	0	0	XM_006140866.1	0	1245	#DIV/0!	0	0	0	0	#DIV/0!	0	0	0	XM_006140866.1	0	1245	#DIV/0!	0	0
XM_006140867.1	60	60	-60	#DIV/0!	60	60	-60	#DIV/0!	#DIV/0!	0	#DIV/0!	0	60	60	1.77815	0	60	0	XM_006140867.1	0	1256	1.77815	60	60	0	0	#DIV/0!	0	0	0	XM_006140867.1	0	1256	#DIV/0!	0	0	0	0	#DIV/0!	0	0	0	XM_006140867.1	0	1256	#DIV/0!	0	0
XM_006140868.1	0	0	0	1	0	0	0	1	#NUM!	0	#DIV/0!	0	0	0	#DIV/0!	0	0	0	XM_006140868.1	0	972	#DIV/0!	0	0	0	0	#DIV/0!	0	0	0	XM_006140868.1	0	972	#DIV/0!	0	0	0	0	#DIV/0!	0	0	0	XM_006140868.1	0	972	#DIV/0!	0	0
XM_006140869.1	1	1	1	#DIV/0!	0.9	0.9	0.9	#DIV/0!	#DIV/0!	0	#DIV/0!	0	0	0	#DIV/0!	0	0	0	XM_006140869.1	0	2310	#DIV/0!	0	0	0	0	#DIV/0!	0	0	0	XM_006140869.1	0	2310	#DIV/0!	0	0	1	0.9	0	1	1	0	XM_006140869.1	0	2310	0	1	0.9
XM_006140870.1	20	20	-20	-1.86957	21.4	21.4	-21.4	-1.99074	0.271741	0.271741	-0.271741	-1.19956	43	43	1.63347	26	43	0	XM_006140870.1	0	1083	1.63347	43	43	25	28.2	1.39794	20	25	0	XM_006140870.1	0	1083	1.39794	25	28.2	23	21.6	1.36173	15	23	0	XM_006140870.1	0	1083	1.36173	23	21.6
XM_006140871.1	8	8	8	5	7.4	7.4	7.4	4.7	0.69897	0.69897	0.69897	3.32193	2	2	0.30103	1	2	0	XM_006140871.1	0	655	0.30103	2	2	6	6.8	0.778151	4	6	0	XM_006140871.1	0	655	0.778151	6	6.8	10	9.4	1	4	10	0	XM_006140871.1	0	655	1	10	9.4
XM_006140872.1	1	1	-1	#DIV/0!	1	1	-1	#DIV/0!	#DIV/0!	0	#DIV/0!	0	1	1	0	0	1	0	XM_006140872.1	0	1606	0	1	1	0	0	#DIV/0!	0	0	0	XM_006140872.1	0	1606	#DIV/0!	0	0	0	0	#DIV/0!	0	0	0	XM_006140872.1	0	1606	#DIV/0!	0	0
XM_006140873.1	2	2	2	#DIV/0!	1.9	1.9	1.9	#DIV/0!	#DIV/0!	0.30103	#DIV/0!	0	0	0	#DIV/0!	0	0	0	XM_006140873.1	0	1563	#DIV/0!	0	0	1	1.1	0	0	1	0	XM_006140873.1	0	1563	0	1	1.1	2	1.9	0.30103	0	2	0	XM_006140873.1	0	1563	0.30103	2	1.9
XM_006140874.1	0	0	0	1	0	0	0	1	#NUM!	0	#DIV/0!	0	0	0	#DIV/0!	0	0	0	XM_006140874.1	0	1476	#DIV/0!	0	0	0	0	#DIV/0!	0	0	0	XM_006140874.1	0	1476	#DIV/0!	0	0	0	0	#DIV/0!	0	0	0	XM_006140874.1	0	1476	#DIV/0!	0	0
XM_006140875.1	1519	1519	-1519	-2.60232	1504.2	1504.2	-1504.2	-2.56232	0.415361	0.415361	-0.415361	-1.13953	2467	2467	3.39217	2466	2467	0	XM_006140875.1	0	360	3.39217	2467	2467	948	1071	2.97681	947	948	0	XM_006140875.1	0	360	2.97681	948	1071	1024	962.8	3.0103	1023	1024	0	XM_006140875.1	0	360	3.0103	1024	962.8
XM_006140876.1	30	30	30	1.2	28.5	28.5	28.5	1.19	0.0791812	0.0791812	0.0791812	1.03639	150	150	2.17609	7	150	0	XM_006140876.1	0	3007	2.17609	150	150	158	178.5	2.19866	14	158	0	XM_006140876.1	0	3007	2.19866	158	178.5	180	169.2	2.25527	13	180	0	XM_006140876.1	0	3007	2.25527	180	169.2
XM_006140877.1	59	59	59	6.9	54.9	54.9	54.9	6.49	0.838849	0.838849	0.838849	1.83885	10	10	1	0	10	0	XM_006140877.1	0	2943	1	10	10	36	40.7	1.5563	2	36	0	XM_006140877.1	0	2943	1.5563	36	40.7	69	64.9	1.83885	4	69	0	XM_006140877.1	0	2943	1.83885	69	64.9
XM_006140878.1	38	38	38	2.22581	33.9	33.9	33.9	2.09355	0.347487	0.347487	0.347487	1.233	31	31	1.49136	31	31	0	XM_006140878.1	0	3431	1.49136	31	31	43	48.6	1.63347	43	43	0	XM_006140878.1	0	3431	1.63347	43	48.6	69	64.9	1.83885	69	69	0	XM_006140878.1	0	3431	1.83885	69	64.9
XM_006140879.1	0	0	0	1	0	0	0	1	#NUM!	0	#DIV/0!	0	0	0	#DIV/0!	0	0	0	XM_006140879.1	0	6591	#DIV/0!	0	0	0	0	#DIV/0!	0	0	0	XM_006140879.1	0	6591	#DIV/0!	0	0	0	0	#DIV/0!	0	0	0	XM_006140879.1	0	6591	#DIV/0!	0	0
XM_006140880.1	1	1	-1	#DIV/0!	1.1	1.1	-1.1	#DIV/0!	#DIV/0!	0	#DIV/0!	0	1	1	0	1	1	0	XM_006140880.1	0	554	0	1	1	1	1.1	0	1	1	0	XM_006140880.1	0	554	0	1	1.1	0	0	#DIV/0!	0	0	0	XM_006140880.1	0	554	#DIV/0!	0	0
XM_006140881.1	1	1	-1	#DIV/0!	1	1	-1	#DIV/0!	#DIV/0!	0	#DIV/0!	0	1	1	0	0	1	0	XM_006140881.1	0	461	0	1	1	0	0	#DIV/0!	0	0	0	XM_006140881.1	0	461	#DIV/0!	0	0	1	0.9	0	0	1	0	XM_006140881.1	0	461	0	1	0.9
XM_006140882.1	50	50	-50	-1.29762	30.9	30.9	-30.9	-1.16515	0.113147	0.113147	-0.113147	-1.05085	218	218	2.33846	218	218	0	XM_006140882.1	0	1788	2.33846	218	218	168	189.8	2.22531	168	168	0	XM_006140882.1	0	1788	2.22531	168	189.8	199	187.1	2.29885	199	199	0	XM_006140882.1	0	1788	2.29885	199	187.1
XM_006140883.1	3	3	-3	-1.3	3.6	3.6	-3.6	-1.38298	0.113943	0.113943	-0.113943	-1.11394	13	13	1.11394	1	13	0	XM_006140883.1	0	838	1.11394	13	13	11	12.4	1.04139	0	11	0	XM_006140883.1	0	838	1.04139	11	12.4	10	9.4	1	0	10	0	XM_006140883.1	0	838	1	10	9.4
XM_006140884.1	51	51	51	1.60714	42.9	42.9	42.9	1.51071	0.206054	0.206054	0.206054	1.10708	84	84	1.92428	6	84	0	XM_006140884.1	0	757	1.92428	84	84	110	124.3	2.04139	13	110	0	XM_006140884.1	0	757	2.04139	110	124.3	135	126.9	2.13033	11	135	0	XM_006140884.1	0	757	2.13033	135	126.9
XM_006140885.1	1	1	-1	-2	1.1	1.1	-1.1	-2.22222	0.30103	0.30103	-0.30103	#DIV/0!	2	2	0.30103	2	2	0	XM_006140885.1	0	1578	0.30103	2	2	1	1.1	0	1	1	0	XM_006140885.1	0	1578	0	1	1.1	1	0.9	0	1	1	0	XM_006140885.1	0	1578	0	1	0.9
XM_006140886.1	19	19	-19	-1.65517	15.2	15.2	-15.2	-1.46341	0.218843	0.218843	-0.218843	-1.14965	48	48	1.68124	0	48	0	XM_006140886.1	0	1568	1.68124	48	48	29	32.8	1.4624	0	29	0	XM_006140886.1	0	1568	1.4624	29	32.8	36	33.8	1.5563	0	36	0	XM_006140886.1	0	1568	1.5563	36	33.8
XM_006140887.1	100	100	-100	-1.88496	85.3	85.3	-85.3	-1.66797	0.275301	0.275301	-0.275301	-1.13409	213	213	2.32838	6	213	0	XM_006140887.1	0	1514	2.32838	213	213	113	127.7	2.05308	5	113	0	XM_006140887.1	0	1514	2.05308	113	127.7	137	128.8	2.13672	6	137	0	XM_006140887.1	0	1514	2.13672	137	128.8
XM_006140888.1	0	0	0	1	0	0	0	1	#NUM!	0	#DIV/0!	0	0	0	#DIV/0!	0	0	0	XM_006140888.1	0	633	#DIV/0!	0	0	0	0	#DIV/0!	0	0	0	XM_006140888.1	0	633	#DIV/0!	0	0	0	0	#DIV/0!	0	0	0	XM_006140888.1	0	633	#DIV/0!	0	0
XM_006140889.1	13	13	13	1.59091	10.9	10.9	10.9	1.49545	0.201645	0.201645	0.201645	1.15021	22	22	1.34242	22	22	0	XM_006140889.1	0	1285	1.34242	22	22	29	32.8	1.4624	29	29	0	XM_006140889.1	0	1285	1.4624	29	32.8	35	32.9	1.54407	35	35	0	XM_006140889.1	0	1285	1.54407	35	32.9
XM_006140890.1	0	0	0	1	0	0	0	1	#NUM!	0	#DIV/0!	0	0	0	#DIV/0!	0	0	0	XM_006140890.1	0	3018	#DIV/0!	0	0	0	0	#DIV/0!	0	0	0	XM_006140890.1	0	3018	#DIV/0!	0	0	0	0	#DIV/0!	0	0	0	XM_006140890.1	0	3018	#DIV/0!	0	0
XM_006140891.1	12	12	12	3.4	11	11	11	3.2	0.531479	0.531479	0.531479	1.76037	5	5	0.69897	5	5	0	XM_006140891.1	0	1794	0.69897	5	5	11	12.4	1.04139	11	11	0	XM_006140891.1	0	1794	1.04139	11	12.4	17	16	1.23045	17	17	0	XM_006140891.1	0	1794	1.23045	17	16
XM_006140892.1	1	1	1	#DIV/0!	1.1	1.1	1.1	#DIV/0!	#DIV/0!	0	#DIV/0!	0	0	0	#DIV/0!	0	0	0	XM_006140892.1	0	700	#DIV/0!	0	0	1	1.1	0	1	1	0	XM_006140892.1	0	700	0	1	1.1	1	0.9	0	1	1	0	XM_006140892.1	0	700	0	1	0.9
XM_006140893.1	1	1	-1	-1.33333	0.6	0.6	-0.6	-1.17647	0.124939	0.124939	-0.124939	-1.26186	4	4	0.60206	4	4	0	XM_006140893.1	0	1561	0.60206	4	4	3	3.4	0.477121	3	3	0	XM_006140893.1	0	1561	0.477121	3	3.4	4	3.8	0.60206	4	4	0	XM_006140893.1	0	1561	0.60206	4	3.8
XM_006140894.1	115	115	115	1.54502	99.7	99.7	99.7	1.47251	0.188935	0.188935	0.188935	1.08129	211	211	2.32428	211	211	0	XM_006140894.1	0	1244	2.32428	211	211	275	310.7	2.43933	275	275	0	XM_006140894.1	0	1244	2.43933	275	310.7	326	306.5	2.51322	326	326	0	XM_006140894.1	0	1244	2.51322	326	306.5
XM_006140895.1	0	0	0	1	0	0	0	1	#NUM!	0	#DIV/0!	0	0	0	#DIV/0!	0	0	0	XM_006140895.1	0	933	#DIV/0!	0	0	0	0	#DIV/0!	0	0	0	XM_006140895.1	0	933	#DIV/0!	0	0	0	0	#DIV/0!	0	0	0	XM_006140895.1	0	933	#DIV/0!	0	0
XM_006140896.1	0	0	0	1	0	0	0	1	#NUM!	0	#DIV/0!	0	0	0	#DIV/0!	0	0	0	XM_006140896.1	0	963	#DIV/0!	0	0	0	0	#DIV/0!	0	0	0	XM_006140896.1	0	963	#DIV/0!	0	0	0	0	#DIV/0!	0	0	0	XM_006140896.1	0	963	#DIV/0!	0	0
XM_006140897.1	0	0	0	1	0	0	0	1	#NUM!	0	#DIV/0!	0	0	0	#DIV/0!	0	0	0	XM_006140897.1	0	1639	#DIV/0!	0	0	0	0	#DIV/0!	0	0	0	XM_006140897.1	0	1639	#DIV/0!	0	0	0	0	#DIV/0!	0	0	0	XM_006140897.1	0	1639	#DIV/0!	0	0
XM_006140898.1	0	0	0	1	0	0	0	1	#NUM!	0	#DIV/0!	0	0	0	#DIV/0!	0	0	0	XM_006140898.1	0	1467	#DIV/0!	0	0	0	0	#DIV/0!	0	0	0	XM_006140898.1	0	1467	#DIV/0!	0	0	0	0	#DIV/0!	0	0	0	XM_006140898.1	0	1467	#DIV/0!	0	0
XM_006140899.1	0	0	0	1	0	0	0	1	#NUM!	0	#DIV/0!	0	0	0	#DIV/0!	0	0	0	XM_006140899.1	0	1079	#DIV/0!	0	0	0	0	#DIV/0!	0	0	0	XM_006140899.1	0	1079	#DIV/0!	0	0	0	0	#DIV/0!	0	0	0	XM_006140899.1	0	1079	#DIV/0!	0	0
XM_006140900.1	0	0	0	1	0	0	0	1	#NUM!	0	#DIV/0!	0	0	0	#DIV/0!	0	0	0	XM_006140900.1	0	957	#DIV/0!	0	0	0	0	#DIV/0!	0	0	0	XM_006140900.1	0	957	#DIV/0!	0	0	0	0	#DIV/0!	0	0	0	XM_006140900.1	0	957	#DIV/0!	0	0
XM_006140901.1	0	0	0	1	0	0	0	1	#NUM!	0	#DIV/0!	0	0	0	#DIV/0!	0	0	0	XM_006140901.1	0	951	#DIV/0!	0	0	0	0	#DIV/0!	0	0	0	XM_006140901.1	0	951	#DIV/0!	0	0	0	0	#DIV/0!	0	0	0	XM_006140901.1	0	951	#DIV/0!	0	0
XM_006140902.1	0	0	0	1	0	0	0	1	#NUM!	0	#DIV/0!	0	0	0	#DIV/0!	0	0	0	XM_006140902.1	0	951	#DIV/0!	0	0	0	0	#DIV/0!	0	0	0	XM_006140902.1	0	951	#DIV/0!	0	0	0	0	#DIV/0!	0	0	0	XM_006140902.1	0	951	#DIV/0!	0	0
XM_006140903.1	11	11	11	1.61111	8.3	8.3	8.3	1.43684	0.207125	0.207125	0.207125	1.165	19	19	1.27875	3	19	0	XM_006140903.1	0	1902	1.27875	19	19	18	20.3	1.25527	1	18	0	XM_006140903.1	0	1902	1.25527	18	20.3	29	27.3	1.4624	1	29	0	XM_006140903.1	0	1902	1.4624	29	27.3
XM_006140904.1	15	15	15	6	17.3	17.3	17.3	6.76667	0.778151	0.778151	0.778151	2.63093	3	3	0.477121	0	3	0	XM_006140904.1	0	1989	0.477121	3	3	18	20.3	1.25527	1	18	0	XM_006140904.1	0	1989	1.25527	18	20.3	10	9.4	1	0	10	0	XM_006140904.1	0	1989	1	10	9.4
XM_006140905.1	0	0	0	1	0	0	0	1	#NUM!	0	#DIV/0!	0	0	0	#DIV/0!	0	0	0	XM_006140905.1	0	1041	#DIV/0!	0	0	0	0	#DIV/0!	0	0	0	XM_006140905.1	0	1041	#DIV/0!	0	0	0	0	#DIV/0!	0	0	0	XM_006140905.1	0	1041	#DIV/0!	0	0
XM_006140906.1	0	0	0	1	0	0	0	1	#NUM!	0	#DIV/0!	0	0	0	#DIV/0!	0	0	0	XM_006140906.1	0	954	#DIV/0!	0	0	0	0	#DIV/0!	0	0	0	XM_006140906.1	0	954	#DIV/0!	0	0	0	0	#DIV/0!	0	0	0	XM_006140906.1	0	954	#DIV/0!	0	0
XM_006140907.1	0	0	0	1	0	0	0	1	#NUM!	0	#DIV/0!	0	0	0	#DIV/0!	0	0	0	XM_006140907.1	0	945	#DIV/0!	0	0	0	0	#DIV/0!	0	0	0	XM_006140907.1	0	945	#DIV/0!	0	0	0	0	#DIV/0!	0	0	0	XM_006140907.1	0	945	#DIV/0!	0	0
XM_006140908.1	0	0	0	1	0	0	0	1	#NUM!	0	#DIV/0!	0	0	0	#DIV/0!	0	0	0	XM_006140908.1	0	954	#DIV/0!	0	0	0	0	#DIV/0!	0	0	0	XM_006140908.1	0	954	#DIV/0!	0	0	0	0	#DIV/0!	0	0	0	XM_006140908.1	0	954	#DIV/0!	0	0
XM_006140909.1	3	3	3	1.07692	8.4	8.4	8.4	1.21538	0.0321847	0.0321847	0.0321847	1.02023	39	39	1.59106	39	39	0	XM_006140909.1	0	1871	1.59106	39	39	42	47.4	1.62325	42	42	0	XM_006140909.1	0	1871	1.62325	42	47.4	42	39.5	1.62325	42	42	0	XM_006140909.1	0	1871	1.62325	42	39.5
XM_006140910.1	0	0	0	1	0	0	0	1	#NUM!	0	#DIV/0!	0	0	0	#DIV/0!	0	0	0	XM_006140910.1	0	945	#DIV/0!	0	0	0	0	#DIV/0!	0	0	0	XM_006140910.1	0	945	#DIV/0!	0	0	0	0	#DIV/0!	0	0	0	XM_006140910.1	0	945	#DIV/0!	0	0
XM_006140911.1	0	0	0	1	0	0	0	1	#NUM!	0	#DIV/0!	0	0	0	#DIV/0!	0	0	0	XM_006140911.1	0	945	#DIV/0!	0	0	0	0	#DIV/0!	0	0	0	XM_006140911.1	0	945	#DIV/0!	0	0	0	0	#DIV/0!	0	0	0	XM_006140911.1	0	945	#DIV/0!	0	0
XM_006140912.1	0	0	0	1	0	0	0	1	#NUM!	0	#DIV/0!	0	0	0	#DIV/0!	0	0	0	XM_006140912.1	0	945	#DIV/0!	0	0	0	0	#DIV/0!	0	0	0	XM_006140912.1	0	945	#DIV/0!	0	0	0	0	#DIV/0!	0	0	0	XM_006140912.1	0	945	#DIV/0!	0	0
XM_006140913.1	0	0	0	1	0	0	0	1	#NUM!	0	#DIV/0!	0	0	0	#DIV/0!	0	0	0	XM_006140913.1	0	585	#DIV/0!	0	0	0	0	#DIV/0!	0	0	0	XM_006140913.1	0	585	#DIV/0!	0	0	0	0	#DIV/0!	0	0	0	XM_006140913.1	0	585	#DIV/0!	0	0
XM_006140914.1	0	0	0	1	0	0	0	1	#NUM!	0	#DIV/0!	0	0	0	#DIV/0!	0	0	0	XM_006140914.1	0	1005	#DIV/0!	0	0	0	0	#DIV/0!	0	0	0	XM_006140914.1	0	1005	#DIV/0!	0	0	0	0	#DIV/0!	0	0	0	XM_006140914.1	0	1005	#DIV/0!	0	0
XM_006140915.1	0	0	0	1	0	0	0	1	#NUM!	0	#DIV/0!	0	0	0	#DIV/0!	0	0	0	XM_006140915.1	0	1174	#DIV/0!	0	0	0	0	#DIV/0!	0	0	0	XM_006140915.1	0	1174	#DIV/0!	0	0	0	0	#DIV/0!	0	0	0	XM_006140915.1	0	1174	#DIV/0!	0	0
XM_006140916.1	24	24	-24	-1.4	27.6	27.6	-27.6	-1.48936	0.146128	0.146128	-0.146128	-1.08218	84	84	1.92428	84	84	0	XM_006140916.1	0	3045	1.92428	84	84	61	68.9	1.78533	61	61	0	XM_006140916.1	0	3045	1.78533	61	68.9	60	56.4	1.77815	60	60	0	XM_006140916.1	0	3045	1.77815	60	56.4
XM_006140917.1	8	8	-8	-1.4	5.4	5.4	-5.4	-1.23894	0.146128	0.146128	-0.146128	-1.11232	28	28	1.44716	0	28	0	XM_006140917.1	0	4323	1.44716	28	28	20	22.6	1.30103	0	20	0	XM_006140917.1	0	4323	1.30103	20	22.6	25	23.5	1.39794	0	25	0	XM_006140917.1	0	4323	1.39794	25	23.5
XM_006140918.1	11	11	-11	-1.55	8.4	8.4	-8.4	-1.37168	0.190332	0.190332	-0.190332	-1.14629	31	31	1.49136	0	31	0	XM_006140918.1	0	4110	1.49136	31	31	20	22.6	1.30103	0	20	0	XM_006140918.1	0	4110	1.30103	20	22.6	25	23.5	1.39794	0	25	0	XM_006140918.1	0	4110	1.39794	25	23.5
XM_006140919.1	22	22	-22	-1.26506	40.6	40.6	-40.6	-1.52051	0.102111	0.102111	-0.102111	-1.05321	87	87	1.93952	2	87	0	XM_006140919.1	0	4017	1.93952	87	87	105	118.6	2.02119	3	105	0	XM_006140919.1	0	4017	2.02119	105	118.6	83	78	1.91908	2	83	0	XM_006140919.1	0	4017	1.91908	83	78
XM_006140920.1	15	15	-15	-1.68182	12.1	12.1	-12.1	-1.48594	0.225779	0.225779	-0.225779	-1.16819	37	37	1.5682	0	37	0	XM_006140920.1	0	3423	1.5682	37	37	22	24.9	1.34242	0	22	0	XM_006140920.1	0	3423	1.34242	22	24.9	33	31	1.51851	0	33	0	XM_006140920.1	0	3423	1.51851	33	31
XM_006140921.1	7	7	7	1.46667	3.8	3.8	3.8	1.22485	0.166331	0.166331	0.166331	1.14143	20	20	1.30103	0	20	0	XM_006140921.1	0	2304	1.30103	20	20	15	16.9	1.17609	0	15	0	XM_006140921.1	0	2304	1.17609	15	16.9	22	20.7	1.34242	0	22	0	XM_006140921.1	0	2304	1.34242	22	20.7
XM_006140922.1	250	250	-250	-1.79618	268.8	268.8	-268.8	-1.91057	0.254349	0.254349	-0.254349	-1.10186	564	564	2.75128	461	564	0	XM_006140922.1	0	549	2.75128	564	564	376	424.8	2.57519	307	376	0	XM_006140922.1	0	549	2.57519	376	424.8	314	295.2	2.49693	269	314	0	XM_006140922.1	0	549	2.49693	314	295.2
XM_006140923.1	25	25	25	1.83333	18.1	18.1	-18.1	-1.53392	0.263241	0.263241	0.263241	1.17821	52	52	1.716	2	52	0	XM_006140923.1	0	1595	1.716	52	52	30	33.9	1.47712	1	30	0	XM_006140923.1	0	1595	1.47712	30	33.9	55	51.7	1.74036	3	55	0	XM_006140923.1	0	1595	1.74036	55	51.7
XM_006140924.1	22	22	-22	-1.38596	21.6	21.6	-21.6	-1.37631	0.141752	0.141752	-0.141752	-1.08073	79	79	1.89763	3	79	0	XM_006140924.1	0	1476	1.89763	79	79	57	64.4	1.75587	3	57	0	XM_006140924.1	0	1476	1.75587	57	64.4	61	57.4	1.78533	4	61	0	XM_006140924.1	0	1476	1.78533	61	57.4
XM_006140925.1	18	18	-18	-2.5	16.4	16.4	-16.4	-2.20588	0.39794	0.39794	-0.39794	-1.36874	30	30	1.47712	0	30	0	XM_006140925.1	0	1473	1.47712	30	30	12	13.6	1.07918	0	12	0	XM_006140925.1	0	1473	1.07918	12	13.6	17	16	1.23045	0	17	0	XM_006140925.1	0	1473	1.23045	17	16
XM_006140926.1	6	6	-6	-1.54545	6.7	6.7	-6.7	-1.65049	0.189056	0.189056	-0.189056	-1.18154	17	17	1.23045	0	17	0	XM_006140926.1	0	1206	1.23045	17	17	13	14.7	1.11394	0	13	0	XM_006140926.1	0	1206	1.11394	13	14.7	11	10.3	1.04139	0	11	0	XM_006140926.1	0	1206	1.04139	11	10.3
XM_006140927.1	19	19	-19	-4.16667	18.2	18.2	-18.2	-3.67647	0.619789	0.619789	-0.619789	-1.79649	25	25	1.39794	0	25	0	XM_006140927.1	0	1345	1.39794	25	25	6	6.8	0.778151	0	6	0	XM_006140927.1	0	1345	0.778151	6	6.8	21	19.7	1.32222	1	21	0	XM_006140927.1	0	1345	1.32222	21	19.7
XM_006140928.1	11	11	11	2.1	8.7	8.7	-8.7	-1.76991	0.322219	0.322219	0.322219	1.32222	20	20	1.30103	0	20	0	XM_006140928.1	0	1304	1.30103	20	20	10	11.3	1	0	10	0	XM_006140928.1	0	1304	1	10	11.3	21	19.7	1.32222	0	21	0	XM_006140928.1	0	1304	1.32222	21	19.7
XM_006140929.1	21	21	-21	-3.33333	19.8	19.8	-19.8	-2.94118	0.522879	0.522879	-0.522879	-1.54795	30	30	1.47712	0	30	0	XM_006140929.1	0	1037	1.47712	30	30	9	10.2	0.954243	0	9	0	XM_006140929.1	0	1037	0.954243	9	10.2	16	15	1.20412	0	16	0	XM_006140929.1	0	1037	1.20412	16	15
XM_006140930.1	22	22	22	1.88	16	16	16	1.56738	0.274158	0.274158	0.274158	1.19612	34	34	1.53148	0	34	0	XM_006140930.1	0	6632	1.53148	34	34	25	28.2	1.39794	0	25	0	XM_006140930.1	0	6632	1.39794	25	28.2	47	44.2	1.6721	0	47	0	XM_006140930.1	0	6632	1.6721	47	44.2
XM_006140931.1	106	106	106	4.02857	97.6	97.6	97.6	3.78857	0.605151	0.605151	0.605151	1.39192	35	35	1.54407	0	35	0	XM_006140931.1	0	6605	1.54407	35	35	41	46.3	1.61278	0	41	0	XM_006140931.1	0	6605	1.61278	41	46.3	141	132.6	2.14922	2	141	0	XM_006140931.1	0	6605	2.14922	141	132.6
XM_006140932.1	13	13	-13	-1.40625	14.9	14.9	-14.9	-1.49502	0.148063	0.148063	-0.148063	-1.09837	45	45	1.65321	0	45	0	XM_006140932.1	0	6581	1.65321	45	45	34	38.4	1.53148	0	34	0	XM_006140932.1	0	6581	1.53148	34	38.4	32	30.1	1.50515	0	32	0	XM_006140932.1	0	6581	1.50515	32	30.1
XM_006140933.1	24	24	24	1.66667	17.4	17.4	17.4	1.44615	0.221849	0.221849	0.221849	1.14255	39	39	1.59106	0	39	0	XM_006140933.1	0	6557	1.59106	39	39	36	40.7	1.5563	0	36	0	XM_006140933.1	0	6557	1.5563	36	40.7	60	56.4	1.77815	0	60	0	XM_006140933.1	0	6557	1.77815	60	56.4
XM_006140934.1	4	4	-4	-1.11429	3.8	3.8	-3.8	-1.10644	0.0469966	0.0469966	-0.0469966	-1.03044	39	39	1.59106	0	39	0	XM_006140934.1	0	6491	1.59106	39	39	35	39.5	1.54407	0	35	0	XM_006140934.1	0	6491	1.54407	35	39.5	38	35.7	1.57978	0	38	0	XM_006140934.1	0	6491	1.57978	38	35.7
XM_006140935.1	6	6	-6	-1.17143	2.5	2.5	-2.5	-1.06494	0.0687158	0.0687158	-0.0687158	-1.0445	41	41	1.61278	0	41	0	XM_006140935.1	0	6440	1.61278	41	41	35	39.5	1.54407	0	35	0	XM_006140935.1	0	6440	1.54407	35	39.5	41	38.5	1.61278	0	41	0	XM_006140935.1	0	6440	1.61278	41	38.5
XM_006140936.1	16	16	16	2.14286	14.2	14.2	14.2	2.01429	0.330993	0.330993	0.330993	1.28879	14	14	1.14613	0	14	0	XM_006140936.1	0	2924	1.14613	14	14	25	28.2	1.39794	0	25	0	XM_006140936.1	0	2924	1.39794	25	28.2	30	28.2	1.47712	0	30	0	XM_006140936.1	0	2924	1.47712	30	28.2
XM_006140937.1	0	0	0	1	0	0	0	1	#NUM!	0	#DIV/0!	0	0	0	#DIV/0!	0	0	0	XM_006140937.1	0	1228	#DIV/0!	0	0	0	0	#DIV/0!	0	0	0	XM_006140937.1	0	1228	#DIV/0!	0	0	0	0	#DIV/0!	0	0	0	XM_006140937.1	0	1228	#DIV/0!	0	0
XM_006140938.1	41	41	-41	-1.78846	34.3	34.3	-34.3	-1.58433	0.25248	0.25248	-0.25248	-1.14713	93	93	1.96848	93	93	0	XM_006140938.1	0	2231	1.96848	93	93	52	58.7	1.716	52	52	0	XM_006140938.1	0	2231	1.716	52	58.7	73	68.6	1.86332	73	73	0	XM_006140938.1	0	2231	1.86332	73	68.6
XM_006140939.1	42	42	-42	-2.13514	44.2	44.2	-44.2	-2.27011	0.329425	0.329425	-0.329425	-1.21007	79	79	1.89763	0	79	0	XM_006140939.1	0	7185	1.89763	79	79	44	49.7	1.64345	0	44	0	XM_006140939.1	0	7185	1.64345	44	49.7	37	34.8	1.5682	0	37	0	XM_006140939.1	0	7185	1.5682	37	34.8
XM_006140940.1	344	344	344	2.32819	307.9	307.9	307.9	2.1888	0.367018	0.367018	0.367018	1.15208	259	259	2.4133	3	259	0	XM_006140940.1	0	7128	2.4133	259	259	375	423.7	2.57403	7	375	0	XM_006140940.1	0	7128	2.57403	375	423.7	603	566.9	2.78032	12	603	0	XM_006140940.1	0	7128	2.78032	603	566.9
XM_006140941.1	81	81	-81	-3.25	98.4	98.4	-98.4	-3.91124	0.511883	0.511883	-0.511883	-1.32891	62	62	1.79239	0	62	0	XM_006140941.1	0	7069	1.79239	62	62	117	132.2	2.06819	1	117	0	XM_006140941.1	0	7069	2.06819	117	132.2	36	33.8	1.5563	0	36	0	XM_006140941.1	0	7069	1.5563	36	33.8
XM_006140942.1	17	17	-17	-1.39535	11.4	11.4	-11.4	-1.23457	0.144683	0.144683	-0.144683	-1.08857	60	60	1.77815	0	60	0	XM_006140942.1	0	7102	1.77815	60	60	43	48.6	1.63347	0	43	0	XM_006140942.1	0	7102	1.63347	43	48.6	54	50.8	1.73239	0	54	0	XM_006140942.1	0	7102	1.73239	54	50.8
XM_006140943.1	51	51	-51	-2.0625	66.7	66.7	-66.7	-2.47894	0.314394	0.314394	-0.314394	-1.187	65	65	1.81291	0	65	0	XM_006140943.1	0	7047	1.81291	65	65	99	111.8	1.99564	1	99	0	XM_006140943.1	0	7047	1.99564	99	111.8	48	45.1	1.68124	0	48	0	XM_006140943.1	0	7047	1.68124	48	45.1
XM_006140944.1	36	36	-36	-1.21429	14.2	14.2	-14.2	-1.07482	0.0843209	0.0843209	-0.0843209	-1.03789	204	204	2.30963	2	204	0	XM_006140944.1	0	7143	2.30963	204	204	168	189.8	2.22531	3	168	0	XM_006140944.1	0	7143	2.22531	168	189.8	204	191.8	2.30963	4	204	0	XM_006140944.1	0	7143	2.30963	204	191.8
XM_006140945.1	2	2	-2	-1.5	2.2	2.2	-2.2	-1.57895	0.176091	0.176091	-0.176091	-1.29248	6	6	0.778151	1	6	0	XM_006140945.1	0	847	0.778151	6	6	4	4.5	0.60206	0	4	0	XM_006140945.1	0	847	0.60206	4	4.5	4	3.8	0.60206	0	4	0	XM_006140945.1	0	847	0.60206	4	3.8
XM_006140946.1	34	34	-34	-3.83333	32.4	32.4	-32.4	-3.38235	0.583577	0.583577	-0.583577	-1.54076	46	46	1.66276	10	46	0	XM_006140946.1	0	928	1.66276	46	46	12	13.6	1.07918	3	12	0	XM_006140946.1	0	928	1.07918	12	13.6	27	25.4	1.43136	5	27	0	XM_006140946.1	0	928	1.43136	27	25.4
XM_006140947.1	11	11	-11	-3.2	11.3	11.3	-11.3	-3.40426	0.50515	0.50515	-0.50515	-1.72271	16	16	1.20412	6	16	0	XM_006140947.1	0	828	1.20412	16	16	6	6.8	0.778151	1	6	0	XM_006140947.1	0	828	0.778151	6	6.8	5	4.7	0.69897	0	5	0	XM_006140947.1	0	828	0.69897	5	4.7
XM_006140948.1	187	187	-187	-1.56325	166.4	166.4	-166.4	-1.47192	0.194029	0.194029	-0.194029	-1.07696	519	519	2.71517	519	519	0	XM_006140948.1	0	1147	2.71517	519	519	332	375.1	2.52114	332	332	0	XM_006140948.1	0	1147	2.52114	332	375.1	375	352.6	2.57403	375	375	0	XM_006140948.1	0	1147	2.57403	375	352.6
XM_006140949.1	0	0	0	1	0	0	0	1	#NUM!	0	#DIV/0!	0	0	0	#DIV/0!	0	0	0	XM_006140949.1	0	839	#DIV/0!	0	0	0	0	#DIV/0!	0	0	0	XM_006140949.1	0	839	#DIV/0!	0	0	0	0	#DIV/0!	0	0	0	XM_006140949.1	0	839	#DIV/0!	0	0
XM_006140950.1	7	7	7	#DIV/0!	7.9	7.9	7.9	#DIV/0!	#DIV/0!	0.367977	#DIV/0!	0	0	0	#DIV/0!	0	0	0	XM_006140950.1	0	1754	#DIV/0!	0	0	7	7.9	0.845098	2	7	0	XM_006140950.1	0	1754	0.845098	7	7.9	3	2.8	0.477121	1	3	0	XM_006140950.1	0	1754	0.477121	3	2.8
XM_006140951.1	32	32	-32	-2.6	29.4	29.4	-29.4	-2.30088	0.414973	0.414973	-0.414973	-1.31896	52	52	1.716	21	52	0	XM_006140951.1	0	815	1.716	52	52	20	22.6	1.30103	11	20	0	XM_006140951.1	0	815	1.30103	20	22.6	25	23.5	1.39794	11	25	0	XM_006140951.1	0	815	1.39794	25	23.5
XM_006140952.1	23	23	-23	-3.3	21.7	21.7	-21.7	-2.92035	0.518514	0.518514	-0.518514	-1.51851	33	33	1.51851	13	33	0	XM_006140952.1	0	841	1.51851	33	33	10	11.3	1	2	10	0	XM_006140952.1	0	841	1	10	11.3	23	21.6	1.36173	9	23	0	XM_006140952.1	0	841	1.36173	23	21.6
XM_006140953.1	2	2	-2	#DIV/0!	2.3	2.3	-2.3	#DIV/0!	#DIV/0!	0	#DIV/0!	0	2	2	0.30103	0	2	0	XM_006140953.1	0	837	0.30103	2	2	2	2.3	0.30103	0	2	0	XM_006140953.1	0	837	0.30103	2	2.3	0	0	#DIV/0!	0	0	0	XM_006140953.1	0	837	#DIV/0!	0	0
XM_006140954.1	1	1	-1	#DIV/0!	1	1	-1	#DIV/0!	#DIV/0!	0	#DIV/0!	0	1	1	0	0	1	0	XM_006140954.1	0	1066	0	1	1	0	0	#DIV/0!	0	0	0	XM_006140954.1	0	1066	#DIV/0!	0	0	0	0	#DIV/0!	0	0	0	XM_006140954.1	0	1066	#DIV/0!	0	0
XM_006140955.1	3	3	-3	#DIV/0!	3	3	-3	#DIV/0!	#DIV/0!	0	#DIV/0!	0	3	3	0.477121	0	3	0	XM_006140955.1	0	1079	0.477121	3	3	0	0	#DIV/0!	0	0	0	XM_006140955.1	0	1079	#DIV/0!	0	0	0	0	#DIV/0!	0	0	0	XM_006140955.1	0	1079	#DIV/0!	0	0
XM_006140956.1	113	113	-113	-1.50446	83.9	83.9	-83.9	-1.33149	0.177382	0.177382	-0.177382	-1.07547	337	337	2.52763	337	337	0	XM_006140956.1	0	2305	2.52763	337	337	224	253.1	2.35025	224	224	0	XM_006140956.1	0	2305	2.35025	224	253.1	281	264.2	2.44871	281	281	0	XM_006140956.1	0	2305	2.44871	281	264.2
XM_006140957.1	86	86	86	1.48864	47.5	47.5	47.5	1.23893	0.172789	0.172789	0.172789	1.07695	222	222	2.34635	222	222	0	XM_006140957.1	0	5154	2.34635	222	222	176	198.8	2.24551	176	176	0	XM_006140957.1	0	5154	2.24551	176	198.8	262	246.3	2.4183	262	262	0	XM_006140957.1	0	5154	2.4183	262	246.3
XM_006140958.1	194	194	-194	-1.16207	446.1	446.1	-446.1	-1.39639	0.065233	0.065233	-0.065233	-1.02119	1347	1347	3.12937	1347	1347	0	XM_006140958.1	0	1326	3.12937	1347	1347	1391	1571.5	3.14333	1391	1391	0	XM_006140958.1	0	1326	3.14333	1391	1571.5	1197	1125.4	3.07809	1197	1197	0	XM_006140958.1	0	1326	3.07809	1197	1125.4
XM_006140959.1	72	72	72	2.67442	68.8	68.8	68.8	2.6	0.427229	0.427229	0.427229	1.26155	43	43	1.63347	1	43	0	XM_006140959.1	0	2826	1.63347	43	43	99	111.8	1.99564	8	99	0	XM_006140959.1	0	2826	1.99564	99	111.8	115	108.1	2.0607	6	115	0	XM_006140959.1	0	2826	2.0607	115	108.1
XM_006140960.1	17	17	-17	-3.125	16	16	-16	-2.77778	0.49485	0.49485	-0.49485	-1.54795	25	25	1.39794	0	25	0	XM_006140960.1	0	2898	1.39794	25	25	8	9	0.90309	0	8	0	XM_006140960.1	0	2898	0.90309	8	9	17	16	1.23045	0	17	0	XM_006140960.1	0	2898	1.23045	17	16
XM_006140961.1	10	10	-10	-2.66667	10.4	10.4	-10.4	-2.85714	0.425969	0.425969	-0.425969	-1.54741	16	16	1.20412	1	16	0	XM_006140961.1	0	4182	1.20412	16	16	7	7.9	0.845098	0	7	0	XM_006140961.1	0	4182	0.845098	7	7.9	6	5.6	0.778151	0	6	0	XM_006140961.1	0	4182	0.778151	6	5.6
XM_006140962.1	9	9	9	4	7.9	7.9	7.9	3.32353	0.60206	0.60206	0.60206	2.26186	10	10	1	0	10	0	XM_006140962.1	0	4307	1	10	10	3	3.4	0.477121	0	3	0	XM_006140962.1	0	4307	0.477121	3	3.4	12	11.3	1.07918	0	12	0	XM_006140962.1	0	4307	1.07918	12	11.3
XM_006140963.1	11	11	11	3.2	9.4	9.4	9.4	2.67857	0.50515	0.50515	0.50515	1.72271	12	12	1.07918	0	12	0	XM_006140963.1	0	4188	1.07918	12	12	5	5.6	0.69897	0	5	0	XM_006140963.1	0	4188	0.69897	5	5.6	16	15	1.20412	1	16	0	XM_006140963.1	0	4188	1.20412	16	15
XM_006140964.1	3	3	-3	-2.5	3.7	3.7	-3.7	-2.94737	0.39794	0.39794	-0.39794	-2.32193	4	4	0.60206	4	4	0	XM_006140964.1	0	2399	0.60206	4	4	5	5.6	0.69897	5	5	0	XM_006140964.1	0	2399	0.69897	5	5.6	2	1.9	0.30103	2	2	0	XM_006140964.1	0	2399	0.30103	2	1.9
XM_006140965.1	42	42	42	2.61538	46.3	46.3	46.3	2.78077	0.417536	0.417536	0.417536	1.29508	26	26	1.41497	0	26	0	XM_006140965.1	0	6296	1.41497	26	26	64	72.3	1.80618	0	64	0	XM_006140965.1	0	6296	1.80618	64	72.3	68	63.9	1.83251	1	68	0	XM_006140965.1	0	6296	1.83251	68	63.9
XM_006140966.1	184	184	184	6.41176	184	184	184	6.41176	0.806978	0.806978	0.806978	1.52693	34	34	1.53148	0	34	0	XM_006140966.1	0	6269	1.53148	34	34	193	218	2.28556	3	193	0	XM_006140966.1	0	6269	2.28556	193	218	218	205	2.33846	4	218	0	XM_006140966.1	0	6269	2.33846	218	205
XM_006140967.1	45	45	-45	-2.02273	47.6	47.6	-47.6	-2.14976	0.305937	0.305937	-0.305937	-1.18616	89	89	1.94939	1	89	0	XM_006140967.1	0	6221	1.94939	89	89	66	74.6	1.81954	0	66	0	XM_006140967.1	0	6221	1.81954	66	74.6	44	41.4	1.64345	0	44	0	XM_006140967.1	0	6221	1.64345	44	41.4
XM_006140968.1	42	42	42	1.26923	10	10	10	1.05675	0.103541	0.103541	0.103541	1.04721	186	186	2.26951	4	186	0	XM_006140968.1	0	6143	2.26951	186	186	156	176.2	2.19312	2	156	0	XM_006140968.1	0	6143	2.19312	156	176.2	198	186.2	2.29667	4	198	0	XM_006140968.1	0	6143	2.29667	198	186.2
XM_006140969.1	1	1	-1	#DIV/0!	1	1	-1	#DIV/0!	#DIV/0!	0	#DIV/0!	0	1	1	0	0	1	0	XM_006140969.1	0	1876	0	1	1	0	0	#DIV/0!	0	0	0	XM_006140969.1	0	1876	#DIV/0!	0	0	0	0	#DIV/0!	0	0	0	XM_006140969.1	0	1876	#DIV/0!	0	0
XM_006140970.1	1	1	1	#DIV/0!	1.1	1.1	1.1	#DIV/0!	#DIV/0!	0	#DIV/0!	0	0	0	#DIV/0!	0	0	0	XM_006140970.1	0	1835	#DIV/0!	0	0	1	1.1	0	0	1	0	XM_006140970.1	0	1835	0	1	1.1	0	0	#DIV/0!	0	0	0	XM_006140970.1	0	1835	#DIV/0!	0	0
XM_006140971.1	1	1	-1	#DIV/0!	1	1	-1	#DIV/0!	#DIV/0!	0	#DIV/0!	0	1	1	0	0	1	0	XM_006140971.1	0	1766	0	1	1	0	0	#DIV/0!	0	0	0	XM_006140971.1	0	1766	#DIV/0!	0	0	1	0.9	0	0	1	0	XM_006140971.1	0	1766	0	1	0.9
XM_006140972.1	349	349	349	2.92818	317.3	317.3	317.3	2.75304	0.466597	0.466597	0.466597	1.20667	181	181	2.25768	181	181	0	XM_006140972.1	0	2557	2.25768	181	181	424	479	2.62737	424	424	0	XM_006140972.1	0	2557	2.62737	424	479	530	498.3	2.72428	530	530	0	XM_006140972.1	0	2557	2.72428	530	498.3
XM_006140973.1	46	46	-46	-1.90196	45.3	45.3	-45.3	-1.87621	0.279202	0.279202	-0.279202	-1.16351	97	97	1.98677	97	97	0	XM_006140973.1	0	1159	1.98677	97	97	51	57.6	1.70757	51	51	0	XM_006140973.1	0	1159	1.70757	51	57.6	55	51.7	1.74036	55	55	0	XM_006140973.1	0	1159	1.74036	55	51.7
XM_006140974.1	20	20	-20	-1.19802	22.3	22.3	-22.3	-1.22594	0.078464	0.078464	-0.078464	-1.03915	121	121	2.08279	121	121	0	XM_006140974.1	0	1563	2.08279	121	121	101	114.1	2.00432	101	101	0	XM_006140974.1	0	1563	2.00432	101	114.1	105	98.7	2.02119	105	105	0	XM_006140974.1	0	1563	2.02119	105	98.7
XM_006140975.1	0	0	0	1	0	0	0	1	#NUM!	0	#DIV/0!	0	0	0	#DIV/0!	0	0	0	XM_006140975.1	0	1506	#DIV/0!	0	0	0	0	#DIV/0!	0	0	0	XM_006140975.1	0	1506	#DIV/0!	0	0	0	0	#DIV/0!	0	0	0	XM_006140975.1	0	1506	#DIV/0!	0	0
XM_006140976.1	0	0	0	1	0	0	0	1	#NUM!	0	#DIV/0!	0	0	0	#DIV/0!	0	0	0	XM_006140976.1	0	955	#DIV/0!	0	0	0	0	#DIV/0!	0	0	0	XM_006140976.1	0	955	#DIV/0!	0	0	0	0	#DIV/0!	0	0	0	XM_006140976.1	0	955	#DIV/0!	0	0
XM_006140977.1	0	0	0	1	0	0	0	1	#NUM!	0	#DIV/0!	0	0	0	#DIV/0!	0	0	0	XM_006140977.1	0	953	#DIV/0!	0	0	0	0	#DIV/0!	0	0	0	XM_006140977.1	0	953	#DIV/0!	0	0	0	0	#DIV/0!	0	0	0	XM_006140977.1	0	953	#DIV/0!	0	0
XM_006140978.1	503	503	-503	-2.35215	525.3	525.3	-525.3	-2.50214	0.371465	0.371465	-0.371465	-1.14451	875	875	2.94201	875	875	0	XM_006140978.1	0	1307	2.94201	875	875	388	438.3	2.58883	388	388	0	XM_006140978.1	0	1307	2.58883	388	438.3	372	349.7	2.57054	372	372	0	XM_006140978.1	0	1307	2.57054	372	349.7
XM_006140979.1	0	0	0	1	0	0	0	1	#NUM!	0	#DIV/0!	0	0	0	#DIV/0!	0	0	0	XM_006140979.1	0	1680	#DIV/0!	0	0	0	0	#DIV/0!	0	0	0	XM_006140979.1	0	1680	#DIV/0!	0	0	0	0	#DIV/0!	0	0	0	XM_006140979.1	0	1680	#DIV/0!	0	0
XM_006140980.1	0	0	0	-1	0.6	0.6	-0.6	-1.21429	0	0	0	-1	3	3	0.477121	2	3	0	XM_006140980.1	0	1250	0.477121	3	3	3	3.4	0.477121	3	3	0	XM_006140980.1	0	1250	0.477121	3	3.4	3	2.8	0.477121	3	3	0	XM_006140980.1	0	1250	0.477121	3	2.8
XM_006140981.1	48	48	48	2.17073	59.5	59.5	59.5	2.45122	0.336606	0.336606	0.336606	1.20871	41	41	1.61278	41	41	0	XM_006140981.1	0	7850	1.61278	41	41	89	100.5	1.94939	89	89	0	XM_006140981.1	0	7850	1.94939	89	100.5	75	70.5	1.87506	75	75	0	XM_006140981.1	0	7850	1.87506	75	70.5
XM_006140982.1	2	2	-2	#DIV/0!	2	2	-2	#DIV/0!	#DIV/0!	0	#DIV/0!	0	2	2	0.30103	1	2	0	XM_006140982.1	0	1362	0.30103	2	2	0	0	#DIV/0!	0	0	0	XM_006140982.1	0	1362	#DIV/0!	0	0	0	0	#DIV/0!	0	0	0	XM_006140982.1	0	1362	#DIV/0!	0	0
XM_006140983.1	30	30	30	1.21127	13.7	13.7	13.7	1.09257	0.0832401	0.0832401	0.0832401	1.03868	148	148	2.17026	87	148	0	XM_006140983.1	0	2015	2.17026	148	148	142	160.4	2.15229	70	142	0	XM_006140983.1	0	2015	2.15229	142	160.4	172	161.7	2.23553	83	172	0	XM_006140983.1	0	2015	2.23553	172	161.7
XM_006140984.1	1	1	-1	-2	1.4	1.4	-1.4	-2.55556	0.30103	0.30103	-0.30103	#DIV/0!	2	2	0.30103	2	2	0	XM_006140984.1	0	2139	0.30103	2	2	2	2.3	0.30103	2	2	0	XM_006140984.1	0	2139	0.30103	2	2.3	1	0.9	0	1	1	0	XM_006140984.1	0	2139	0	1	0.9
XM_006140985.1	9	9	9	4	8.3	8.3	8.3	3.76667	0.60206	0.60206	0.60206	2.26186	3	3	0.477121	0	3	0	XM_006140985.1	0	5122	0.477121	3	3	5	5.6	0.69897	1	5	0	XM_006140985.1	0	5122	0.69897	5	5.6	12	11.3	1.07918	1	12	0	XM_006140985.1	0	5122	1.07918	12	11.3
XM_006140986.1	5	5	5	3.5	6	6	-6	-4.15789	0.544068	0.544068	0.544068	2.80735	2	2	0.30103	0	2	0	XM_006140986.1	0	4751	0.30103	2	2	7	7.9	0.845098	0	7	0	XM_006140986.1	0	4751	0.845098	7	7.9	2	1.9	0.30103	0	2	0	XM_006140986.1	0	4751	0.30103	2	1.9
XM_006140987.1	0	0	0	1	0	0	0	1	#NUM!	0	#DIV/0!	0	0	0	#DIV/0!	0	0	0	XM_006140987.1	0	1399	#DIV/0!	0	0	0	0	#DIV/0!	0	0	0	XM_006140987.1	0	1399	#DIV/0!	0	0	0	0	#DIV/0!	0	0	0	XM_006140987.1	0	1399	#DIV/0!	0	0
XM_006140988.1	1	1	1	#DIV/0!	1.1	1.1	1.1	#DIV/0!	#DIV/0!	0	#DIV/0!	0	0	0	#DIV/0!	0	0	0	XM_006140988.1	0	1415	#DIV/0!	0	0	1	1.1	0	0	1	0	XM_006140988.1	0	1415	0	1	1.1	0	0	#DIV/0!	0	0	0	XM_006140988.1	0	1415	#DIV/0!	0	0
XM_006140989.1	2	2	-2	#DIV/0!	2	2	-2	#DIV/0!	#DIV/0!	0.30103	#DIV/0!	0	2	2	0.30103	1	2	0	XM_006140989.1	0	1330	0.30103	2	2	1	1.1	0	0	1	0	XM_006140989.1	0	1330	0	1	1.1	0	0	#DIV/0!	0	0	0	XM_006140989.1	0	1330	#DIV/0!	0	0
XM_006140990.1	1	1	-1	#DIV/0!	1	1	-1	#DIV/0!	#DIV/0!	0	#DIV/0!	0	1	1	0	0	1	0	XM_006140990.1	0	1221	0	1	1	0	0	#DIV/0!	0	0	0	XM_006140990.1	0	1221	#DIV/0!	0	0	1	0.9	0	1	1	0	XM_006140990.1	0	1221	0	1	0.9
XM_006140991.1	8	8	8	2.6	6.6	6.6	6.6	2.17857	0.414973	0.414973	0.414973	1.59369	11	11	1.04139	0	11	0	XM_006140991.1	0	2635	1.04139	11	11	5	5.6	0.69897	0	5	0	XM_006140991.1	0	2635	0.69897	5	5.6	13	12.2	1.11394	0	13	0	XM_006140991.1	0	2635	1.11394	13	12.2
XM_006140992.1	4	4	4	1.44444	3.4	3.4	3.4	1.37778	0.159701	0.159701	0.159701	1.16736	9	9	0.954243	0	9	0	XM_006140992.1	0	2592	0.954243	9	9	11	12.4	1.04139	0	11	0	XM_006140992.1	0	2592	1.04139	11	12.4	13	12.2	1.11394	0	13	0	XM_006140992.1	0	2592	1.11394	13	12.2
XM_006140993.1	8	8	8	1.8	5.6	5.6	5.6	1.49558	0.255273	0.255273	0.255273	1.25527	15	15	1.17609	0	15	0	XM_006140993.1	0	2649	1.17609	15	15	10	11.3	1	0	10	0	XM_006140993.1	0	2649	1	10	11.3	18	16.9	1.25527	0	18	0	XM_006140993.1	0	2649	1.25527	18	16.9
XM_006140994.1	1	1	1	#DIV/0!	0.9	0.9	0.9	#DIV/0!	#DIV/0!	0	#DIV/0!	0	0	0	#DIV/0!	0	0	0	XM_006140994.1	0	1486	#DIV/0!	0	0	0	0	#DIV/0!	0	0	0	XM_006140994.1	0	1486	#DIV/0!	0	0	1	0.9	0	0	1	0	XM_006140994.1	0	1486	0	1	0.9
XM_006140995.1	2	2	-2	#DIV/0!	2.3	2.3	-2.3	#DIV/0!	#DIV/0!	0.30103	#DIV/0!	0	1	1	0	0	1	0	XM_006140995.1	0	1427	0	1	1	2	2.3	0.30103	0	2	0	XM_006140995.1	0	1427	0.30103	2	2.3	0	0	#DIV/0!	0	0	0	XM_006140995.1	0	1427	#DIV/0!	0	0
XM_006140996.1	14	14	14	5.66667	12.6	12.6	12.6	4.70588	0.753328	0.753328	0.753328	2.5789	9	9	0.954243	0	9	0	XM_006140996.1	0	2435	0.954243	9	9	3	3.4	0.477121	0	3	0	XM_006140996.1	0	2435	0.477121	3	3.4	17	16	1.23045	0	17	0	XM_006140996.1	0	2435	1.23045	17	16
XM_006140997.1	7	7	7	2	8.8	8.8	8.8	2.25714	0.30103	0.30103	0.30103	1.35621	7	7	0.845098	0	7	0	XM_006140997.1	0	2466	0.845098	7	7	14	15.8	1.14613	1	14	0	XM_006140997.1	0	2466	1.14613	14	15.8	12	11.3	1.07918	0	12	0	XM_006140997.1	0	2466	1.07918	12	11.3
XM_006140998.1	4	4	-4	-2	3.5	3.5	-3.5	-1.77778	0.30103	0.30103	-0.30103	-1.5	8	8	0.90309	8	8	0	XM_006140998.1	0	2930	0.90309	8	8	4	4.5	0.60206	4	4	0	XM_006140998.1	0	2930	0.60206	4	4.5	5	4.7	0.69897	5	5	0	XM_006140998.1	0	2930	0.69897	5	4.7
XM_006140999.1	3	3	-3	-4	3.1	3.1	-3.1	-4.44444	0.60206	0.60206	-0.60206	#DIV/0!	4	4	0.60206	2	4	0	XM_006140999.1	0	1742	0.60206	4	4	3	3.4	0.477121	0	3	0	XM_006140999.1	0	1742	0.477121	3	3.4	1	0.9	0	0	1	0	XM_006140999.1	0	1742	0	1	0.9
XM_006141000.1	1	1	-1	#DIV/0!	1	1	-1	#DIV/0!	#DIV/0!	0	#DIV/0!	0	1	1	0	0	1	0	XM_006141000.1	0	1641	0	1	1	0	0	#DIV/0!	0	0	0	XM_006141000.1	0	1641	#DIV/0!	0	0	0	0	#DIV/0!	0	0	0	XM_006141000.1	0	1641	#DIV/0!	0	0
XM_006141001.1	102	102	-102	-3.08163	100.2	100.2	-100.2	-2.97244	0.488781	0.488781	-0.488781	-1.28919	151	151	2.17898	6	151	0	XM_006141001.1	0	3903	2.17898	151	151	49	55.4	1.6902	2	49	0	XM_006141001.1	0	3903	1.6902	49	55.4	54	50.8	1.73239	2	54	0	XM_006141001.1	0	3903	1.73239	54	50.8
XM_006141002.1	1416	1416	-1416	-1.46049	1599.9	1599.9	-1599.9	-1.55339	0.164498	0.164498	-0.164498	-1.04716	4491	4491	3.65234	202	4491	0	XM_006141002.1	0	3820	3.65234	4491	4491	3546	4006.1	3.54974	205	3546	0	XM_006141002.1	0	3820	3.54974	3546	4006.1	3075	2891.1	3.48785	218	3075	0	XM_006141002.1	0	3820	3.48785	3075	2891.1
XM_006141003.1	476	476	-476	-1.76527	456.8	456.8	-456.8	-1.71241	0.246812	0.246812	-0.246812	-1.08834	1098	1098	3.0406	51	1098	0	XM_006141003.1	0	3837	3.0406	1098	1098	622	702.7	2.79379	37	622	0	XM_006141003.1	0	3837	2.79379	622	702.7	682	641.2	2.83378	48	682	0	XM_006141003.1	0	3837	2.83378	682	641.2
XM_006141004.1	15	15	-15	-1.04777	54.8	54.8	-54.8	-1.18273	0.0202662	0.0202662	-0.0202662	-1.00812	329	329	2.5172	329	329	0	XM_006141004.1	0	5749	2.5172	329	329	314	354.7	2.49693	314	314	0	XM_006141004.1	0	5749	2.49693	314	354.7	319	299.9	2.50379	319	319	0	XM_006141004.1	0	5749	2.50379	319	299.9
XM_006141005.1	1988	1988	-1988	-2.15649	2090.8	2090.8	-2090.8	-2.29365	0.333747	0.333747	-0.333747	-1.10316	3707	3707	3.56902	3707	3707	0	XM_006141005.1	0	924	3.56902	3707	3707	1857	2097.9	3.26881	1857	1857	0	XM_006141005.1	0	924	3.26881	1857	2097.9	1719	1616.2	3.23528	1719	1719	0	XM_006141005.1	0	924	3.23528	1719	1616.2
XM_006141006.1	68	68	68	1.78161	58.7	58.7	58.7	1.67471	0.250812	0.250812	0.250812	1.12932	87	87	1.93952	87	87	0	XM_006141006.1	0	3388	1.93952	87	87	105	118.6	2.02119	105	105	0	XM_006141006.1	0	3388	2.02119	105	118.6	155	145.7	2.19033	155	155	0	XM_006141006.1	0	3388	2.19033	155	145.7
XM_006141007.1	138	138	-138	-1.87342	185.9	185.9	-185.9	-2.25185	0.272635	0.272635	-0.272635	-1.124	268	268	2.42813	268	268	0	XM_006141007.1	0	2130	2.42813	268	268	296	334.4	2.47129	296	296	0	XM_006141007.1	0	2130	2.47129	296	334.4	158	148.5	2.19866	158	158	0	XM_006141007.1	0	2130	2.19866	158	148.5
XM_006141008.1	76	76	-76	-4.8	73.4	73.4	-73.4	-4.24779	0.681241	0.681241	-0.681241	-1.52362	96	96	1.98227	96	96	0	XM_006141008.1	0	1748	1.98227	96	96	20	22.6	1.30103	20	20	0	XM_006141008.1	0	1748	1.30103	20	22.6	28	26.3	1.44716	28	28	0	XM_006141008.1	0	1748	1.44716	28	26.3
XM_006141009.1	2768	2768	-2768	-2.15622	2668.6	2668.6	-2668.6	-2.07027	0.333694	0.333694	-0.333694	-1.09875	5162	5162	3.71282	5162	5162	0	XM_006141009.1	0	1640	3.71282	5162	5162	2394	2704.6	3.37912	2394	2394	0	XM_006141009.1	0	1640	3.37912	2394	2704.6	2652	2493.4	3.42357	2652	2652	0	XM_006141009.1	0	1640	3.42357	2652	2493.4
XM_006141010.1	23	23	-23	-4.28571	27.3	27.3	-27.3	-5.13636	0.632023	0.632023	-0.632023	-1.74787	18	18	1.25527	18	18	0	XM_006141010.1	0	1524	1.25527	18	18	30	33.9	1.47712	30	30	0	XM_006141010.1	0	1524	1.47712	30	33.9	7	6.6	0.845098	7	7	0	XM_006141010.1	0	1524	0.845098	7	6.6
XM_006141011.1	6	6	6	1.46154	9.3	9.3	-9.3	-1.7623	0.16481	0.16481	0.16481	1.14795	13	13	1.11394	13	13	0	XM_006141011.1	0	3199	1.11394	13	13	19	21.5	1.27875	19	19	0	XM_006141011.1	0	3199	1.27875	19	21.5	13	12.2	1.11394	13	13	0	XM_006141011.1	0	3199	1.11394	13	12.2
XM_006141012.1	0	0	0	1	0	0	0	1	#NUM!	0	#DIV/0!	0	0	0	#DIV/0!	0	0	0	XM_006141012.1	0	5977	#DIV/0!	0	0	0	0	#DIV/0!	0	0	0	XM_006141012.1	0	5977	#DIV/0!	0	0	0	0	#DIV/0!	0	0	0	XM_006141012.1	0	5977	#DIV/0!	0	0
XM_006141013.1	0	0	0	1	0	0	0	1	#NUM!	0	#DIV/0!	0	0	0	#DIV/0!	0	0	0	XM_006141013.1	0	5974	#DIV/0!	0	0	0	0	#DIV/0!	0	0	0	XM_006141013.1	0	5974	#DIV/0!	0	0	0	0	#DIV/0!	0	0	0	XM_006141013.1	0	5974	#DIV/0!	0	0
XM_006141014.1	1	1	-1	#DIV/0!	1	1	-1	#DIV/0!	#DIV/0!	0	#DIV/0!	0	1	1	0	0	1	0	XM_006141014.1	0	5935	0	1	1	0	0	#DIV/0!	0	0	0	XM_006141014.1	0	5935	#DIV/0!	0	0	1	0.9	0	0	1	0	XM_006141014.1	0	5935	0	1	0.9
XM_006141015.1	0	0	0	1	0	0	0	1	#NUM!	0	#DIV/0!	0	0	0	#DIV/0!	0	0	0	XM_006141015.1	0	5935	#DIV/0!	0	0	0	0	#DIV/0!	0	0	0	XM_006141015.1	0	5935	#DIV/0!	0	0	0	0	#DIV/0!	0	0	0	XM_006141015.1	0	5935	#DIV/0!	0	0
XM_006141016.1	0	0	0	1	0	0	0	1	#NUM!	0	#DIV/0!	0	0	0	#DIV/0!	0	0	0	XM_006141016.1	0	5932	#DIV/0!	0	0	0	0	#DIV/0!	0	0	0	XM_006141016.1	0	5932	#DIV/0!	0	0	0	0	#DIV/0!	0	0	0	XM_006141016.1	0	5932	#DIV/0!	0	0
XM_006141017.1	3	3	-3	#DIV/0!	3	3	-3	#DIV/0!	#DIV/0!	0.176091	#DIV/0!	0	3	3	0.477121	2	3	0	XM_006141017.1	0	5929	0.477121	3	3	2	2.3	0.30103	1	2	0	XM_006141017.1	0	5929	0.30103	2	2.3	0	0	#DIV/0!	0	0	0	XM_006141017.1	0	5929	#DIV/0!	0	0
XM_006141018.1	1	1	1	#DIV/0!	1.1	1.1	1.1	#DIV/0!	#DIV/0!	0	#DIV/0!	0	0	0	#DIV/0!	0	0	0	XM_006141018.1	0	5887	#DIV/0!	0	0	1	1.1	0	0	1	0	XM_006141018.1	0	5887	0	1	1.1	0	0	#DIV/0!	0	0	0	XM_006141018.1	0	5887	#DIV/0!	0	0
XM_006141019.1	1	1	1	#DIV/0!	1.1	1.1	1.1	#DIV/0!	#DIV/0!	0	#DIV/0!	0	0	0	#DIV/0!	0	0	0	XM_006141019.1	0	5860	#DIV/0!	0	0	1	1.1	0	1	1	0	XM_006141019.1	0	5860	0	1	1.1	0	0	#DIV/0!	0	0	0	XM_006141019.1	0	5860	#DIV/0!	0	0
XM_006141020.1	2	2	2	#DIV/0!	1.9	1.9	1.9	#DIV/0!	#DIV/0!	0.30103	#DIV/0!	0	1	1	0	0	1	0	XM_006141020.1	0	5824	0	1	1	0	0	#DIV/0!	0	0	0	XM_006141020.1	0	5824	#DIV/0!	0	0	2	1.9	0.30103	0	2	0	XM_006141020.1	0	5824	0.30103	2	1.9
XM_006141021.1	1	1	1	#DIV/0!	0.9	0.9	0.9	#DIV/0!	#DIV/0!	0	#DIV/0!	0	0	0	#DIV/0!	0	0	0	XM_006141021.1	0	5812	#DIV/0!	0	0	0	0	#DIV/0!	0	0	0	XM_006141021.1	0	5812	#DIV/0!	0	0	1	0.9	0	0	1	0	XM_006141021.1	0	5812	0	1	0.9
XM_006141022.1	1	1	1	#DIV/0!	1.1	1.1	1.1	#DIV/0!	#DIV/0!	0	#DIV/0!	0	0	0	#DIV/0!	0	0	0	XM_006141022.1	0	5782	#DIV/0!	0	0	1	1.1	0	0	1	0	XM_006141022.1	0	5782	0	1	1.1	1	0.9	0	0	1	0	XM_006141022.1	0	5782	0	1	0.9
XM_006141023.1	2	2	2	#DIV/0!	2.3	2.3	2.3	#DIV/0!	#DIV/0!	0	#DIV/0!	0	0	0	#DIV/0!	0	0	0	XM_006141023.1	0	5734	#DIV/0!	0	0	2	2.3	0.30103	0	2	0	XM_006141023.1	0	5734	0.30103	2	2.3	0	0	#DIV/0!	0	0	0	XM_006141023.1	0	5734	#DIV/0!	0	0
XM_006141024.1	0	0	0	1	0	0	0	1	#NUM!	0	#DIV/0!	0	0	0	#DIV/0!	0	0	0	XM_006141024.1	0	5476	#DIV/0!	0	0	0	0	#DIV/0!	0	0	0	XM_006141024.1	0	5476	#DIV/0!	0	0	0	0	#DIV/0!	0	0	0	XM_006141024.1	0	5476	#DIV/0!	0	0
XM_006141025.1	2	2	2	#DIV/0!	1.9	1.9	1.9	#DIV/0!	#DIV/0!	0.30103	#DIV/0!	0	0	0	#DIV/0!	0	0	0	XM_006141025.1	0	3738	#DIV/0!	0	0	1	1.1	0	1	1	0	XM_006141025.1	0	3738	0	1	1.1	2	1.9	0.30103	1	2	0	XM_006141025.1	0	3738	0.30103	2	1.9
XM_006141026.1	6	6	-6	-4	6.1	6.1	-6.1	-4.21053	0.60206	0.60206	-0.60206	-3	8	8	0.90309	0	8	0	XM_006141026.1	0	3964	0.90309	8	8	5	5.6	0.69897	0	5	0	XM_006141026.1	0	3964	0.69897	5	5.6	2	1.9	0.30103	0	2	0	XM_006141026.1	0	3964	0.30103	2	1.9
XM_006141027.1	1	1	1	1.33333	1.7	1.7	-1.7	-1.60714	0.124939	0.124939	0.124939	1.26186	3	3	0.477121	0	3	0	XM_006141027.1	0	3981	0.477121	3	3	4	4.5	0.60206	0	4	0	XM_006141027.1	0	3981	0.60206	4	4.5	3	2.8	0.477121	0	3	0	XM_006141027.1	0	3981	0.477121	3	2.8
XM_006141028.1	21	21	21	2.05	26.3	26.3	26.3	2.315	0.311754	0.311754	0.311754	1.23962	20	20	1.30103	20	20	0	XM_006141028.1	0	2728	1.30103	20	20	41	46.3	1.61278	40	41	0	XM_006141028.1	0	2728	1.61278	41	46.3	36	33.8	1.5563	36	36	0	XM_006141028.1	0	2728	1.5563	36	33.8
XM_006141029.1	5	5	-5	-1.5	3.7	3.7	-3.7	-1.32743	0.176091	0.176091	-0.176091	-1.17609	15	15	1.17609	7	15	0	XM_006141029.1	0	2474	1.17609	15	15	10	11.3	1	4	10	0	XM_006141029.1	0	2474	1	10	11.3	13	12.2	1.11394	5	13	0	XM_006141029.1	0	2474	1.11394	13	12.2
XM_006141030.1	3	3	-3	-4	3.1	3.1	-3.1	-4.44444	0.60206	0.60206	-0.60206	#DIV/0!	4	4	0.60206	0	4	0	XM_006141030.1	0	2414	0.60206	4	4	3	3.4	0.477121	0	3	0	XM_006141030.1	0	2414	0.477121	3	3.4	1	0.9	0	0	1	0	XM_006141030.1	0	2414	0	1	0.9
XM_006141031.1	9	9	9	2.125	7	7	7	1.77778	0.327359	0.327359	0.327359	1.36249	15	15	1.17609	2	15	0	XM_006141031.1	0	2876	1.17609	15	15	8	9	0.90309	1	8	0	XM_006141031.1	0	2876	0.90309	8	9	17	16	1.23045	2	17	0	XM_006141031.1	0	2876	1.23045	17	16
XM_006141032.1	22	22	22	4.66667	25.6	25.6	25.6	5.26667	0.669007	0.669007	0.669007	1.85974	6	6	0.778151	0	6	0	XM_006141032.1	0	2942	0.778151	6	6	28	31.6	1.44716	0	28	0	XM_006141032.1	0	2942	1.44716	28	31.6	17	16	1.23045	0	17	0	XM_006141032.1	0	2942	1.23045	17	16
XM_006141033.1	5	5	5	2	3.8	3.8	3.8	1.67857	0.30103	0.30103	0.30103	1.43068	9	9	0.954243	4	9	0	XM_006141033.1	0	2518	0.954243	9	9	5	5.6	0.69897	1	5	0	XM_006141033.1	0	2518	0.69897	5	5.6	10	9.4	1	5	10	0	XM_006141033.1	0	2518	1	10	9.4
XM_006141034.1	3	3	-3	-4	3.1	3.1	-3.1	-4.44444	0.60206	0.60206	-0.60206	#DIV/0!	4	4	0.60206	1	4	0	XM_006141034.1	0	2497	0.60206	4	4	2	2.3	0.30103	0	2	0	XM_006141034.1	0	2497	0.30103	2	2.3	1	0.9	0	0	1	0	XM_006141034.1	0	2497	0	1	0.9
XM_006141035.1	7	7	7	8	6.9	6.9	6.9	7.9	0.90309	0.90309	0.90309	#DIV/0!	1	1	0	0	1	0	XM_006141035.1	0	2498	0	1	1	7	7.9	0.845098	2	7	0	XM_006141035.1	0	2498	0.845098	7	7.9	8	7.5	0.90309	2	8	0	XM_006141035.1	0	2498	0.90309	8	7.5
XM_006141036.1	3	3	3	1.42857	4.3	4.3	4.3	1.61429	0.154902	0.154902	0.154902	1.18329	7	7	0.845098	2	7	0	XM_006141036.1	0	2694	0.845098	7	7	10	11.3	1	1	10	0	XM_006141036.1	0	2694	1	10	11.3	9	8.5	0.954243	3	9	0	XM_006141036.1	0	2694	0.954243	9	8.5
XM_006141037.1	5	5	5	#DIV/0!	4.7	4.7	4.7	#DIV/0!	#DIV/0!	0.69897	#DIV/0!	0	0	0	#DIV/0!	0	0	0	XM_006141037.1	0	2458	#DIV/0!	0	0	1	1.1	0	0	1	0	XM_006141037.1	0	2458	0	1	1.1	5	4.7	0.69897	1	5	0	XM_006141037.1	0	2458	0.69897	5	4.7
XM_006141038.1	2	2	2	#DIV/0!	1.9	1.9	1.9	#DIV/0!	#DIV/0!	0.30103	#DIV/0!	0	0	0	#DIV/0!	0	0	0	XM_006141038.1	0	2550	#DIV/0!	0	0	1	1.1	0	0	1	0	XM_006141038.1	0	2550	0	1	1.1	2	1.9	0.30103	1	2	0	XM_006141038.1	0	2550	0.30103	2	1.9
XM_006141039.1	3	3	-3	#DIV/0!	3.4	3.4	-3.4	#DIV/0!	#DIV/0!	0.477121	#DIV/0!	0	1	1	0	0	1	0	XM_006141039.1	0	2439	0	1	1	3	3.4	0.477121	0	3	0	XM_006141039.1	0	2439	0.477121	3	3.4	0	0	#DIV/0!	0	0	0	XM_006141039.1	0	2439	#DIV/0!	0	0
XM_006141040.1	20	20	-20	-21	20.1	20.1	-20.1	-23.3333	1.32222	1.32222	-1.32222	#DIV/0!	21	21	1.32222	4	21	0	XM_006141040.1	0	3025	1.32222	21	21	16	18.1	1.20412	2	16	0	XM_006141040.1	0	3025	1.20412	16	18.1	1	0.9	0	0	1	0	XM_006141040.1	0	3025	0	1	0.9
XM_006141041.1	50	50	50	3.77778	58.8	58.8	58.8	4.26667	0.577236	0.577236	0.577236	1.45985	18	18	1.25527	3	18	0	XM_006141041.1	0	2736	1.25527	18	18	68	76.8	1.83251	16	68	0	XM_006141041.1	0	2736	1.83251	68	76.8	42	39.5	1.62325	10	42	0	XM_006141041.1	0	2736	1.62325	42	39.5
XM_006141042.1	5	5	-5	-3.5	4.7	4.7	-4.7	-3.04348	0.544068	0.544068	-0.544068	-2.80735	7	7	0.845098	1	7	0	XM_006141042.1	0	2885	0.845098	7	7	2	2.3	0.30103	0	2	0	XM_006141042.1	0	2885	0.30103	2	2.3	7	6.6	0.845098	1	7	0	XM_006141042.1	0	2885	0.845098	7	6.6
XM_006141043.1	3	3	-3	-1.2	2	2	-2	-1.125	0.0791812	0.0791812	-0.0791812	-1.06733	18	18	1.25527	1	18	0	XM_006141043.1	0	2802	1.25527	18	18	15	16.9	1.17609	0	15	0	XM_006141043.1	0	2802	1.17609	15	16.9	17	16	1.23045	0	17	0	XM_006141043.1	0	2802	1.23045	17	16
XM_006141044.1	5	5	-5	-3.5	5.1	5.1	-5.1	-3.68421	0.544068	0.544068	-0.544068	-2.80735	7	7	0.845098	7	7	0	XM_006141044.1	0	2378	0.845098	7	7	2	2.3	0.30103	2	2	0	XM_006141044.1	0	2378	0.30103	2	2.3	2	1.9	0.30103	2	2	0	XM_006141044.1	0	2378	0.30103	2	1.9
XM_006141045.1	6	6	6	1.6	4	4	4	1.36364	0.20412	0.20412	0.20412	1.20412	11	11	1.04139	4	11	0	XM_006141045.1	0	2554	1.04139	11	11	10	11.3	1	3	10	0	XM_006141045.1	0	2554	1	10	11.3	16	15	1.20412	8	16	0	XM_006141045.1	0	2554	1.20412	16	15
XM_006141046.1	7	7	7	3.33333	6.4	6.4	6.4	3.13333	0.522879	0.522879	0.522879	2.0959	3	3	0.477121	3	3	0	XM_006141046.1	0	740	0.477121	3	3	7	7.9	0.845098	7	7	0	XM_006141046.1	0	740	0.845098	7	7.9	10	9.4	1	9	10	0	XM_006141046.1	0	740	1	10	9.4
XM_006141047.1	2	2	-2	#DIV/0!	2.3	2.3	-2.3	#DIV/0!	#DIV/0!	0.30103	#DIV/0!	0	1	1	0	1	1	0	XM_006141047.1	0	1182	0	1	1	2	2.3	0.30103	2	2	0	XM_006141047.1	0	1182	0.30103	2	2.3	0	0	#DIV/0!	0	0	0	XM_006141047.1	0	1182	#DIV/0!	0	0
XM_006141048.1	1106	1106	-1106	-1.47672	861.2	861.2	-861.2	-1.33578	0.169299	0.169299	-0.169299	-1.0503	3426	3426	3.53479	3426	3426	0	XM_006141048.1	0	2134	3.53479	3426	3426	2320	2621	3.36549	2320	2320	0	XM_006141048.1	0	2134	3.36549	2320	2621	2728	2564.8	3.43584	2728	2728	0	XM_006141048.1	0	2134	3.43584	2728	2564.8
XM_006141049.1	3	3	-3	#DIV/0!	3	3	-3	#DIV/0!	#DIV/0!	0.477121	#DIV/0!	0	3	3	0.477121	0	3	0	XM_006141049.1	0	1827	0.477121	3	3	1	1.1	0	0	1	0	XM_006141049.1	0	1827	0	1	1.1	0	0	#DIV/0!	0	0	0	XM_006141049.1	0	1827	#DIV/0!	0	0
XM_006141050.1	10	10	-10	-11	10.1	10.1	-10.1	-12.2222	1.04139	1.04139	-1.04139	#DIV/0!	11	11	1.04139	1	11	0	XM_006141050.1	0	1963	1.04139	11	11	3	3.4	0.477121	0	3	0	XM_006141050.1	0	1963	0.477121	3	3.4	1	0.9	0	0	1	0	XM_006141050.1	0	1963	0	1	0.9
XM_006141051.1	2	2	-2	#DIV/0!	2	2	-2	#DIV/0!	#DIV/0!	0	#DIV/0!	0	2	2	0.30103	0	2	0	XM_006141051.1	0	1766	0.30103	2	2	0	0	#DIV/0!	0	0	0	XM_006141051.1	0	1766	#DIV/0!	0	0	0	0	#DIV/0!	0	0	0	XM_006141051.1	0	1766	#DIV/0!	0	0
XM_006141052.1	5	5	-5	#DIV/0!	5.6	5.6	-5.6	#DIV/0!	#DIV/0!	0	#DIV/0!	0	5	5	0.69897	2	5	0	XM_006141052.1	0	1951	0.69897	5	5	5	5.6	0.69897	1	5	0	XM_006141052.1	0	1951	0.69897	5	5.6	0	0	#DIV/0!	0	0	0	XM_006141052.1	0	1951	#DIV/0!	0	0
XM_006141053.1	20	20	-20	#DIV/0!	20	20	-20	#DIV/0!	#DIV/0!	1.30103	#DIV/0!	0	20	20	1.30103	1	20	0	XM_006141053.1	0	744	1.30103	20	20	1	1.1	0	0	1	0	XM_006141053.1	0	744	0	1	1.1	0	0	#DIV/0!	0	0	0	XM_006141053.1	0	744	#DIV/0!	0	0
XM_006141054.1	93	93	-93	#DIV/0!	93	93	-93	#DIV/0!	#DIV/0!	0	#DIV/0!	0	93	93	1.96848	26	93	0	XM_006141054.1	0	1678	1.96848	93	93	0	0	#DIV/0!	0	0	0	XM_006141054.1	0	1678	#DIV/0!	0	0	0	0	#DIV/0!	0	0	0	XM_006141054.1	0	1678	#DIV/0!	0	0
XM_006141055.1	8	8	-8	-1.4	9.4	9.4	-9.4	-1.5	0.146128	0.146128	-0.146128	-1.11232	28	28	1.44716	2	28	0	XM_006141055.1	0	1573	1.44716	28	28	25	28.2	1.39794	3	25	0	XM_006141055.1	0	1573	1.39794	25	28.2	20	18.8	1.30103	2	20	0	XM_006141055.1	0	1573	1.30103	20	18.8
XM_006141056.1	307	307	-307	-103.333	307.2	307.2	-307.2	-110.714	2.01424	2.01424	-2.01424	-5.22165	310	310	2.49136	42	310	0	XM_006141056.1	0	2117	2.49136	310	310	6	6.8	0.778151	0	6	0	XM_006141056.1	0	2117	0.778151	6	6.8	3	2.8	0.477121	0	3	0	XM_006141056.1	0	2117	0.477121	3	2.8
XM_006141057.1	2	2	-2	#DIV/0!	2	2	-2	#DIV/0!	#DIV/0!	0	#DIV/0!	0	2	2	0.30103	0	2	0	XM_006141057.1	0	1361	0.30103	2	2	0	0	#DIV/0!	0	0	0	XM_006141057.1	0	1361	#DIV/0!	0	0	0	0	#DIV/0!	0	0	0	XM_006141057.1	0	1361	#DIV/0!	0	0
XM_006141058.1	7	7	-7	#DIV/0!	7	7	-7	#DIV/0!	#DIV/0!	0	#DIV/0!	0	7	7	0.845098	0	7	0	XM_006141058.1	0	1216	0.845098	7	7	0	0	#DIV/0!	0	0	0	XM_006141058.1	0	1216	#DIV/0!	0	0	0	0	#DIV/0!	0	0	0	XM_006141058.1	0	1216	#DIV/0!	0	0
XM_006141059.1	3	3	-3	#DIV/0!	3	3	-3	#DIV/0!	#DIV/0!	0	#DIV/0!	0	3	3	0.477121	0	3	0	XM_006141059.1	0	1349	0.477121	3	3	0	0	#DIV/0!	0	0	0	XM_006141059.1	0	1349	#DIV/0!	0	0	0	0	#DIV/0!	0	0	0	XM_006141059.1	0	1349	#DIV/0!	0	0
XM_006141060.1	5	5	-5	#DIV/0!	5	5	-5	#DIV/0!	#DIV/0!	0	#DIV/0!	0	5	5	0.69897	0	5	0	XM_006141060.1	0	1346	0.69897	5	5	0	0	#DIV/0!	0	0	0	XM_006141060.1	0	1346	#DIV/0!	0	0	0	0	#DIV/0!	0	0	0	XM_006141060.1	0	1346	#DIV/0!	0	0
XM_006141061.1	147	147	-147	#DIV/0!	147	147	-147	#DIV/0!	#DIV/0!	0	#DIV/0!	0	147	147	2.16732	27	147	0	XM_006141061.1	0	1038	2.16732	147	147	0	0	#DIV/0!	0	0	0	XM_006141061.1	0	1038	#DIV/0!	0	0	0	0	#DIV/0!	0	0	0	XM_006141061.1	0	1038	#DIV/0!	0	0
XM_006141062.1	5	5	-5	#DIV/0!	5	5	-5	#DIV/0!	#DIV/0!	0	#DIV/0!	0	5	5	0.69897	0	5	0	XM_006141062.1	0	1189	0.69897	5	5	0	0	#DIV/0!	0	0	0	XM_006141062.1	0	1189	#DIV/0!	0	0	0	0	#DIV/0!	0	0	0	XM_006141062.1	0	1189	#DIV/0!	0	0
XM_006141063.1	11	11	-11	-12	10.9	10.9	-10.9	-10.9091	1.07918	1.07918	-1.07918	#DIV/0!	12	12	1.07918	1	12	0	XM_006141063.1	0	780	1.07918	12	12	1	1.1	0	0	1	0	XM_006141063.1	0	780	0	1	1.1	4	3.8	0.60206	0	4	0	XM_006141063.1	0	780	0.60206	4	3.8
XM_006141064.1	9	9	-9	#DIV/0!	9	9	-9	#DIV/0!	#DIV/0!	0.352183	#DIV/0!	0	9	9	0.954243	0	9	0	XM_006141064.1	0	699	0.954243	9	9	4	4.5	0.60206	0	4	0	XM_006141064.1	0	699	0.60206	4	4.5	0	0	#DIV/0!	0	0	0	XM_006141064.1	0	699	#DIV/0!	0	0
XM_006141065.1	251	251	-251	-2.84559	259.1	259.1	-259.1	-3.0258	0.454172	0.454172	-0.454172	-1.21287	387	387	2.58771	49	387	0	XM_006141065.1	0	557	2.58771	387	387	152	171.7	2.18184	31	152	0	XM_006141065.1	0	557	2.18184	152	171.7	136	127.9	2.13354	32	136	0	XM_006141065.1	0	557	2.13354	136	127.9
XM_006141066.1	8	8	-8	-5	8.1	8.1	-8.1	-5.26316	0.69897	0.69897	-0.69897	-3.32193	10	10	1	0	10	0	XM_006141066.1	0	547	1	10	10	3	3.4	0.477121	0	3	0	XM_006141066.1	0	547	0.477121	3	3.4	2	1.9	0.30103	0	2	0	XM_006141066.1	0	547	0.30103	2	1.9
XM_006141067.1	3	3	-3	#DIV/0!	3	3	-3	#DIV/0!	#DIV/0!	0	#DIV/0!	0	3	3	0.477121	3	3	0	XM_006141067.1	0	477	0.477121	3	3	0	0	#DIV/0!	0	0	0	XM_006141067.1	0	477	#DIV/0!	0	0	0	0	#DIV/0!	0	0	0	XM_006141067.1	0	477	#DIV/0!	0	0
XM_006141068.1	89	89	89	1.36929	131.8	131.8	131.8	1.54689	0.136497	0.136497	0.136497	1.0573	241	241	2.38202	52	241	0	XM_006141068.1	0	1578	2.38202	241	241	330	372.8	2.51851	73	330	0	XM_006141068.1	0	1578	2.51851	330	372.8	273	256.7	2.43616	57	273	0	XM_006141068.1	0	1578	2.43616	273	256.7
XM_006141069.1	265	265	265	1.30148	413.4	413.4	413.4	1.47031	0.114437	0.114437	0.114437	1.03887	879	879	2.94399	208	879	0	XM_006141069.1	0	1880	2.94399	879	879	1144	1292.4	3.05843	262	1144	0	XM_006141069.1	0	1880	3.05843	1144	1292.4	1077	1012.6	3.03222	245	1077	0	XM_006141069.1	0	1880	3.03222	1077	1012.6
XM_006141070.1	2	2	-2	-1.5	2.2	2.2	-2.2	-1.57895	0.176091	0.176091	-0.176091	-1.29248	6	6	0.778151	0	6	0	XM_006141070.1	0	1586	0.778151	6	6	5	5.6	0.69897	0	5	0	XM_006141070.1	0	1586	0.69897	5	5.6	4	3.8	0.60206	0	4	0	XM_006141070.1	0	1586	0.60206	4	3.8
XM_006141071.1	189	189	-189	#DIV/0!	189	189	-189	#DIV/0!	#DIV/0!	0	#DIV/0!	0	189	189	2.27646	9	189	0	XM_006141071.1	0	1748	2.27646	189	189	0	0	#DIV/0!	0	0	0	XM_006141071.1	0	1748	#DIV/0!	0	0	0	0	#DIV/0!	0	0	0	XM_006141071.1	0	1748	#DIV/0!	0	0
XM_006141072.1	12	12	-12	#DIV/0!	12	12	-12	#DIV/0!	#DIV/0!	0	#DIV/0!	0	12	12	1.07918	0	12	0	XM_006141072.1	0	1705	1.07918	12	12	0	0	#DIV/0!	0	0	0	XM_006141072.1	0	1705	#DIV/0!	0	0	0	0	#DIV/0!	0	0	0	XM_006141072.1	0	1705	#DIV/0!	0	0
XM_006141073.1	3	3	3	#DIV/0!	2.8	2.8	2.8	#DIV/0!	#DIV/0!	0.477121	#DIV/0!	0	1	1	0	1	1	0	XM_006141073.1	0	1885	0	1	1	0	0	#DIV/0!	0	0	0	XM_006141073.1	0	1885	#DIV/0!	0	0	3	2.8	0.477121	3	3	0	XM_006141073.1	0	1885	0.477121	3	2.8
XM_006141074.1	13	13	-13	-3.16667	13.4	13.4	-13.4	-3.39286	0.500602	0.500602	-0.500602	-1.64332	19	19	1.27875	8	19	0	XM_006141074.1	0	876	1.27875	19	19	8	9	0.90309	4	8	0	XM_006141074.1	0	876	0.90309	8	9	6	5.6	0.778151	3	6	0	XM_006141074.1	0	876	0.778151	6	5.6
XM_006141075.1	2	2	2	#DIV/0!	2.3	2.3	2.3	#DIV/0!	#DIV/0!	0.30103	#DIV/0!	0	0	0	#DIV/0!	0	0	0	XM_006141075.1	0	789	#DIV/0!	0	0	2	2.3	0.30103	1	2	0	XM_006141075.1	0	789	0.30103	2	2.3	1	0.9	0	0	1	0	XM_006141075.1	0	789	0	1	0.9
XM_006141076.1	15	15	15	1.53571	21.3	21.3	-21.3	-1.78022	0.18631	0.18631	0.18631	1.12874	28	28	1.44716	2	28	0	XM_006141076.1	0	1645	1.44716	28	28	43	48.6	1.63347	5	43	0	XM_006141076.1	0	1645	1.63347	43	48.6	29	27.3	1.4624	2	29	0	XM_006141076.1	0	1645	1.4624	29	27.3
XM_006141077.1	14	14	-14	-1.93333	14	14	-14	-1.93333	0.286307	0.286307	-0.286307	-1.24344	29	29	1.4624	2	29	0	XM_006141077.1	0	1859	1.4624	29	29	15	16.9	1.17609	1	15	0	XM_006141077.1	0	1859	1.17609	15	16.9	16	15	1.20412	1	16	0	XM_006141077.1	0	1859	1.20412	16	15
XM_006141078.1	42	42	-42	-2.44828	38.2	38.2	-38.2	-2.16463	0.38886	0.38886	-0.38886	-1.26591	71	71	1.85126	7	71	0	XM_006141078.1	0	2068	1.85126	71	71	29	32.8	1.4624	4	29	0	XM_006141078.1	0	2068	1.4624	29	32.8	42	39.5	1.62325	3	42	0	XM_006141078.1	0	2068	1.62325	42	39.5
XM_006141079.1	15	15	15	3.5	17.7	17.7	17.7	3.95	0.544068	0.544068	0.544068	1.69918	6	6	0.778151	0	6	0	XM_006141079.1	0	1809	0.778151	6	6	21	23.7	1.32222	3	21	0	XM_006141079.1	0	1809	1.32222	21	23.7	10	9.4	1	0	10	0	XM_006141079.1	0	1809	1	10	9.4
XM_006141080.1	40	40	40	11	45.7	45.7	45.7	12.425	1.04139	1.04139	1.04139	2.72972	4	4	0.60206	0	4	0	XM_006141080.1	0	1595	0.60206	4	4	44	49.7	1.64345	5	44	0	XM_006141080.1	0	1595	1.64345	44	49.7	21	19.7	1.32222	1	21	0	XM_006141080.1	0	1595	1.32222	21	19.7
XM_006141081.1	287	287	-287	-4.08602	274.9	274.9	-274.9	-3.6156	0.611301	0.611301	-0.611301	-1.31054	380	380	2.57978	380	380	0	XM_006141081.1	0	1738	2.57978	380	380	93	105.1	1.96848	93	93	0	XM_006141081.1	0	1738	1.96848	93	105.1	133	125	2.12385	133	133	0	XM_006141081.1	0	1738	2.12385	133	125
XM_006141082.1	4	4	-4	#DIV/0!	4	4	-4	#DIV/0!	#DIV/0!	0	#DIV/0!	0	4	4	0.60206	4	4	0	XM_006141082.1	0	728	0.60206	4	4	0	0	#DIV/0!	0	0	0	XM_006141082.1	0	728	#DIV/0!	0	0	0	0	#DIV/0!	0	0	0	XM_006141082.1	0	728	#DIV/0!	0	0
XM_006141083.1	10	10	10	1.76923	13	13	13	2	0.247784	0.247784	0.247784	1.22244	13	13	1.11394	0	13	0	XM_006141083.1	0	1577	1.11394	13	13	23	26	1.36173	0	23	0	XM_006141083.1	0	1577	1.36173	23	26	20	18.8	1.30103	0	20	0	XM_006141083.1	0	1577	1.30103	20	18.8
XM_006141084.1	11	11	11	1.57895	14.9	14.9	14.9	1.78421	0.198368	0.198368	0.198368	1.15513	19	19	1.27875	0	19	0	XM_006141084.1	0	1515	1.27875	19	19	30	33.9	1.47712	0	30	0	XM_006141084.1	0	1515	1.47712	30	33.9	21	19.7	1.32222	0	21	0	XM_006141084.1	0	1515	1.32222	21	19.7
XM_006141085.1	9	9	9	1.10976	21.9	21.9	-21.9	-1.2707	0.0452275	0.0452275	0.0452275	1.02363	82	82	1.91381	5	82	0	XM_006141085.1	0	1615	1.91381	82	82	91	102.8	1.95904	3	91	0	XM_006141085.1	0	1615	1.95904	91	102.8	86	80.9	1.9345	5	86	0	XM_006141085.1	0	1615	1.9345	86	80.9
XM_006141086.1	37	37	37	3.84615	34	34	34	3.61538	0.585027	0.585027	0.585027	1.52519	13	13	1.11394	13	13	0	XM_006141086.1	0	1502	1.11394	13	13	14	15.8	1.14613	14	14	0	XM_006141086.1	0	1502	1.14613	14	15.8	50	47	1.69897	50	50	0	XM_006141086.1	0	1502	1.69897	50	47
XM_006141087.1	3	3	3	4	2.7	2.7	2.7	3.45455	0.60206	0.60206	0.60206	#DIV/0!	3	3	0.477121	0	3	0	XM_006141087.1	0	4034	0.477121	3	3	1	1.1	0	0	1	0	XM_006141087.1	0	4034	0	1	1.1	4	3.8	0.60206	0	4	0	XM_006141087.1	0	4034	0.60206	4	3.8
XM_006141088.1	1	1	-1	-2	1.4	1.4	-1.4	-2.55556	0.30103	0.30103	-0.30103	#DIV/0!	2	2	0.30103	0	2	0	XM_006141088.1	0	2892	0.30103	2	2	2	2.3	0.30103	0	2	0	XM_006141088.1	0	2892	0.30103	2	2.3	1	0.9	0	0	1	0	XM_006141088.1	0	2892	0	1	0.9
XM_006141089.1	1	1	1	2	1.3	1.3	1.3	2.3	0.30103	0.30103	0.30103	#DIV/0!	1	1	0	0	1	0	XM_006141089.1	0	3818	0	1	1	2	2.3	0.30103	0	2	0	XM_006141089.1	0	3818	0.30103	2	2.3	2	1.9	0.30103	0	2	0	XM_006141089.1	0	3818	0.30103	2	1.9
XM_006141090.1	6	6	6	7	5.5	5.5	5.5	6	0.845098	0.845098	0.845098	#DIV/0!	2	2	0.30103	0	2	0	XM_006141090.1	0	3945	0.30103	2	2	1	1.1	0	0	1	0	XM_006141090.1	0	3945	0	1	1.1	7	6.6	0.845098	1	7	0	XM_006141090.1	0	3945	0.845098	7	6.6
XM_006141091.1	0	0	0	1	0	0	0	1	#NUM!	0	#DIV/0!	0	0	0	#DIV/0!	0	0	0	XM_006141091.1	0	3100	#DIV/0!	0	0	0	0	#DIV/0!	0	0	0	XM_006141091.1	0	3100	#DIV/0!	0	0	0	0	#DIV/0!	0	0	0	XM_006141091.1	0	3100	#DIV/0!	0	0
XM_006141092.1	0	0	0	1	0	0	0	1	#NUM!	0	#DIV/0!	0	0	0	#DIV/0!	0	0	0	XM_006141092.1	0	2983	#DIV/0!	0	0	0	0	#DIV/0!	0	0	0	XM_006141092.1	0	2983	#DIV/0!	0	0	0	0	#DIV/0!	0	0	0	XM_006141092.1	0	2983	#DIV/0!	0	0
XM_006141093.1	134	134	-134	-2.86111	124.7	124.7	-124.7	-2.53383	0.456535	0.456535	-0.456535	-1.2458	206	206	2.31387	206	206	0	XM_006141093.1	0	2359	2.31387	206	206	72	81.3	1.85733	72	72	0	XM_006141093.1	0	2359	1.85733	72	81.3	143	134.4	2.15534	143	143	0	XM_006141093.1	0	2359	2.15534	143	134.4
XM_006141094.1	289	289	-289	-2.08647	304.9	304.9	-304.9	-2.21911	0.319411	0.319411	-0.319411	-1.13172	555	555	2.74429	555	555	0	XM_006141094.1	0	1946	2.74429	555	555	355	401.1	2.55023	355	355	0	XM_006141094.1	0	1946	2.55023	355	401.1	266	250.1	2.42488	266	266	0	XM_006141094.1	0	1946	2.42488	266	250.1
XM_006141095.1	0	0	0	1	0	0	0	1	#NUM!	0	#DIV/0!	0	0	0	#DIV/0!	0	0	0	XM_006141095.1	0	2630	#DIV/0!	0	0	0	0	#DIV/0!	0	0	0	XM_006141095.1	0	2630	#DIV/0!	0	0	0	0	#DIV/0!	0	0	0	XM_006141095.1	0	2630	#DIV/0!	0	0
XM_006141096.1	0	0	0	1	0	0	0	1	#NUM!	0	#DIV/0!	0	0	0	#DIV/0!	0	0	0	XM_006141096.1	0	2558	#DIV/0!	0	0	0	0	#DIV/0!	0	0	0	XM_006141096.1	0	2558	#DIV/0!	0	0	0	0	#DIV/0!	0	0	0	XM_006141096.1	0	2558	#DIV/0!	0	0
XM_006141097.1	6	6	6	7	7	7	-7	-8.77778	0.845098	0.845098	0.845098	#DIV/0!	1	1	0	0	1	0	XM_006141097.1	0	2509	0	1	1	7	7.9	0.845098	0	7	0	XM_006141097.1	0	2509	0.845098	7	7.9	1	0.9	0	0	1	0	XM_006141097.1	0	2509	0	1	0.9
XM_006141098.1	4	4	4	#DIV/0!	3.8	3.8	3.8	#DIV/0!	#DIV/0!	0.60206	#DIV/0!	0	1	1	0	0	1	0	XM_006141098.1	0	2573	0	1	1	0	0	#DIV/0!	0	0	0	XM_006141098.1	0	2573	#DIV/0!	0	0	4	3.8	0.60206	0	4	0	XM_006141098.1	0	2573	0.60206	4	3.8
XM_006141099.1	4	4	4	#DIV/0!	4.5	4.5	4.5	#DIV/0!	#DIV/0!	0.60206	#DIV/0!	0	0	0	#DIV/0!	0	0	0	XM_006141099.1	0	2488	#DIV/0!	0	0	4	4.5	0.60206	0	4	0	XM_006141099.1	0	2488	0.60206	4	4.5	1	0.9	0	0	1	0	XM_006141099.1	0	2488	0	1	0.9
XM_006141100.1	1	1	1	1.5	0.8	0.8	0.8	1.4	0.176091	0.176091	0.176091	1.58496	2	2	0.30103	0	2	0	XM_006141100.1	0	2294	0.30103	2	2	2	2.3	0.30103	0	2	0	XM_006141100.1	0	2294	0.30103	2	2.3	3	2.8	0.477121	0	3	0	XM_006141100.1	0	2294	0.477121	3	2.8
XM_006141101.1	0	0	0	1	0	0	0	1	#NUM!	0	#DIV/0!	0	0	0	#DIV/0!	0	0	0	XM_006141101.1	0	1154	#DIV/0!	0	0	0	0	#DIV/0!	0	0	0	XM_006141101.1	0	1154	#DIV/0!	0	0	0	0	#DIV/0!	0	0	0	XM_006141101.1	0	1154	#DIV/0!	0	0
XM_006141102.1	0	0	0	1	0	0	0	1	#NUM!	0	#DIV/0!	0	0	0	#DIV/0!	0	0	0	XM_006141102.1	0	945	#DIV/0!	0	0	0	0	#DIV/0!	0	0	0	XM_006141102.1	0	945	#DIV/0!	0	0	0	0	#DIV/0!	0	0	0	XM_006141102.1	0	945	#DIV/0!	0	0
XM_006141103.1	0	0	0	1	0	0	0	1	#NUM!	0	#DIV/0!	0	0	0	#DIV/0!	0	0	0	XM_006141103.1	0	948	#DIV/0!	0	0	0	0	#DIV/0!	0	0	0	XM_006141103.1	0	948	#DIV/0!	0	0	0	0	#DIV/0!	0	0	0	XM_006141103.1	0	948	#DIV/0!	0	0
XM_006141104.1	0	0	0	1	0	0	0	1	#NUM!	0	#DIV/0!	0	0	0	#DIV/0!	0	0	0	XM_006141104.1	0	948	#DIV/0!	0	0	0	0	#DIV/0!	0	0	0	XM_006141104.1	0	948	#DIV/0!	0	0	0	0	#DIV/0!	0	0	0	XM_006141104.1	0	948	#DIV/0!	0	0
XM_006141105.1	0	0	0	1	0	0	0	1	#NUM!	0	#DIV/0!	0	0	0	#DIV/0!	0	0	0	XM_006141105.1	0	945	#DIV/0!	0	0	0	0	#DIV/0!	0	0	0	XM_006141105.1	0	945	#DIV/0!	0	0	0	0	#DIV/0!	0	0	0	XM_006141105.1	0	945	#DIV/0!	0	0
XM_006141106.1	0	0	0	1	0	0	0	1	#NUM!	0	#DIV/0!	0	0	0	#DIV/0!	0	0	0	XM_006141106.1	0	990	#DIV/0!	0	0	0	0	#DIV/0!	0	0	0	XM_006141106.1	0	990	#DIV/0!	0	0	0	0	#DIV/0!	0	0	0	XM_006141106.1	0	990	#DIV/0!	0	0
XM_006141107.1	0	0	0	1	0	0	0	1	#NUM!	0	#DIV/0!	0	0	0	#DIV/0!	0	0	0	XM_006141107.1	0	951	#DIV/0!	0	0	0	0	#DIV/0!	0	0	0	XM_006141107.1	0	951	#DIV/0!	0	0	0	0	#DIV/0!	0	0	0	XM_006141107.1	0	951	#DIV/0!	0	0
XM_006141108.1	0	0	0	1	0	0	0	1	#NUM!	0	#DIV/0!	0	0	0	#DIV/0!	0	0	0	XM_006141108.1	0	951	#DIV/0!	0	0	0	0	#DIV/0!	0	0	0	XM_006141108.1	0	951	#DIV/0!	0	0	0	0	#DIV/0!	0	0	0	XM_006141108.1	0	951	#DIV/0!	0	0
XM_006141109.1	0	0	0	1	0	0	0	1	#NUM!	0	#DIV/0!	0	0	0	#DIV/0!	0	0	0	XM_006141109.1	0	981	#DIV/0!	0	0	0	0	#DIV/0!	0	0	0	XM_006141109.1	0	981	#DIV/0!	0	0	0	0	#DIV/0!	0	0	0	XM_006141109.1	0	981	#DIV/0!	0	0
XM_006141110.1	0	0	0	1	0	0	0	1	#NUM!	0	#DIV/0!	0	0	0	#DIV/0!	0	0	0	XM_006141110.1	0	945	#DIV/0!	0	0	0	0	#DIV/0!	0	0	0	XM_006141110.1	0	945	#DIV/0!	0	0	0	0	#DIV/0!	0	0	0	XM_006141110.1	0	945	#DIV/0!	0	0
XM_006141111.1	0	0	0	1	0	0	0	1	#NUM!	0	#DIV/0!	0	0	0	#DIV/0!	0	0	0	XM_006141111.1	0	957	#DIV/0!	0	0	0	0	#DIV/0!	0	0	0	XM_006141111.1	0	957	#DIV/0!	0	0	0	0	#DIV/0!	0	0	0	XM_006141111.1	0	957	#DIV/0!	0	0
XM_006141112.1	0	0	0	1	0	0	0	1	#NUM!	0	#DIV/0!	0	0	0	#DIV/0!	0	0	0	XM_006141112.1	0	966	#DIV/0!	0	0	0	0	#DIV/0!	0	0	0	XM_006141112.1	0	966	#DIV/0!	0	0	0	0	#DIV/0!	0	0	0	XM_006141112.1	0	966	#DIV/0!	0	0
XM_006141113.1	0	0	0	1	0	0	0	1	#NUM!	0	#DIV/0!	0	0	0	#DIV/0!	0	0	0	XM_006141113.1	0	165	#DIV/0!	0	0	0	0	#DIV/0!	0	0	0	XM_006141113.1	0	165	#DIV/0!	0	0	0	0	#DIV/0!	0	0	0	XM_006141113.1	0	165	#DIV/0!	0	0
XM_006141114.1	0	0	0	1	0	0	0	1	#NUM!	0	#DIV/0!	0	0	0	#DIV/0!	0	0	0	XM_006141114.1	0	963	#DIV/0!	0	0	0	0	#DIV/0!	0	0	0	XM_006141114.1	0	963	#DIV/0!	0	0	0	0	#DIV/0!	0	0	0	XM_006141114.1	0	963	#DIV/0!	0	0
XM_006141115.1	0	0	0	1	0	0	0	1	#NUM!	0	#DIV/0!	0	0	0	#DIV/0!	0	0	0	XM_006141115.1	0	1350	#DIV/0!	0	0	0	0	#DIV/0!	0	0	0	XM_006141115.1	0	1350	#DIV/0!	0	0	0	0	#DIV/0!	0	0	0	XM_006141115.1	0	1350	#DIV/0!	0	0
XM_006141116.1	0	0	0	1	0	0	0	1	#NUM!	0	#DIV/0!	0	0	0	#DIV/0!	0	0	0	XM_006141116.1	0	969	#DIV/0!	0	0	0	0	#DIV/0!	0	0	0	XM_006141116.1	0	969	#DIV/0!	0	0	0	0	#DIV/0!	0	0	0	XM_006141116.1	0	969	#DIV/0!	0	0
XM_006141117.1	0	0	0	1	0	0	0	1	#NUM!	0	#DIV/0!	0	0	0	#DIV/0!	0	0	0	XM_006141117.1	0	954	#DIV/0!	0	0	0	0	#DIV/0!	0	0	0	XM_006141117.1	0	954	#DIV/0!	0	0	0	0	#DIV/0!	0	0	0	XM_006141117.1	0	954	#DIV/0!	0	0
XM_006141118.1	0	0	0	1	0	0	0	1	#NUM!	0	#DIV/0!	0	0	0	#DIV/0!	0	0	0	XM_006141118.1	0	975	#DIV/0!	0	0	0	0	#DIV/0!	0	0	0	XM_006141118.1	0	975	#DIV/0!	0	0	0	0	#DIV/0!	0	0	0	XM_006141118.1	0	975	#DIV/0!	0	0
XM_006141119.1	1	1	-1	#DIV/0!	1	1	-1	#DIV/0!	#DIV/0!	0	#DIV/0!	0	1	1	0	1	1	0	XM_006141119.1	0	1008	0	1	1	0	0	#DIV/0!	0	0	0	XM_006141119.1	0	1008	#DIV/0!	0	0	0	0	#DIV/0!	0	0	0	XM_006141119.1	0	1008	#DIV/0!	0	0
XM_006141120.1	0	0	0	1	0	0	0	1	#NUM!	0	#DIV/0!	0	0	0	#DIV/0!	0	0	0	XM_006141120.1	0	954	#DIV/0!	0	0	0	0	#DIV/0!	0	0	0	XM_006141120.1	0	954	#DIV/0!	0	0	0	0	#DIV/0!	0	0	0	XM_006141120.1	0	954	#DIV/0!	0	0
XM_006141121.1	0	0	0	1	0	0	0	1	#NUM!	0	#DIV/0!	0	0	0	#DIV/0!	0	0	0	XM_006141121.1	0	945	#DIV/0!	0	0	0	0	#DIV/0!	0	0	0	XM_006141121.1	0	945	#DIV/0!	0	0	0	0	#DIV/0!	0	0	0	XM_006141121.1	0	945	#DIV/0!	0	0
XM_006141122.1	0	0	0	1	0	0	0	1	#NUM!	0	#DIV/0!	0	0	0	#DIV/0!	0	0	0	XM_006141122.1	0	948	#DIV/0!	0	0	0	0	#DIV/0!	0	0	0	XM_006141122.1	0	948	#DIV/0!	0	0	0	0	#DIV/0!	0	0	0	XM_006141122.1	0	948	#DIV/0!	0	0
XM_006141123.1	0	0	0	1	0	0	0	1	#NUM!	0	#DIV/0!	0	0	0	#DIV/0!	0	0	0	XM_006141123.1	0	945	#DIV/0!	0	0	0	0	#DIV/0!	0	0	0	XM_006141123.1	0	945	#DIV/0!	0	0	0	0	#DIV/0!	0	0	0	XM_006141123.1	0	945	#DIV/0!	0	0
XM_006141124.1	0	0	0	1	0	0	0	1	#NUM!	0	#DIV/0!	0	0	0	#DIV/0!	0	0	0	XM_006141124.1	0	945	#DIV/0!	0	0	0	0	#DIV/0!	0	0	0	XM_006141124.1	0	945	#DIV/0!	0	0	0	0	#DIV/0!	0	0	0	XM_006141124.1	0	945	#DIV/0!	0	0
XM_006141125.1	0	0	0	1	0	0	0	1	#NUM!	0	#DIV/0!	0	0	0	#DIV/0!	0	0	0	XM_006141125.1	0	945	#DIV/0!	0	0	0	0	#DIV/0!	0	0	0	XM_006141125.1	0	945	#DIV/0!	0	0	0	0	#DIV/0!	0	0	0	XM_006141125.1	0	945	#DIV/0!	0	0
XM_006141126.1	0	0	0	1	0	0	0	1	#NUM!	0	#DIV/0!	0	0	0	#DIV/0!	0	0	0	XM_006141126.1	0	945	#DIV/0!	0	0	0	0	#DIV/0!	0	0	0	XM_006141126.1	0	945	#DIV/0!	0	0	0	0	#DIV/0!	0	0	0	XM_006141126.1	0	945	#DIV/0!	0	0
XM_006141127.1	0	0	0	1	0	0	0	1	#NUM!	0	#DIV/0!	0	0	0	#DIV/0!	0	0	0	XM_006141127.1	0	951	#DIV/0!	0	0	0	0	#DIV/0!	0	0	0	XM_006141127.1	0	951	#DIV/0!	0	0	0	0	#DIV/0!	0	0	0	XM_006141127.1	0	951	#DIV/0!	0	0
XM_006141128.1	0	0	0	1	0	0	0	1	#NUM!	0	#DIV/0!	0	0	0	#DIV/0!	0	0	0	XM_006141128.1	0	1296	#DIV/0!	0	0	0	0	#DIV/0!	0	0	0	XM_006141128.1	0	1296	#DIV/0!	0	0	0	0	#DIV/0!	0	0	0	XM_006141128.1	0	1296	#DIV/0!	0	0
XM_006141129.1	2	2	2	3	1.8	1.8	1.8	2.8	0.477121	0.477121	0.477121	#DIV/0!	1	1	0	1	1	0	XM_006141129.1	0	2573	0	1	1	2	2.3	0.30103	2	2	0	XM_006141129.1	0	2573	0.30103	2	2.3	3	2.8	0.477121	3	3	0	XM_006141129.1	0	2573	0.477121	3	2.8
XM_006141130.1	0	0	0	1	0	0	0	1	#NUM!	0	#DIV/0!	0	0	0	#DIV/0!	0	0	0	XM_006141130.1	0	1502	#DIV/0!	0	0	0	0	#DIV/0!	0	0	0	XM_006141130.1	0	1502	#DIV/0!	0	0	0	0	#DIV/0!	0	0	0	XM_006141130.1	0	1502	#DIV/0!	0	0
XM_006141131.1	0	0	0	1	0	0	0	1	#NUM!	0	#DIV/0!	0	0	0	#DIV/0!	0	0	0	XM_006141131.1	0	2673	#DIV/0!	0	0	0	0	#DIV/0!	0	0	0	XM_006141131.1	0	2673	#DIV/0!	0	0	0	0	#DIV/0!	0	0	0	XM_006141131.1	0	2673	#DIV/0!	0	0
XM_006141132.1	3	3	-3	#DIV/0!	3.4	3.4	-3.4	#DIV/0!	#DIV/0!	0.477121	#DIV/0!	0	1	1	0	1	1	0	XM_006141132.1	0	2294	0	1	1	3	3.4	0.477121	3	3	0	XM_006141132.1	0	2294	0.477121	3	3.4	0	0	#DIV/0!	0	0	0	XM_006141132.1	0	2294	#DIV/0!	0	0
XM_006141133.1	11	11	-11	-3.2	10.4	10.4	-10.4	-2.85714	0.50515	0.50515	-0.50515	-1.72271	16	16	1.20412	16	16	0	XM_006141133.1	0	1391	1.20412	16	16	5	5.6	0.69897	5	5	0	XM_006141133.1	0	1391	0.69897	5	5.6	6	5.6	0.778151	6	6	0	XM_006141133.1	0	1391	0.778151	6	5.6
XM_006141134.1	0	0	0	1	0	0	0	1	#NUM!	0	#DIV/0!	0	0	0	#DIV/0!	0	0	0	XM_006141134.1	0	780	#DIV/0!	0	0	0	0	#DIV/0!	0	0	0	XM_006141134.1	0	780	#DIV/0!	0	0	0	0	#DIV/0!	0	0	0	XM_006141134.1	0	780	#DIV/0!	0	0
XM_006141135.1	130	130	130	1.63107	111.5	111.5	111.5	1.54126	0.212472	0.212472	0.212472	1.09183	206	206	2.31387	206	206	0	XM_006141135.1	0	4066	2.31387	206	206	281	317.5	2.44871	281	281	0	XM_006141135.1	0	4066	2.44871	281	317.5	336	315.9	2.52634	336	336	0	XM_006141135.1	0	4066	2.52634	336	315.9
XM_006141136.1	0	0	0	1	0	0	0	1	#NUM!	0	#DIV/0!	0	0	0	#DIV/0!	0	0	0	XM_006141136.1	0	825	#DIV/0!	0	0	0	0	#DIV/0!	0	0	0	XM_006141136.1	0	825	#DIV/0!	0	0	0	0	#DIV/0!	0	0	0	XM_006141136.1	0	825	#DIV/0!	0	0
XM_006141137.1	0	0	0	1	0	0	0	1	#NUM!	0	#DIV/0!	0	0	0	#DIV/0!	0	0	0	XM_006141137.1	0	1596	#DIV/0!	0	0	0	0	#DIV/0!	0	0	0	XM_006141137.1	0	1596	#DIV/0!	0	0	0	0	#DIV/0!	0	0	0	XM_006141137.1	0	1596	#DIV/0!	0	0
XM_006141138.1	26	26	-26	-1.17333	28.4	28.4	-28.4	-1.19241	0.0694214	0.0694214	-0.0694214	-1.0319	176	176	2.24551	176	176	0	XM_006141138.1	0	4267	2.24551	176	176	150	169.5	2.17609	150	150	0	XM_006141138.1	0	4267	2.17609	150	169.5	157	147.6	2.1959	157	157	0	XM_006141138.1	0	4267	2.1959	157	147.6
XM_006141139.1	20	20	-20	-1.95238	20.3	20.3	-20.3	-1.98068	0.290565	0.290565	-0.290565	-1.21976	41	41	1.61278	41	41	0	XM_006141139.1	0	2290	1.61278	41	41	21	23.7	1.32222	21	21	0	XM_006141139.1	0	2290	1.32222	21	23.7	22	20.7	1.34242	22	22	0	XM_006141139.1	0	2290	1.34242	22	20.7
XM_006141140.1	8	8	8	1.30769	2.6	2.6	2.6	1.08844	0.116506	0.116506	0.116506	1.08234	31	31	1.49136	31	31	0	XM_006141140.1	0	5740	1.49136	31	31	26	29.4	1.41497	26	26	0	XM_006141140.1	0	5740	1.41497	26	29.4	34	32	1.53148	34	34	0	XM_006141140.1	0	5740	1.53148	34	32
XM_006141141.1	2	2	2	1.4	1.8	1.8	1.8	1.36	0.146128	0.146128	0.146128	1.20906	5	5	0.69897	5	5	0	XM_006141141.1	0	2105	0.69897	5	5	6	6.8	0.778151	6	6	0	XM_006141141.1	0	2105	0.778151	6	6.8	7	6.6	0.845098	7	7	0	XM_006141141.1	0	2105	0.845098	7	6.6
XM_006141142.1	0	0	0	1	0	0	0	1	#NUM!	0	#DIV/0!	0	0	0	#DIV/0!	0	0	0	XM_006141142.1	0	532	#DIV/0!	0	0	0	0	#DIV/0!	0	0	0	XM_006141142.1	0	532	#DIV/0!	0	0	0	0	#DIV/0!	0	0	0	XM_006141142.1	0	532	#DIV/0!	0	0
XM_006141143.1	3	3	-3	-1.75	4.1	4.1	-4.1	-2.07895	0.243038	0.243038	-0.243038	-1.40368	7	7	0.845098	7	7	0	XM_006141143.1	0	711	0.845098	7	7	7	7.9	0.845098	7	7	0	XM_006141143.1	0	711	0.845098	7	7.9	4	3.8	0.60206	4	4	0	XM_006141143.1	0	711	0.60206	4	3.8
XM_006141144.1	300	300	300	1.87977	383.2	383.2	383.2	2.12375	0.274104	0.274104	0.274104	1.10822	341	341	2.53275	341	341	0	XM_006141144.1	0	1271	2.53275	341	341	641	724.2	2.80686	641	641	0	XM_006141144.1	0	1271	2.80686	641	724.2	575	540.6	2.75967	575	575	0	XM_006141144.1	0	1271	2.75967	575	540.6
XM_006141145.1	0	0	0	1	0	0	0	1	#NUM!	0	#DIV/0!	0	0	0	#DIV/0!	0	0	0	XM_006141145.1	0	966	#DIV/0!	0	0	0	0	#DIV/0!	0	0	0	XM_006141145.1	0	966	#DIV/0!	0	0	0	0	#DIV/0!	0	0	0	XM_006141145.1	0	966	#DIV/0!	0	0
XM_006141146.1	0	0	0	1	0	0	0	1	#NUM!	0	#DIV/0!	0	0	0	#DIV/0!	0	0	0	XM_006141146.1	0	966	#DIV/0!	0	0	0	0	#DIV/0!	0	0	0	XM_006141146.1	0	966	#DIV/0!	0	0	0	0	#DIV/0!	0	0	0	XM_006141146.1	0	966	#DIV/0!	0	0
XM_006141147.1	0	0	0	1	0	0	0	1	#NUM!	0	#DIV/0!	0	0	0	#DIV/0!	0	0	0	XM_006141147.1	0	966	#DIV/0!	0	0	0	0	#DIV/0!	0	0	0	XM_006141147.1	0	966	#DIV/0!	0	0	0	0	#DIV/0!	0	0	0	XM_006141147.1	0	966	#DIV/0!	0	0
XM_006141148.1	0	0	0	1	0	0	0	1	#NUM!	0	#DIV/0!	0	0	0	#DIV/0!	0	0	0	XM_006141148.1	0	1387	#DIV/0!	0	0	0	0	#DIV/0!	0	0	0	XM_006141148.1	0	1387	#DIV/0!	0	0	0	0	#DIV/0!	0	0	0	XM_006141148.1	0	1387	#DIV/0!	0	0
XM_006141149.1	9	9	-9	#DIV/0!	9	9	-9	#DIV/0!	#DIV/0!	0.653213	#DIV/0!	0	9	9	0.954243	9	9	0	XM_006141149.1	0	1912	0.954243	9	9	2	2.3	0.30103	2	2	0	XM_006141149.1	0	1912	0.30103	2	2.3	0	0	#DIV/0!	0	0	0	XM_006141149.1	0	1912	#DIV/0!	0	0
XM_006141150.1	168	168	168	2.5	151.3	151.3	151.3	2.35089	0.39794	0.39794	0.39794	1.19419	112	112	2.04922	112	112	0	XM_006141150.1	0	4752	2.04922	112	112	128	144.6	2.10721	128	128	0	XM_006141150.1	0	4752	2.10721	128	144.6	280	263.3	2.44716	280	280	0	XM_006141150.1	0	4752	2.44716	280	263.3
XM_006141151.1	23	23	23	1.19167	10.6	10.6	10.6	1.0848	0.0761548	0.0761548	0.0761548	1.03663	125	125	2.09691	125	125	0	XM_006141151.1	0	3535	2.09691	125	125	120	135.6	2.07918	120	120	0	XM_006141151.1	0	3535	2.07918	120	135.6	143	134.4	2.15534	143	143	0	XM_006141151.1	0	3535	2.15534	143	134.4
XM_006141152.1	0	0	0	1	0	0	0	1	#NUM!	0	#DIV/0!	0	0	0	#DIV/0!	0	0	0	XM_006141152.1	0	3525	#DIV/0!	0	0	0	0	#DIV/0!	0	0	0	XM_006141152.1	0	3525	#DIV/0!	0	0	0	0	#DIV/0!	0	0	0	XM_006141152.1	0	3525	#DIV/0!	0	0
XM_006141153.1	0	0	0	1	0	0	0	1	#NUM!	0	#DIV/0!	0	0	0	#DIV/0!	0	0	0	XM_006141153.1	0	2764	#DIV/0!	0	0	0	0	#DIV/0!	0	0	0	XM_006141153.1	0	2764	#DIV/0!	0	0	0	0	#DIV/0!	0	0	0	XM_006141153.1	0	2764	#DIV/0!	0	0
XM_006141154.1	0	0	0	1	0	0	0	1	#NUM!	0	#DIV/0!	0	0	0	#DIV/0!	0	0	0	XM_006141154.1	0	102	#DIV/0!	0	0	0	0	#DIV/0!	0	0	0	XM_006141154.1	0	102	#DIV/0!	0	0	0	0	#DIV/0!	0	0	0	XM_006141154.1	0	102	#DIV/0!	0	0
XM_006141155.1	0	0	0	1	0	0	0	1	#NUM!	0	#DIV/0!	0	0	0	#DIV/0!	0	0	0	XM_006141155.1	0	177	#DIV/0!	0	0	0	0	#DIV/0!	0	0	0	XM_006141155.1	0	177	#DIV/0!	0	0	0	0	#DIV/0!	0	0	0	XM_006141155.1	0	177	#DIV/0!	0	0
XM_006141156.1	0	0	0	1	0	0	0	1	#NUM!	0	#DIV/0!	0	0	0	#DIV/0!	0	0	0	XM_006141156.1	0	288	#DIV/0!	0	0	0	0	#DIV/0!	0	0	0	XM_006141156.1	0	288	#DIV/0!	0	0	0	0	#DIV/0!	0	0	0	XM_006141156.1	0	288	#DIV/0!	0	0
XM_006141157.1	0	0	0	1	0	0	0	1	#NUM!	0	#DIV/0!	0	0	0	#DIV/0!	0	0	0	XM_006141157.1	0	174	#DIV/0!	0	0	0	0	#DIV/0!	0	0	0	XM_006141157.1	0	174	#DIV/0!	0	0	0	0	#DIV/0!	0	0	0	XM_006141157.1	0	174	#DIV/0!	0	0
XM_006141158.1	0	0	0	1	0	0	0	1	#NUM!	0	#DIV/0!	0	0	0	#DIV/0!	0	0	0	XM_006141158.1	0	168	#DIV/0!	0	0	0	0	#DIV/0!	0	0	0	XM_006141158.1	0	168	#DIV/0!	0	0	0	0	#DIV/0!	0	0	0	XM_006141158.1	0	168	#DIV/0!	0	0
XM_006141159.1	0	0	0	1	0	0	0	1	#NUM!	0	#DIV/0!	0	0	0	#DIV/0!	0	0	0	XM_006141159.1	0	345	#DIV/0!	0	0	0	0	#DIV/0!	0	0	0	XM_006141159.1	0	345	#DIV/0!	0	0	0	0	#DIV/0!	0	0	0	XM_006141159.1	0	345	#DIV/0!	0	0
XM_006141160.1	0	0	0	1	0	0	0	1	#NUM!	0	#DIV/0!	0	0	0	#DIV/0!	0	0	0	XM_006141160.1	0	713	#DIV/0!	0	0	0	0	#DIV/0!	0	0	0	XM_006141160.1	0	713	#DIV/0!	0	0	0	0	#DIV/0!	0	0	0	XM_006141160.1	0	713	#DIV/0!	0	0
XM_006141161.1	1	1	1	#DIV/0!	1.1	1.1	1.1	#DIV/0!	#DIV/0!	0	#DIV/0!	0	0	0	#DIV/0!	0	0	0	XM_006141161.1	0	279	#DIV/0!	0	0	1	1.1	0	1	1	0	XM_006141161.1	0	279	0	1	1.1	0	0	#DIV/0!	0	0	0	XM_006141161.1	0	279	#DIV/0!	0	0
XM_006141162.1	1568	1568	-1568	-1.39269	1192.9	1192.9	-1192.9	-1.27309	0.143854	0.143854	-0.143854	-1.03994	5561	5561	3.74515	5561	5561	0	XM_006141162.1	0	1299	3.74515	5561	5561	3993	4511.1	3.6013	3993	3993	0	XM_006141162.1	0	1299	3.6013	3993	4511.1	4646	4368.1	3.66708	4646	4646	0	XM_006141162.1	0	1299	3.66708	4646	4368.1
XM_006141163.1	0	0	0	1	0	0	0	1	#NUM!	0	#DIV/0!	0	0	0	#DIV/0!	0	0	0	XM_006141163.1	0	4938	#DIV/0!	0	0	0	0	#DIV/0!	0	0	0	XM_006141163.1	0	4938	#DIV/0!	0	0	0	0	#DIV/0!	0	0	0	XM_006141163.1	0	4938	#DIV/0!	0	0
XM_006141164.1	8	8	-8	-1.32	7.6	7.6	-7.6	-1.29921	0.120574	0.120574	-0.120574	-1.08625	33	33	1.51851	33	33	0	XM_006141164.1	0	2807	1.51851	33	33	25	28.2	1.39794	25	25	0	XM_006141164.1	0	2807	1.39794	25	28.2	27	25.4	1.43136	27	27	0	XM_006141164.1	0	2807	1.43136	27	25.4
XM_006141165.1	75	75	-75	-76	74.9	74.9	-74.9	-69.0909	1.88081	1.88081	-1.88081	#DIV/0!	76	76	1.88081	76	76	0	XM_006141165.1	0	1012	1.88081	76	76	1	1.1	0	1	1	0	XM_006141165.1	0	1012	0	1	1.1	8	7.5	0.90309	8	8	0	XM_006141165.1	0	1012	0.90309	8	7.5
XM_006141166.1	123	123	123	1.95349	107.9	107.9	107.9	1.83643	0.290811	0.290811	0.290811	1.13779	129	129	2.11059	129	129	0	XM_006141166.1	0	2786	2.11059	129	129	198	223.7	2.29667	198	198	0	XM_006141166.1	0	2786	2.29667	198	223.7	252	236.9	2.4014	252	252	0	XM_006141166.1	0	2786	2.4014	252	236.9
XM_006141167.1	8	8	8	5	7.4	7.4	7.4	4.7	0.69897	0.69897	0.69897	3.32193	2	2	0.30103	2	2	0	XM_006141167.1	0	591	0.30103	2	2	2	2.3	0.30103	2	2	0	XM_006141167.1	0	591	0.30103	2	2.3	10	9.4	1	10	10	0	XM_006141167.1	0	591	1	10	9.4
XM_006141168.1	7	7	7	#DIV/0!	6.6	6.6	6.6	#DIV/0!	#DIV/0!	0.845098	#DIV/0!	0	1	1	0	1	1	0	XM_006141168.1	0	896	0	1	1	0	0	#DIV/0!	0	0	0	XM_006141168.1	0	896	#DIV/0!	0	0	7	6.6	0.845098	7	7	0	XM_006141168.1	0	896	0.845098	7	6.6
XM_006141169.1	1	1	-1	#DIV/0!	1	1	-1	#DIV/0!	#DIV/0!	0	#DIV/0!	0	1	1	0	1	1	0	XM_006141169.1	0	897	0	1	1	0	0	#DIV/0!	0	0	0	XM_006141169.1	0	897	#DIV/0!	0	0	0	0	#DIV/0!	0	0	0	XM_006141169.1	0	897	#DIV/0!	0	0
XM_006141170.1	3	3	-3	#DIV/0!	3	3	-3	#DIV/0!	#DIV/0!	0.477121	#DIV/0!	0	3	3	0.477121	3	3	0	XM_006141170.1	0	1058	0.477121	3	3	0	0	#DIV/0!	0	0	0	XM_006141170.1	0	1058	#DIV/0!	0	0	1	0.9	0	1	1	0	XM_006141170.1	0	1058	0	1	0.9
XM_006141171.1	14	14	14	8	16.1	16.1	16.1	9.05	0.90309	0.90309	0.90309	4	2	2	0.30103	2	2	0	XM_006141171.1	0	1193	0.30103	2	2	16	18.1	1.20412	16	16	0	XM_006141171.1	0	1193	1.20412	16	18.1	7	6.6	0.845098	7	7	0	XM_006141171.1	0	1193	0.845098	7	6.6
XM_006141172.1	0	0	0	1	0	0	0	1	#NUM!	0	#DIV/0!	0	0	0	#DIV/0!	0	0	0	XM_006141172.1	0	1914	#DIV/0!	0	0	0	0	#DIV/0!	0	0	0	XM_006141172.1	0	1914	#DIV/0!	0	0	0	0	#DIV/0!	0	0	0	XM_006141172.1	0	1914	#DIV/0!	0	0
XM_006141173.1	72	72	-72	-2.09091	69.4	69.4	-69.4	-2.01166	0.320335	0.320335	-0.320335	-1.17605	138	138	2.13988	138	138	0	XM_006141173.1	0	1762	2.13988	138	138	66	74.6	1.81954	66	66	0	XM_006141173.1	0	1762	1.81954	66	74.6	73	68.6	1.86332	73	73	0	XM_006141173.1	0	1762	1.86332	73	68.6
XM_006141174.1	70	70	70	3.5	64.1	64.1	64.1	3.28929	0.544068	0.544068	0.544068	1.37596	28	28	1.44716	28	28	0	XM_006141174.1	0	3898	1.44716	28	28	56	63.3	1.74819	56	56	0	XM_006141174.1	0	3898	1.74819	56	63.3	98	92.1	1.99123	98	98	0	XM_006141174.1	0	3898	1.99123	98	92.1
XM_006141175.1	4	4	-4	-1.5	3	3	-3	-1.33333	0.176091	0.176091	-0.176091	-1.19499	12	12	1.07918	0	12	0	XM_006141175.1	0	1587	1.07918	12	12	8	9	0.90309	0	8	0	XM_006141175.1	0	1587	0.90309	8	9	10	9.4	1	1	10	0	XM_006141175.1	0	1587	1	10	9.4
XM_006141176.1	11	11	-11	-6.5	10.7	10.7	-10.7	-5.65217	0.812913	0.812913	-0.812913	-3.70044	13	13	1.11394	0	13	0	XM_006141176.1	0	1727	1.11394	13	13	2	2.3	0.30103	0	2	0	XM_006141176.1	0	1727	0.30103	2	2.3	8	7.5	0.90309	0	8	0	XM_006141176.1	0	1727	0.90309	8	7.5
XM_006141177.1	5	5	-5	-1.55556	3.8	3.8	-3.8	-1.37255	0.191886	0.191886	-0.191886	-1.20109	14	14	1.14613	0	14	0	XM_006141177.1	0	1670	1.14613	14	14	9	10.2	0.954243	0	9	0	XM_006141177.1	0	1670	0.954243	9	10.2	12	11.3	1.07918	1	12	0	XM_006141177.1	0	1670	1.07918	12	11.3
XM_006141178.1	32	32	-32	-4.55556	37.8	37.8	-37.8	-5.44706	0.658541	0.658541	-0.658541	-1.69012	25	25	1.39794	1	25	0	XM_006141178.1	0	1530	1.39794	25	25	41	46.3	1.61278	4	41	0	XM_006141178.1	0	1530	1.61278	41	46.3	9	8.5	0.954243	0	9	0	XM_006141178.1	0	1530	0.954243	9	8.5
XM_006141179.1	1	1	-1	-1.14286	1.4	1.4	-1.4	-1.21212	0.0579919	0.0579919	-0.0579919	-1.06862	8	8	0.90309	0	8	0	XM_006141179.1	0	1556	0.90309	8	8	7	7.9	0.845098	0	7	0	XM_006141179.1	0	1556	0.845098	7	7.9	7	6.6	0.845098	0	7	0	XM_006141179.1	0	1556	0.845098	7	6.6
XM_006141180.1	17	17	17	3.42857	15.6	15.6	15.6	3.22857	0.535113	0.535113	0.535113	1.6332	7	7	0.845098	0	7	0	XM_006141180.1	0	2899	0.845098	7	7	8	9	0.90309	0	8	0	XM_006141180.1	0	2899	0.90309	8	9	24	22.6	1.38021	2	24	0	XM_006141180.1	0	2899	1.38021	24	22.6
XM_006141181.1	9	9	9	2	11.3	11.3	11.3	2.25556	0.30103	0.30103	0.30103	1.31546	9	9	0.954243	0	9	0	XM_006141181.1	0	3009	0.954243	9	9	18	20.3	1.25527	0	18	0	XM_006141181.1	0	3009	1.25527	18	20.3	10	9.4	1	0	10	0	XM_006141181.1	0	3009	1	10	9.4
XM_006141182.1	3	3	-3	-4	3.1	3.1	-3.1	-4.44444	0.60206	0.60206	-0.60206	#DIV/0!	4	4	0.60206	4	4	0	XM_006141182.1	0	2100	0.60206	4	4	2	2.3	0.30103	2	2	0	XM_006141182.1	0	2100	0.30103	2	2.3	1	0.9	0	1	1	0	XM_006141182.1	0	2100	0	1	0.9
XM_006141183.1	22	22	22	2.15789	19.5	19.5	19.5	2.02632	0.33403	0.33403	0.33403	1.26122	19	19	1.27875	0	19	0	XM_006141183.1	0	9467	1.27875	19	19	22	24.9	1.34242	0	22	0	XM_006141183.1	0	9467	1.34242	22	24.9	41	38.5	1.61278	0	41	0	XM_006141183.1	0	9467	1.61278	41	38.5
XM_006141184.1	2	2	-2	-1.08	3.8	3.8	-3.8	-1.15574	0.0334238	0.0334238	-0.0334238	-1.02391	27	27	1.43136	0	27	0	XM_006141184.1	0	9277	1.43136	27	27	25	28.2	1.39794	0	25	0	XM_006141184.1	0	9277	1.39794	25	28.2	26	24.4	1.41497	0	26	0	XM_006141184.1	0	9277	1.41497	26	24.4
XM_006141185.1	7	7	7	1.31818	5.3	5.3	5.3	1.24091	0.119975	0.119975	0.119975	1.08937	22	22	1.34242	0	22	0	XM_006141185.1	0	9236	1.34242	22	22	22	24.9	1.34242	0	22	0	XM_006141185.1	0	9236	1.34242	22	24.9	29	27.3	1.4624	0	29	0	XM_006141185.1	0	9236	1.4624	29	27.3
XM_006141186.1	15	15	15	1.75	19.5	19.5	19.5	1.975	0.243038	0.243038	0.243038	1.1868	20	20	1.30103	0	20	0	XM_006141186.1	0	9273	1.30103	20	20	35	39.5	1.54407	0	35	0	XM_006141186.1	0	9273	1.54407	35	39.5	25	23.5	1.39794	0	25	0	XM_006141186.1	0	9273	1.39794	25	23.5
XM_006141187.1	67	67	67	3.68	78.9	78.9	78.9	4.156	0.565848	0.565848	0.565848	1.40477	25	25	1.39794	0	25	0	XM_006141187.1	0	8594	1.39794	25	25	92	103.9	1.96379	2	92	0	XM_006141187.1	0	8594	1.96379	92	103.9	33	31	1.51851	0	33	0	XM_006141187.1	0	8594	1.51851	33	31
XM_006141188.1	1	1	1	#DIV/0!	0.9	0.9	0.9	#DIV/0!	#DIV/0!	0	#DIV/0!	0	0	0	#DIV/0!	0	0	0	XM_006141188.1	0	1213	#DIV/0!	0	0	0	0	#DIV/0!	0	0	0	XM_006141188.1	0	1213	#DIV/0!	0	0	1	0.9	0	0	1	0	XM_006141188.1	0	1213	0	1	0.9
XM_006141189.1	7	7	7	2.16667	8.7	8.7	8.7	2.45	0.335792	0.335792	0.335792	1.43153	6	6	0.778151	2	6	0	XM_006141189.1	0	1069	0.778151	6	6	13	14.7	1.11394	7	13	0	XM_006141189.1	0	1069	1.11394	13	14.7	10	9.4	1	4	10	0	XM_006141189.1	0	1069	1	10	9.4
XM_006141190.1	2	2	-2	#DIV/0!	2.3	2.3	-2.3	#DIV/0!	#DIV/0!	0.30103	#DIV/0!	0	1	1	0	0	1	0	XM_006141190.1	0	1083	0	1	1	2	2.3	0.30103	1	2	0	XM_006141190.1	0	1083	0.30103	2	2.3	0	0	#DIV/0!	0	0	0	XM_006141190.1	0	1083	#DIV/0!	0	0
XM_006141191.1	167	167	-167	-1.89305	180.1	180.1	-180.1	-2.02446	0.277162	0.277162	-0.277162	-1.122	354	354	2.549	213	354	0	XM_006141191.1	0	1923	2.549	354	354	315	355.9	2.49831	181	315	0	XM_006141191.1	0	1923	2.49831	315	355.9	187	175.8	2.27184	110	187	0	XM_006141191.1	0	1923	2.27184	187	175.8
XM_006141192.1	82	82	82	3.10256	74.8	74.8	74.8	2.91795	0.491721	0.491721	0.491721	1.30905	39	39	1.59106	39	39	0	XM_006141192.1	0	3546	1.59106	39	39	53	59.9	1.72428	53	53	0	XM_006141192.1	0	3546	1.72428	53	59.9	121	113.8	2.08279	121	121	0	XM_006141192.1	0	3546	2.08279	121	113.8
XM_006141193.1	46	46	46	2.04545	40.6	40.6	40.6	1.92273	0.31079	0.31079	0.31079	1.18911	44	44	1.64345	44	44	0	XM_006141193.1	0	1430	1.64345	44	44	62	70	1.79239	62	62	0	XM_006141193.1	0	1430	1.79239	62	70	90	84.6	1.95424	90	90	0	XM_006141193.1	0	1430	1.95424	90	84.6
XM_006141194.1	0	0	0	1	0	0	0	1	#NUM!	0	#DIV/0!	0	0	0	#DIV/0!	0	0	0	XM_006141194.1	0	2631	#DIV/0!	0	0	0	0	#DIV/0!	0	0	0	XM_006141194.1	0	2631	#DIV/0!	0	0	0	0	#DIV/0!	0	0	0	XM_006141194.1	0	2631	#DIV/0!	0	0
XM_006141195.1	158	158	-158	-2.43636	164.6	164.6	-164.6	-2.59188	0.386742	0.386742	-0.386742	-1.18945	268	268	2.42813	268	268	0	XM_006141195.1	0	1711	2.42813	268	268	190	214.7	2.27875	190	190	0	XM_006141195.1	0	1711	2.27875	190	214.7	110	103.4	2.04139	110	110	0	XM_006141195.1	0	1711	2.04139	110	103.4
XM_006141196.1	0	0	0	1	0	0	0	1	#NUM!	0	#DIV/0!	0	0	0	#DIV/0!	0	0	0	XM_006141196.1	0	1521	#DIV/0!	0	0	0	0	#DIV/0!	0	0	0	XM_006141196.1	0	1521	#DIV/0!	0	0	0	0	#DIV/0!	0	0	0	XM_006141196.1	0	1521	#DIV/0!	0	0
XM_006141197.1	0	0	0	1	0	0	0	1	#NUM!	0	#DIV/0!	0	0	0	#DIV/0!	0	0	0	XM_006141197.1	0	3642	#DIV/0!	0	0	0	0	#DIV/0!	0	0	0	XM_006141197.1	0	3642	#DIV/0!	0	0	0	0	#DIV/0!	0	0	0	XM_006141197.1	0	3642	#DIV/0!	0	0
XM_006141198.1	1	1	1	#DIV/0!	0.9	0.9	0.9	#DIV/0!	#DIV/0!	0	#DIV/0!	0	0	0	#DIV/0!	0	0	0	XM_006141198.1	0	3634	#DIV/0!	0	0	0	0	#DIV/0!	0	0	0	XM_006141198.1	0	3634	#DIV/0!	0	0	1	0.9	0	0	1	0	XM_006141198.1	0	3634	0	1	0.9
XM_006141199.1	1	1	1	#DIV/0!	0.9	0.9	0.9	#DIV/0!	#DIV/0!	0	#DIV/0!	0	0	0	#DIV/0!	0	0	0	XM_006141199.1	0	3600	#DIV/0!	0	0	0	0	#DIV/0!	0	0	0	XM_006141199.1	0	3600	#DIV/0!	0	0	1	0.9	0	0	1	0	XM_006141199.1	0	3600	0	1	0.9
XM_006141200.1	0	0	0	1	0	0	0	1	#NUM!	0	#DIV/0!	0	0	0	#DIV/0!	0	0	0	XM_006141200.1	0	3717	#DIV/0!	0	0	0	0	#DIV/0!	0	0	0	XM_006141200.1	0	3717	#DIV/0!	0	0	0	0	#DIV/0!	0	0	0	XM_006141200.1	0	3717	#DIV/0!	0	0
XM_006141201.1	320	320	-320	-1.96386	276.9	276.9	-276.9	-1.7382	0.29311	0.29311	-0.29311	-1.11626	652	652	2.81425	83	652	0	XM_006141201.1	0	863	2.81425	652	652	332	375.1	2.52114	58	332	0	XM_006141201.1	0	863	2.52114	332	375.1	442	415.6	2.64542	87	442	0	XM_006141201.1	0	863	2.64542	442	415.6
XM_006141202.1	1	1	1	1.2	2.1	2.1	-2.1	-1.44681	0.0791812	0.0791812	0.0791812	1.11328	5	5	0.69897	0	5	0	XM_006141202.1	0	786	0.69897	5	5	6	6.8	0.778151	0	6	0	XM_006141202.1	0	786	0.778151	6	6.8	5	4.7	0.69897	0	5	0	XM_006141202.1	0	786	0.69897	5	4.7
XM_006141203.1	7	7	7	2.16667	5.4	5.4	5.4	1.79412	0.335792	0.335792	0.335792	1.43153	7	7	0.845098	0	7	0	XM_006141203.1	0	1540	0.845098	7	7	6	6.8	0.778151	0	6	0	XM_006141203.1	0	1540	0.778151	6	6.8	13	12.2	1.11394	1	13	0	XM_006141203.1	0	1540	1.11394	13	12.2
XM_006141204.1	5	5	5	1.41667	2.4	2.4	-2.4	-1.17647	0.151268	0.151268	0.151268	1.14017	16	16	1.20412	0	16	0	XM_006141204.1	0	1537	1.20412	16	16	12	13.6	1.07918	1	12	0	XM_006141204.1	0	1537	1.07918	12	13.6	17	16	1.23045	1	17	0	XM_006141204.1	0	1537	1.23045	17	16
XM_006141205.1	1	1	-1	-2	1.1	1.1	-1.1	-2.22222	0.30103	0.30103	-0.30103	#DIV/0!	2	2	0.30103	0	2	0	XM_006141205.1	0	575	0.30103	2	2	1	1.1	0	0	1	0	XM_006141205.1	0	575	0	1	1.1	1	0.9	0	1	1	0	XM_006141205.1	0	575	0	1	0.9
XM_006141206.1	2	2	2	#DIV/0!	2.3	2.3	2.3	#DIV/0!	#DIV/0!	0	#DIV/0!	0	0	0	#DIV/0!	0	0	0	XM_006141206.1	0	553	#DIV/0!	0	0	2	2.3	0.30103	0	2	0	XM_006141206.1	0	553	0.30103	2	2.3	0	0	#DIV/0!	0	0	0	XM_006141206.1	0	553	#DIV/0!	0	0
XM_006141207.1	1	1	-1	#DIV/0!	1	1	-1	#DIV/0!	#DIV/0!	0	#DIV/0!	0	1	1	0	1	1	0	XM_006141207.1	0	633	0	1	1	0	0	#DIV/0!	0	0	0	XM_006141207.1	0	633	#DIV/0!	0	0	0	0	#DIV/0!	0	0	0	XM_006141207.1	0	633	#DIV/0!	0	0
XM_006141208.1	25	25	25	1.26596	11.9	11.9	11.9	1.119	0.102419	0.102419	0.102419	1.05191	100	100	2	100	100	0	XM_006141208.1	0	1637	2	100	100	94	106.2	1.97313	94	94	0	XM_006141208.1	0	1637	1.97313	94	106.2	119	111.9	2.07555	119	119	0	XM_006141208.1	0	1637	2.07555	119	111.9
XM_006141209.1	78	78	-78	-5.33333	75.7	75.7	-75.7	-4.72906	0.726999	0.726999	-0.726999	-1.57916	96	96	1.98227	4	96	0	XM_006141209.1	0	2269	1.98227	96	96	18	20.3	1.25527	2	18	0	XM_006141209.1	0	2269	1.25527	18	20.3	37	34.8	1.5682	5	37	0	XM_006141209.1	0	2269	1.5682	37	34.8
XM_006141210.1	16	16	16	1.32	24.6	24.6	24.6	1.492	0.120574	0.120574	0.120574	1.07097	50	50	1.69897	2	50	0	XM_006141210.1	0	2321	1.69897	50	50	66	74.6	1.81954	7	66	0	XM_006141210.1	0	2321	1.81954	66	74.6	60	56.4	1.77815	6	60	0	XM_006141210.1	0	2321	1.77815	60	56.4
XM_006141211.1	1	1	1	#DIV/0!	0.9	0.9	0.9	#DIV/0!	#DIV/0!	0	#DIV/0!	0	0	0	#DIV/0!	0	0	0	XM_006141211.1	0	1362	#DIV/0!	0	0	0	0	#DIV/0!	0	0	0	XM_006141211.1	0	1362	#DIV/0!	0	0	1	0.9	0	1	1	0	XM_006141211.1	0	1362	0	1	0.9
XM_006141212.1	4	4	4	3	4.8	4.8	4.8	3.4	0.477121	0.477121	0.477121	2.58496	2	2	0.30103	0	2	0	XM_006141212.1	0	1752	0.30103	2	2	6	6.8	0.778151	0	6	0	XM_006141212.1	0	1752	0.778151	6	6.8	4	3.8	0.60206	0	4	0	XM_006141212.1	0	1752	0.60206	4	3.8
XM_006141213.1	1	1	1	#DIV/0!	1.1	1.1	1.1	#DIV/0!	#DIV/0!	0	#DIV/0!	0	0	0	#DIV/0!	0	0	0	XM_006141213.1	0	1427	#DIV/0!	0	0	1	1.1	0	0	1	0	XM_006141213.1	0	1427	0	1	1.1	1	0.9	0	0	1	0	XM_006141213.1	0	1427	0	1	0.9
XM_006141214.1	3	3	-3	#DIV/0!	3	3	-3	#DIV/0!	#DIV/0!	0.477121	#DIV/0!	0	3	3	0.477121	0	3	0	XM_006141214.1	0	1423	0.477121	3	3	1	1.1	0	0	1	0	XM_006141214.1	0	1423	0	1	1.1	0	0	#DIV/0!	0	0	0	XM_006141214.1	0	1423	#DIV/0!	0	0
XM_006141215.1	11	11	-11	-2	9.6	9.6	-9.6	-1.77419	0.30103	0.30103	-0.30103	-1.28906	22	22	1.34242	4	22	0	XM_006141215.1	0	1835	1.34242	22	22	11	12.4	1.04139	2	11	0	XM_006141215.1	0	1835	1.04139	11	12.4	21	19.7	1.32222	3	21	0	XM_006141215.1	0	1835	1.32222	21	19.7
XM_006141216.1	2	2	2	#DIV/0!	1.9	1.9	1.9	#DIV/0!	#DIV/0!	0.30103	#DIV/0!	0	1	1	0	0	1	0	XM_006141216.1	0	1827	0	1	1	0	0	#DIV/0!	0	0	0	XM_006141216.1	0	1827	#DIV/0!	0	0	2	1.9	0.30103	0	2	0	XM_006141216.1	0	1827	0.30103	2	1.9
XM_006141217.1	1	1	1	1.125	2.7	2.7	-2.7	-1.36	0.0511525	0.0511525	0.0511525	1.05664	8	8	0.90309	1	8	0	XM_006141217.1	0	1756	0.90309	8	8	9	10.2	0.954243	3	9	0	XM_006141217.1	0	1756	0.954243	9	10.2	8	7.5	0.90309	1	8	0	XM_006141217.1	0	1756	0.90309	8	7.5
XM_006141218.1	2	2	2	3	1.8	1.8	1.8	2.8	0.477121	0.477121	0.477121	#DIV/0!	1	1	0	0	1	0	XM_006141218.1	0	1823	0	1	1	2	2.3	0.30103	0	2	0	XM_006141218.1	0	1823	0.30103	2	2.3	3	2.8	0.477121	0	3	0	XM_006141218.1	0	1823	0.477121	3	2.8
XM_006141219.1	2	2	2	1.66667	2.6	2.6	2.6	1.86667	0.221849	0.221849	0.221849	1.46497	3	3	0.477121	0	3	0	XM_006141219.1	0	1792	0.477121	3	3	5	5.6	0.69897	0	5	0	XM_006141219.1	0	1792	0.69897	5	5.6	4	3.8	0.60206	0	4	0	XM_006141219.1	0	1792	0.60206	4	3.8
XM_006141220.1	4	4	4	#DIV/0!	3.8	3.8	3.8	#DIV/0!	#DIV/0!	0.30103	#DIV/0!	0	2	2	0.30103	0	2	0	XM_006141220.1	0	1752	0.30103	2	2	0	0	#DIV/0!	0	0	0	XM_006141220.1	0	1752	#DIV/0!	0	0	4	3.8	0.60206	0	4	0	XM_006141220.1	0	1752	0.60206	4	3.8
XM_006141221.1	1	1	-1	-1.33333	1.7	1.7	-1.7	-1.60714	0.124939	0.124939	-0.124939	-1.26186	4	4	0.60206	0	4	0	XM_006141221.1	0	1775	0.60206	4	4	4	4.5	0.60206	1	4	0	XM_006141221.1	0	1775	0.60206	4	4.5	3	2.8	0.477121	0	3	0	XM_006141221.1	0	1775	0.477121	3	2.8
XM_006141222.1	9	9	9	10	10.3	10.3	10.3	11.3	1	1	1	#DIV/0!	1	1	0	0	1	0	XM_006141222.1	0	1729	0	1	1	10	11.3	1	2	10	0	XM_006141222.1	0	1729	1	10	11.3	8	7.5	0.90309	1	8	0	XM_006141222.1	0	1729	0.90309	8	7.5
XM_006141223.1	8	8	-8	-1.21622	6.5	6.5	-6.5	-1.16883	0.0850108	0.0850108	-0.0850108	-1.05421	45	45	1.65321	45	45	0	XM_006141223.1	0	732	1.65321	45	45	37	41.8	1.5682	37	37	0	XM_006141223.1	0	732	1.5682	37	41.8	41	38.5	1.61278	41	41	0	XM_006141223.1	0	732	1.61278	41	38.5
XM_006141224.1	27	27	-27	-3.45455	25.6	25.6	-25.6	-3.06452	0.538391	0.538391	-0.538391	-1.51699	38	38	1.57978	0	38	0	XM_006141224.1	0	2310	1.57978	38	38	11	12.4	1.04139	0	11	0	XM_006141224.1	0	2310	1.04139	11	12.4	31	29.1	1.49136	1	31	0	XM_006141224.1	0	2310	1.49136	31	29.1
XM_006141225.1	119	119	119	1.70414	145.1	145.1	145.1	1.85858	0.231506	0.231506	0.231506	1.10391	169	169	2.22789	3	169	0	XM_006141225.1	0	2041	2.22789	169	169	278	314.1	2.44404	23	278	0	XM_006141225.1	0	2041	2.44404	278	314.1	288	270.8	2.45939	15	288	0	XM_006141225.1	0	2041	2.45939	288	270.8
XM_006141226.1	137	137	137	1.27677	219	219	219	1.44242	0.106112	0.106112	0.106112	1.03938	495	495	2.69461	495	495	0	XM_006141226.1	0	2764	2.69461	495	495	632	714	2.80072	632	632	0	XM_006141226.1	0	2764	2.80072	632	714	558	524.6	2.74663	558	558	0	XM_006141226.1	0	2764	2.74663	558	524.6
XM_006141227.1	4	4	4	2.33333	4.9	4.9	4.9	2.63333	0.367977	0.367977	0.367977	1.77124	3	3	0.477121	0	3	0	XM_006141227.1	0	985	0.477121	3	3	7	7.9	0.845098	0	7	0	XM_006141227.1	0	985	0.845098	7	7.9	4	3.8	0.60206	0	4	0	XM_006141227.1	0	985	0.60206	4	3.8
XM_006141228.1	21	21	21	1.04773	107.1	107.1	-107.1	-1.25888	0.0202482	0.0202482	0.0202482	1.00766	440	440	2.64345	73	440	0	XM_006141228.1	0	1185	2.64345	440	440	461	520.8	2.6637	71	461	0	XM_006141228.1	0	1185	2.6637	461	520.8	440	413.7	2.64345	62	440	0	XM_006141228.1	0	1185	2.64345	440	413.7
XM_006141229.1	23	23	23	6.75	20.9	20.9	20.9	5.64444	0.829304	0.829304	0.829304	2.37744	6	6	0.778151	1	6	0	XM_006141229.1	0	1200	0.778151	6	6	4	4.5	0.60206	0	4	0	XM_006141229.1	0	1200	0.60206	4	4.5	27	25.4	1.43136	3	27	0	XM_006141229.1	0	1200	1.43136	27	25.4
XM_006141230.1	0	0	0	-1	0.4	0.4	-0.4	-1.21053	0	0	0	-1	2	2	0.30103	0	2	0	XM_006141230.1	0	2694	0.30103	2	2	2	2.3	0.30103	0	2	0	XM_006141230.1	0	2694	0.30103	2	2.3	2	1.9	0.30103	0	2	0	XM_006141230.1	0	2694	0.30103	2	1.9
XM_006141231.1	1	1	1	2	1.4	1.4	-1.4	-2.55556	0.30103	0.30103	0.30103	#DIV/0!	1	1	0	0	1	0	XM_006141231.1	0	2811	0	1	1	2	2.3	0.30103	0	2	0	XM_006141231.1	0	2811	0.30103	2	2.3	1	0.9	0	0	1	0	XM_006141231.1	0	2811	0	1	0.9
XM_006141232.1	6	6	-6	-7	5.9	5.9	-5.9	-6.36364	0.845098	0.845098	-0.845098	#DIV/0!	7	7	0.845098	1	7	0	XM_006141232.1	0	2784	0.845098	7	7	1	1.1	0	1	1	0	XM_006141232.1	0	2784	0	1	1.1	4	3.8	0.60206	0	4	0	XM_006141232.1	0	2784	0.60206	4	3.8
XM_006141233.1	4	4	4	#DIV/0!	4.5	4.5	4.5	#DIV/0!	#DIV/0!	0	#DIV/0!	0	0	0	#DIV/0!	0	0	0	XM_006141233.1	0	2704	#DIV/0!	0	0	4	4.5	0.60206	1	4	0	XM_006141233.1	0	2704	0.60206	4	4.5	4	3.8	0.60206	0	4	0	XM_006141233.1	0	2704	0.60206	4	3.8
XM_006141234.1	19	19	19	2.46154	15.4	15.4	15.4	2.04762	0.391207	0.391207	0.391207	1.35119	21	21	1.32222	21	21	0	XM_006141234.1	0	2008	1.32222	21	21	13	14.7	1.11394	13	13	0	XM_006141234.1	0	2008	1.11394	13	14.7	32	30.1	1.50515	32	32	0	XM_006141234.1	0	2008	1.50515	32	30.1
XM_006141235.1	60	60	60	1.30151	51.8	51.8	51.8	1.2603	0.114447	0.114447	0.114447	1.04978	199	199	2.29885	199	199	0	XM_006141235.1	0	8198	2.29885	199	199	222	250.8	2.34635	222	222	0	XM_006141235.1	0	8198	2.34635	222	250.8	259	243.5	2.4133	259	259	0	XM_006141235.1	0	8198	2.4133	259	243.5
XM_006141236.1	0	0	0	-1	0.2	0.2	-0.2	-1.22222	0	0	0	1	1	1	0	1	1	0	XM_006141236.1	0	1081	0	1	1	1	1.1	0	1	1	0	XM_006141236.1	0	1081	0	1	1.1	1	0.9	0	1	1	0	XM_006141236.1	0	1081	0	1	0.9
XM_006141237.1	46	46	-46	-6.11111	46.5	46.5	-46.5	-6.47059	0.78612	0.78612	-0.78612	-1.82382	55	55	1.74036	55	55	0	XM_006141237.1	0	3896	1.74036	55	55	18	20.3	1.25527	18	18	0	XM_006141237.1	0	3896	1.25527	18	20.3	9	8.5	0.954243	9	9	0	XM_006141237.1	0	3896	0.954243	9	8.5
XM_006141238.1	48	48	-48	-7	53.5	53.5	-53.5	-8.13333	0.845098	0.845098	-0.845098	-1.93578	56	56	1.74819	56	56	0	XM_006141238.1	0	1671	1.74819	56	56	54	61	1.73239	54	54	0	XM_006141238.1	0	1671	1.73239	54	61	8	7.5	0.90309	8	8	0	XM_006141238.1	0	1671	0.90309	8	7.5
XM_006141239.1	0	0	0	1	0	0	0	1	#NUM!	0	#DIV/0!	0	0	0	#DIV/0!	0	0	0	XM_006141239.1	0	246	#DIV/0!	0	0	0	0	#DIV/0!	0	0	0	XM_006141239.1	0	246	#DIV/0!	0	0	0	0	#DIV/0!	0	0	0	XM_006141239.1	0	246	#DIV/0!	0	0
XM_006141240.1	99	99	-99	-3.25	93.3	93.3	-93.3	-2.87726	0.511883	0.511883	-0.511883	-1.31147	143	143	2.15534	143	143	0	XM_006141240.1	0	1777	2.15534	143	143	44	49.7	1.64345	44	44	0	XM_006141240.1	0	1777	1.64345	44	49.7	63	59.2	1.79934	63	63	0	XM_006141240.1	0	1777	1.79934	63	59.2
XM_006141241.1	40	40	-40	-1.85106	33.9	33.9	-33.9	-1.63842	0.267421	0.267421	-0.267421	-1.15993	87	87	1.93952	87	87	0	XM_006141241.1	0	704	1.93952	87	87	47	53.1	1.6721	47	47	0	XM_006141241.1	0	704	1.6721	47	53.1	70	65.8	1.8451	70	70	0	XM_006141241.1	0	704	1.8451	70	65.8
XM_006141242.1	0	0	0	1	0	0	0	1	#NUM!	0	#DIV/0!	0	0	0	#DIV/0!	0	0	0	XM_006141242.1	0	393	#DIV/0!	0	0	0	0	#DIV/0!	0	0	0	XM_006141242.1	0	393	#DIV/0!	0	0	0	0	#DIV/0!	0	0	0	XM_006141242.1	0	393	#DIV/0!	0	0
XM_006141243.1	6	6	6	1.27273	8.5	8.5	8.5	1.38636	0.104735	0.104735	0.104735	1.07802	22	22	1.34242	22	22	0	XM_006141243.1	0	957	1.34242	22	22	27	30.5	1.43136	27	27	0	XM_006141243.1	0	957	1.43136	27	30.5	28	26.3	1.44716	28	28	0	XM_006141243.1	0	957	1.44716	28	26.3
XM_006141244.1	73	73	73	1.48993	76.9	76.9	76.9	1.51611	0.173167	0.173167	0.173167	1.07968	149	149	2.17319	149	149	0	XM_006141244.1	0	2662	2.17319	149	149	200	225.9	2.30103	200	200	0	XM_006141244.1	0	2662	2.30103	200	225.9	222	208.7	2.34635	222	222	0	XM_006141244.1	0	2662	2.34635	222	208.7
XM_006141245.1	17	17	-17	-1.19767	24.2	24.2	-24.2	-1.29913	0.0783388	0.0783388	-0.0783388	-1.0405	103	103	2.01284	103	103	0	XM_006141245.1	0	1904	2.01284	103	103	93	105.1	1.96848	93	93	0	XM_006141245.1	0	1904	1.96848	93	105.1	86	80.9	1.9345	86	86	0	XM_006141245.1	0	1904	1.9345	86	80.9
XM_006141246.1	0	0	0	1	0	0	0	1	#NUM!	0	#DIV/0!	0	0	0	#DIV/0!	0	0	0	XM_006141246.1	0	611	#DIV/0!	0	0	0	0	#DIV/0!	0	0	0	XM_006141246.1	0	611	#DIV/0!	0	0	0	0	#DIV/0!	0	0	0	XM_006141246.1	0	611	#DIV/0!	0	0
XM_006141247.1	22	22	22	#DIV/0!	20.7	20.7	20.7	#DIV/0!	#DIV/0!	0.228479	#DIV/0!	0	0	0	#DIV/0!	0	0	0	XM_006141247.1	0	1518	#DIV/0!	0	0	13	14.7	1.11394	13	13	0	XM_006141247.1	0	1518	1.11394	13	14.7	22	20.7	1.34242	22	22	0	XM_006141247.1	0	1518	1.34242	22	20.7
XM_006141248.1	110	110	-110	-1.9322	126.3	126.3	-126.3	-2.13886	0.286053	0.286053	-0.286053	-1.13806	228	228	2.35793	228	228	0	XM_006141248.1	0	795	2.35793	228	228	210	237.2	2.32222	210	210	0	XM_006141248.1	0	795	2.32222	210	237.2	118	110.9	2.07188	118	118	0	XM_006141248.1	0	795	2.07188	118	110.9
XM_006141249.1	1	1	-1	#DIV/0!	1	1	-1	#DIV/0!	#DIV/0!	0	#DIV/0!	0	1	1	0	0	1	0	XM_006141249.1	0	1396	0	1	1	0	0	#DIV/0!	0	0	0	XM_006141249.1	0	1396	#DIV/0!	0	0	0	0	#DIV/0!	0	0	0	XM_006141249.1	0	1396	#DIV/0!	0	0
XM_006141250.1	0	0	0	1	0	0	0	1	#NUM!	0	#DIV/0!	0	0	0	#DIV/0!	0	0	0	XM_006141250.1	0	2866	#DIV/0!	0	0	0	0	#DIV/0!	0	0	0	XM_006141250.1	0	2866	#DIV/0!	0	0	0	0	#DIV/0!	0	0	0	XM_006141250.1	0	2866	#DIV/0!	0	0
XM_006141251.1	17	17	17	1.89474	21.7	21.7	21.7	2.14211	0.277549	0.277549	0.277549	1.21705	19	19	1.27875	19	19	0	XM_006141251.1	0	1793	1.27875	19	19	36	40.7	1.5563	36	36	0	XM_006141251.1	0	1793	1.5563	36	40.7	25	23.5	1.39794	25	25	0	XM_006141251.1	0	1793	1.39794	25	23.5
XM_006141252.1	21	21	21	1.375	24.2	24.2	24.2	1.43214	0.138303	0.138303	0.138303	1.07911	56	56	1.74819	56	56	0	XM_006141252.1	0	1109	1.74819	56	56	71	80.2	1.85126	71	71	0	XM_006141252.1	0	1109	1.85126	71	80.2	77	72.4	1.88649	77	77	0	XM_006141252.1	0	1109	1.88649	77	72.4
XM_006141253.1	134	134	134	1.48201	109.4	109.4	109.4	1.39353	0.170852	0.170852	0.170852	1.06991	278	278	2.44404	278	278	0	XM_006141253.1	0	9342	2.44404	278	278	284	320.8	2.45332	284	284	0	XM_006141253.1	0	9342	2.45332	284	320.8	412	387.4	2.6149	412	412	0	XM_006141253.1	0	9342	2.6149	412	387.4
XM_006141254.1	1	1	-1	#DIV/0!	1	1	-1	#DIV/0!	#DIV/0!	0	#DIV/0!	0	1	1	0	1	1	0	XM_006141254.1	0	885	0	1	1	0	0	#DIV/0!	0	0	0	XM_006141254.1	0	885	#DIV/0!	0	0	0	0	#DIV/0!	0	0	0	XM_006141254.1	0	885	#DIV/0!	0	0
XM_006141255.1	17	17	-17	-1.35417	12.3	12.3	-12.3	-1.2334	0.131672	0.131672	-0.131672	-1.07832	65	65	1.81291	65	65	0	XM_006141255.1	0	1173	1.81291	65	65	48	54.2	1.68124	48	48	0	XM_006141255.1	0	1173	1.68124	48	54.2	56	52.7	1.74819	56	56	0	XM_006141255.1	0	1173	1.74819	56	52.7
XM_006141256.1	39	39	39	2.95	35.5	35.5	35.5	2.775	0.469822	0.469822	0.469822	1.36112	20	20	1.30103	20	20	0	XM_006141256.1	0	2159	1.30103	20	20	23	26	1.36173	23	23	0	XM_006141256.1	0	2159	1.36173	23	26	59	55.5	1.77085	59	59	0	XM_006141256.1	0	2159	1.77085	59	55.5
XM_006141257.1	6	6	6	1.66667	3.9	3.9	3.9	1.38235	0.221849	0.221849	0.221849	1.23249	11	11	1.04139	5	11	0	XM_006141257.1	0	3509	1.04139	11	11	9	10.2	0.954243	4	9	0	XM_006141257.1	0	3509	0.954243	9	10.2	15	14.1	1.17609	8	15	0	XM_006141257.1	0	3509	1.17609	15	14.1
XM_006141258.1	3	3	3	4	2.8	2.8	2.8	3.8	0.60206	0.60206	0.60206	#DIV/0!	1	1	0	0	1	0	XM_006141258.1	0	2195	0	1	1	1	1.1	0	0	1	0	XM_006141258.1	0	2195	0	1	1.1	4	3.8	0.60206	1	4	0	XM_006141258.1	0	2195	0.60206	4	3.8
XM_006141259.1	4	4	4	5	3.6	3.6	3.6	4.27273	0.69897	0.69897	0.69897	#DIV/0!	3	3	0.477121	0	3	0	XM_006141259.1	0	6711	0.477121	3	3	1	1.1	0	0	1	0	XM_006141259.1	0	6711	0	1	1.1	5	4.7	0.69897	0	5	0	XM_006141259.1	0	6711	0.69897	5	4.7
XM_006141260.1	3	3	-3	-4	3.6	3.6	-3.6	-5	0.60206	0.60206	-0.60206	#DIV/0!	2	2	0.30103	0	2	0	XM_006141260.1	0	2280	0.30103	2	2	4	4.5	0.60206	1	4	0	XM_006141260.1	0	2280	0.60206	4	4.5	1	0.9	0	0	1	0	XM_006141260.1	0	2280	0	1	0.9
XM_006141261.1	5	5	-5	-3.5	4.7	4.7	-4.7	-3.04348	0.544068	0.544068	-0.544068	-2.80735	7	7	0.845098	0	7	0	XM_006141261.1	0	6298	0.845098	7	7	2	2.3	0.30103	0	2	0	XM_006141261.1	0	6298	0.30103	2	2.3	4	3.8	0.60206	0	4	0	XM_006141261.1	0	6298	0.60206	4	3.8
XM_006141262.1	14	14	14	8	12.7	12.7	12.7	6.52174	0.90309	0.90309	0.90309	4	8	8	0.90309	1	8	0	XM_006141262.1	0	7544	0.90309	8	8	2	2.3	0.30103	1	2	0	XM_006141262.1	0	7544	0.30103	2	2.3	16	15	1.20412	4	16	0	XM_006141262.1	0	7544	1.20412	16	15
XM_006141263.1	0	0	0	1	0	0	0	1	#NUM!	0	#DIV/0!	0	0	0	#DIV/0!	0	0	0	XM_006141263.1	0	2034	#DIV/0!	0	0	0	0	#DIV/0!	0	0	0	XM_006141263.1	0	2034	#DIV/0!	0	0	0	0	#DIV/0!	0	0	0	XM_006141263.1	0	2034	#DIV/0!	0	0
XM_006141264.1	23	23	23	1.29114	9.7	9.7	-9.7	-1.10862	0.110973	0.110973	0.110973	1.05848	99	99	1.99564	99	99	0	XM_006141264.1	0	1388	1.99564	99	99	79	89.3	1.89763	79	79	0	XM_006141264.1	0	1388	1.89763	79	89.3	102	95.9	2.0086	102	102	0	XM_006141264.1	0	1388	2.0086	102	95.9
XM_006141265.1	14	14	14	1.48276	11.4	11.4	11.4	1.3931	0.17107	0.17107	0.17107	1.11698	29	29	1.4624	29	29	0	XM_006141265.1	0	1786	1.4624	29	29	32	36.2	1.50515	32	32	0	XM_006141265.1	0	1786	1.50515	32	36.2	43	40.4	1.63347	43	43	0	XM_006141265.1	0	1786	1.63347	43	40.4
XM_006141266.1	75	75	75	1.54745	62.3	62.3	62.3	1.45474	0.189615	0.189615	0.189615	1.08874	137	137	2.13672	20	137	0	XM_006141266.1	0	2855	2.13672	137	137	170	192.1	2.23045	30	170	0	XM_006141266.1	0	2855	2.23045	170	192.1	212	199.3	2.32634	44	212	0	XM_006141266.1	0	2855	2.32634	212	199.3
XM_006141267.1	7	7	-7	-1.7	9.8	9.8	-9.8	-2.04255	0.230449	0.230449	-0.230449	-1.23045	14	14	1.14613	0	14	0	XM_006141267.1	0	4698	1.14613	14	14	17	19.2	1.23045	0	17	0	XM_006141267.1	0	4698	1.23045	17	19.2	10	9.4	1	0	10	0	XM_006141267.1	0	4698	1	10	9.4
XM_006141268.1	95	95	95	3.4359	87	87	87	3.23077	0.53604	0.53604	0.53604	1.33691	39	39	1.59106	2	39	0	XM_006141268.1	0	4698	1.59106	39	39	69	78	1.83885	2	69	0	XM_006141268.1	0	4698	1.83885	69	78	134	126	2.1271	10	134	0	XM_006141268.1	0	4698	2.1271	134	126
XM_006141269.1	4	4	-4	-3	3.7	3.7	-3.7	-2.6087	0.477121	0.477121	-0.477121	-2.58496	6	6	0.778151	6	6	0	XM_006141269.1	0	1098	0.778151	6	6	2	2.3	0.30103	2	2	0	XM_006141269.1	0	1098	0.30103	2	2.3	3	2.8	0.477121	3	3	0	XM_006141269.1	0	1098	0.477121	3	2.8
XM_006141270.1	47	47	47	1.29747	39.7	39.7	39.7	1.25127	0.113097	0.113097	0.113097	1.05144	158	158	2.19866	158	158	0	XM_006141270.1	0	3332	2.19866	158	158	175	197.7	2.24304	175	175	0	XM_006141270.1	0	3332	2.24304	175	197.7	205	192.7	2.31175	205	205	0	XM_006141270.1	0	3332	2.31175	205	192.7
XM_006141271.1	13	13	13	1.30952	6.7	6.7	6.7	1.14889	0.117113	0.117113	0.117113	1.07215	45	45	1.65321	2	45	0	XM_006141271.1	0	4462	1.65321	45	45	42	47.4	1.62325	2	42	0	XM_006141271.1	0	4462	1.62325	42	47.4	55	51.7	1.74036	3	55	0	XM_006141271.1	0	4462	1.74036	55	51.7
XM_006141272.1	19	19	-19	-2.46154	24	24	-24	-2.96721	0.391207	0.391207	-0.391207	-1.35119	15	15	1.17609	0	15	0	XM_006141272.1	0	4459	1.17609	15	15	32	36.2	1.50515	1	32	0	XM_006141272.1	0	4459	1.50515	32	36.2	13	12.2	1.11394	0	13	0	XM_006141272.1	0	4459	1.11394	13	12.2
XM_006141273.1	33	33	33	1.26829	7.7	7.7	7.7	1.0554	0.103219	0.103219	0.103219	1.04939	141	141	2.14922	141	141	0	XM_006141273.1	0	3385	2.14922	141	141	123	139	2.08991	123	123	0	XM_006141273.1	0	3385	2.08991	123	139	156	146.7	2.19312	156	156	0	XM_006141273.1	0	3385	2.19312	156	146.7
XM_006141274.1	27	27	27	1.675	20.8	20.8	-20.8	-1.46018	0.224015	0.224015	0.224015	1.13983	66	66	1.81954	19	66	0	XM_006141274.1	0	1643	1.81954	66	66	40	45.2	1.60206	15	40	0	XM_006141274.1	0	1643	1.60206	40	45.2	67	63	1.82607	16	67	0	XM_006141274.1	0	1643	1.82607	67	63
XM_006141275.1	191	191	-191	-1.34664	189.2	189.2	-189.2	-1.34226	0.129252	0.129252	-0.129252	-1.04715	742	742	2.8704	742	742	0	XM_006141275.1	0	2824	2.8704	742	742	551	622.5	2.74115	551	551	0	XM_006141275.1	0	2824	2.74115	551	622.5	588	552.8	2.76938	588	588	0	XM_006141275.1	0	2824	2.76938	588	552.8
XM_006141276.1	28	28	28	1.65116	23.8	23.8	23.8	1.55349	0.21779	0.21779	0.21779	1.13333	43	43	1.63347	43	43	0	XM_006141276.1	0	2454	1.63347	43	43	52	58.7	1.716	52	52	0	XM_006141276.1	0	2454	1.716	52	58.7	71	66.8	1.85126	71	71	0	XM_006141276.1	0	2454	1.85126	71	66.8
XM_006141277.1	5	5	5	1.15625	10.8	10.8	-10.8	-1.34839	0.0630517	0.0630517	0.0630517	1.04189	32	32	1.50515	32	32	0	XM_006141277.1	0	3515	1.50515	32	32	37	41.8	1.5682	37	37	0	XM_006141277.1	0	3515	1.5682	37	41.8	33	31	1.51851	33	33	0	XM_006141277.1	0	3515	1.51851	33	31
XM_006141278.1	17	17	-17	-6.66667	19.8	19.8	-19.8	-8.07143	0.823909	0.823909	-0.823909	-2.72683	11	11	1.04139	11	11	0	XM_006141278.1	0	2042	1.04139	11	11	20	22.6	1.30103	20	20	0	XM_006141278.1	0	2042	1.30103	20	22.6	3	2.8	0.477121	3	3	0	XM_006141278.1	0	2042	0.477121	3	2.8
XM_006141279.1	52	52	52	1.42975	41.7	41.7	41.7	1.34463	0.155261	0.155261	0.155261	1.07454	121	121	2.08279	121	121	0	XM_006141279.1	0	4945	2.08279	121	121	125	141.2	2.09691	125	125	0	XM_006141279.1	0	4945	2.09691	125	141.2	173	162.7	2.23805	173	173	0	XM_006141279.1	0	4945	2.23805	173	162.7
XM_006141280.1	0	0	0	1	0	0	0	1	#NUM!	0	#DIV/0!	0	0	0	#DIV/0!	0	0	0	XM_006141280.1	0	1127	#DIV/0!	0	0	0	0	#DIV/0!	0	0	0	XM_006141280.1	0	1127	#DIV/0!	0	0	0	0	#DIV/0!	0	0	0	XM_006141280.1	0	1127	#DIV/0!	0	0
XM_006141281.1	125	125	125	1.48077	81	81	81	1.28826	0.170487	0.170487	0.170487	1.0706	281	281	2.44871	0	281	0	XM_006141281.1	0	6932	2.44871	281	281	260	293.7	2.41497	0	260	0	XM_006141281.1	0	6932	2.41497	260	293.7	385	362	2.58546	0	385	0	XM_006141281.1	0	6932	2.58546	385	362
XM_006141282.1	163	163	163	1.58214	106.5	106.5	106.5	1.34355	0.199246	0.199246	0.199246	1.08142	310	310	2.49136	0	310	0	XM_006141282.1	0	6857	2.49136	310	310	280	316.3	2.44716	0	280	0	XM_006141282.1	0	6857	2.44716	280	316.3	443	416.5	2.6464	0	443	0	XM_006141282.1	0	6857	2.6464	443	416.5
XM_006141283.1	91	91	91	1.47644	74.1	74.1	74.1	1.38796	0.169216	0.169216	0.169216	1.07418	191	191	2.28103	191	191	0	XM_006141283.1	0	2582	2.28103	191	191	196	221.4	2.29226	196	196	0	XM_006141283.1	0	2582	2.29226	196	221.4	282	265.1	2.45025	282	282	0	XM_006141283.1	0	2582	2.45025	282	265.1
XM_006141284.1	535	535	535	2.00564	471.2	471.2	471.2	1.88571	0.302253	0.302253	0.302253	1.11088	532	532	2.72591	532	532	0	XM_006141284.1	0	2449	2.72591	532	532	859	970.5	2.93399	859	859	0	XM_006141284.1	0	2449	2.93399	859	970.5	1067	1003.2	3.02816	1067	1067	0	XM_006141284.1	0	2449	3.02816	1067	1003.2
XM_006141285.1	72	72	72	1.37696	56.3	56.3	56.3	1.29476	0.138922	0.138922	0.138922	1.0609	191	191	2.28103	191	191	0	XM_006141285.1	0	3705	2.28103	191	191	204	230.5	2.30963	204	204	0	XM_006141285.1	0	3705	2.30963	204	230.5	263	247.3	2.41996	263	263	0	XM_006141285.1	0	3705	2.41996	263	247.3
XM_006141286.1	65	65	65	1.60185	49	49	-49	-1.40164	0.204622	0.204622	0.204622	1.10063	171	171	2.233	171	171	0	XM_006141286.1	0	6368	2.233	171	171	108	122	2.03342	108	108	0	XM_006141286.1	0	6368	2.03342	108	122	173	162.7	2.23805	173	173	0	XM_006141286.1	0	6368	2.23805	173	162.7
XM_006141287.1	1	1	-1	#DIV/0!	1	1	-1	#DIV/0!	#DIV/0!	0	#DIV/0!	0	1	1	0	1	1	0	XM_006141287.1	0	1665	0	1	1	0	0	#DIV/0!	0	0	0	XM_006141287.1	0	1665	#DIV/0!	0	0	0	0	#DIV/0!	0	0	0	XM_006141287.1	0	1665	#DIV/0!	0	0
XM_006141288.1	2	2	2	#DIV/0!	1.9	1.9	1.9	#DIV/0!	#DIV/0!	0	#DIV/0!	0	0	0	#DIV/0!	0	0	0	XM_006141288.1	0	1206	#DIV/0!	0	0	0	0	#DIV/0!	0	0	0	XM_006141288.1	0	1206	#DIV/0!	0	0	2	1.9	0.30103	2	2	0	XM_006141288.1	0	1206	0.30103	2	1.9
XM_006141289.1	6	6	6	1.08108	8.4	8.4	-8.4	-1.1117	0.0338583	0.0338583	0.0338583	1.01811	76	76	1.88081	76	76	0	XM_006141289.1	0	2611	1.88081	76	76	74	83.6	1.86923	74	74	0	XM_006141289.1	0	2611	1.86923	74	83.6	80	75.2	1.90309	80	80	0	XM_006141289.1	0	2611	1.90309	80	75.2
XM_006141290.1	18	18	-18	-1.54545	20	20	-20	-1.64516	0.189056	0.189056	-0.189056	-1.1245	51	51	1.70757	51	51	0	XM_006141290.1	0	2652	1.70757	51	51	40	45.2	1.60206	40	40	0	XM_006141290.1	0	2652	1.60206	40	45.2	33	31	1.51851	33	33	0	XM_006141290.1	0	2652	1.51851	33	31
XM_006141291.1	201	201	201	2.70339	181.9	181.9	181.9	2.54153	0.431909	0.431909	0.431909	1.20846	118	118	2.07188	118	118	0	XM_006141291.1	0	5736	2.07188	118	118	203	229.3	2.3075	203	203	0	XM_006141291.1	0	5736	2.3075	203	229.3	319	299.9	2.50379	319	319	0	XM_006141291.1	0	5736	2.50379	319	299.9
XM_006141292.1	8	8	-8	-3	7.5	7.5	-7.5	-2.66667	0.477121	0.477121	-0.477121	-1.79248	12	12	1.07918	0	12	0	XM_006141292.1	0	1322	1.07918	12	12	4	4.5	0.60206	0	4	0	XM_006141292.1	0	1322	0.60206	4	4.5	6	5.6	0.778151	0	6	0	XM_006141292.1	0	1322	0.778151	6	5.6
XM_006141293.1	2	2	2	1.07692	6.2	6.2	-6.2	-1.24409	0.0321847	0.0321847	0.0321847	1.02275	26	26	1.41497	1	26	0	XM_006141293.1	0	1372	1.41497	26	26	28	31.6	1.44716	2	28	0	XM_006141293.1	0	1372	1.44716	28	31.6	27	25.4	1.43136	1	27	0	XM_006141293.1	0	1372	1.43136	27	25.4
XM_006141294.1	4	4	4	#DIV/0!	3.8	3.8	3.8	#DIV/0!	#DIV/0!	0.60206	#DIV/0!	0	0	0	#DIV/0!	0	0	0	XM_006141294.1	0	3014	#DIV/0!	0	0	1	1.1	0	0	1	0	XM_006141294.1	0	3014	0	1	1.1	4	3.8	0.60206	2	4	0	XM_006141294.1	0	3014	0.60206	4	3.8
XM_006141295.1	0	0	0	1	0	0	0	1	#NUM!	0	#DIV/0!	0	0	0	#DIV/0!	0	0	0	XM_006141295.1	0	2996	#DIV/0!	0	0	0	0	#DIV/0!	0	0	0	XM_006141295.1	0	2996	#DIV/0!	0	0	0	0	#DIV/0!	0	0	0	XM_006141295.1	0	2996	#DIV/0!	0	0
XM_006141296.1	4	4	-4	#DIV/0!	4	4	-4	#DIV/0!	#DIV/0!	0.60206	#DIV/0!	0	4	4	0.60206	1	4	0	XM_006141296.1	0	3116	0.60206	4	4	0	0	#DIV/0!	0	0	0	XM_006141296.1	0	3116	#DIV/0!	0	0	1	0.9	0	0	1	0	XM_006141296.1	0	3116	0	1	0.9
XM_006141297.1	1	1	1	#DIV/0!	1.1	1.1	1.1	#DIV/0!	#DIV/0!	0	#DIV/0!	0	0	0	#DIV/0!	0	0	0	XM_006141297.1	0	2995	#DIV/0!	0	0	1	1.1	0	0	1	0	XM_006141297.1	0	2995	0	1	1.1	1	0.9	0	0	1	0	XM_006141297.1	0	2995	0	1	0.9
XM_006141298.1	0	0	0	1	0	0	0	1	#NUM!	0	#DIV/0!	0	0	0	#DIV/0!	0	0	0	XM_006141298.1	0	2992	#DIV/0!	0	0	0	0	#DIV/0!	0	0	0	XM_006141298.1	0	2992	#DIV/0!	0	0	0	0	#DIV/0!	0	0	0	XM_006141298.1	0	2992	#DIV/0!	0	0
XM_006141299.1	1	1	-1	#DIV/0!	1.1	1.1	-1.1	#DIV/0!	#DIV/0!	0	#DIV/0!	0	1	1	0	0	1	0	XM_006141299.1	0	2911	0	1	1	1	1.1	0	0	1	0	XM_006141299.1	0	2911	0	1	1.1	0	0	#DIV/0!	0	0	0	XM_006141299.1	0	2911	#DIV/0!	0	0
XM_006141300.1	2	2	2	#DIV/0!	2.3	2.3	2.3	#DIV/0!	#DIV/0!	0.30103	#DIV/0!	0	0	0	#DIV/0!	0	0	0	XM_006141300.1	0	2908	#DIV/0!	0	0	2	2.3	0.30103	0	2	0	XM_006141300.1	0	2908	0.30103	2	2.3	1	0.9	0	0	1	0	XM_006141300.1	0	2908	0	1	0.9
XM_006141301.1	2	2	-2	#DIV/0!	2	2	-2	#DIV/0!	#DIV/0!	0.30103	#DIV/0!	0	2	2	0.30103	0	2	0	XM_006141301.1	0	3056	0.30103	2	2	0	0	#DIV/0!	0	0	0	XM_006141301.1	0	3056	#DIV/0!	0	0	1	0.9	0	0	1	0	XM_006141301.1	0	3056	0	1	0.9
XM_006141302.1	2	2	2	#DIV/0!	1.9	1.9	1.9	#DIV/0!	#DIV/0!	0.30103	#DIV/0!	0	0	0	#DIV/0!	0	0	0	XM_006141302.1	0	3032	#DIV/0!	0	0	1	1.1	0	0	1	0	XM_006141302.1	0	3032	0	1	1.1	2	1.9	0.30103	0	2	0	XM_006141302.1	0	3032	0.30103	2	1.9
XM_006141303.1	1	1	1	1.5	0.8	0.8	0.8	1.4	0.176091	0.176091	0.176091	1.58496	2	2	0.30103	0	2	0	XM_006141303.1	0	2948	0.30103	2	2	2	2.3	0.30103	0	2	0	XM_006141303.1	0	2948	0.30103	2	2.3	3	2.8	0.477121	0	3	0	XM_006141303.1	0	2948	0.477121	3	2.8
XM_006141304.1	19	19	-19	-2.72727	17.6	17.6	-17.6	-2.41935	0.435729	0.435729	-0.435729	-1.41841	30	30	1.47712	30	30	0	XM_006141304.1	0	1904	1.47712	30	30	11	12.4	1.04139	11	11	0	XM_006141304.1	0	1904	1.04139	11	12.4	29	27.3	1.4624	29	29	0	XM_006141304.1	0	1904	1.4624	29	27.3
XM_006141305.1	12	12	12	7	10.9	10.9	10.9	5.73913	0.845098	0.845098	0.845098	3.80735	4	4	0.60206	4	4	0	XM_006141305.1	0	369	0.60206	4	4	2	2.3	0.30103	2	2	0	XM_006141305.1	0	369	0.30103	2	2.3	14	13.2	1.14613	14	14	0	XM_006141305.1	0	369	1.14613	14	13.2
XM_006141306.1	33	33	33	4.3	38.6	38.6	38.6	4.86	0.633468	0.633468	0.633468	1.63347	10	10	1	0	10	0	XM_006141306.1	0	3453	1	10	10	43	48.6	1.63347	1	43	0	XM_006141306.1	0	3453	1.63347	43	48.6	39	36.7	1.59106	1	39	0	XM_006141306.1	0	3453	1.59106	39	36.7
XM_006141307.1	12	12	12	2	10.6	10.6	10.6	1.88333	0.30103	0.30103	0.30103	1.27894	12	12	1.07918	0	12	0	XM_006141307.1	0	3420	1.07918	12	12	19	21.5	1.27875	0	19	0	XM_006141307.1	0	3420	1.27875	19	21.5	24	22.6	1.38021	0	24	0	XM_006141307.1	0	3420	1.38021	24	22.6
XM_006141308.1	15	15	15	2.66667	13.6	13.6	13.6	2.51111	0.425969	0.425969	0.425969	1.44639	9	9	0.954243	0	9	0	XM_006141308.1	0	3279	0.954243	9	9	14	15.8	1.14613	0	14	0	XM_006141308.1	0	3279	1.14613	14	15.8	24	22.6	1.38021	0	24	0	XM_006141308.1	0	3279	1.38021	24	22.6
XM_006141309.1	15	15	15	2.5	13.7	13.7	13.7	2.37	0.39794	0.39794	0.39794	1.39794	10	10	1	0	10	0	XM_006141309.1	0	3246	1	10	10	21	23.7	1.32222	0	21	0	XM_006141309.1	0	3246	1.32222	21	23.7	25	23.5	1.39794	0	25	0	XM_006141309.1	0	3246	1.39794	25	23.5
XM_006141310.1	10	10	-10	-1.38462	6.6	6.6	-6.6	-1.22449	0.141329	0.141329	-0.141329	-1.09988	36	36	1.5563	36	36	0	XM_006141310.1	0	375	1.5563	36	36	26	29.4	1.41497	26	26	0	XM_006141310.1	0	375	1.41497	26	29.4	36	33.8	1.5563	36	36	0	XM_006141310.1	0	375	1.5563	36	33.8
XM_006141311.1	133	133	133	1.43042	66.5	66.5	66.5	1.19049	0.155464	0.155464	0.155464	1.06244	396	396	2.5977	396	396	0	XM_006141311.1	0	1244	2.5977	396	396	309	349.1	2.48996	309	309	0	XM_006141311.1	0	1244	2.48996	309	349.1	442	415.6	2.64542	442	442	0	XM_006141311.1	0	1244	2.64542	442	415.6
XM_006141312.1	0	0	0	1	0	0	0	1	#NUM!	0	#DIV/0!	0	0	0	#DIV/0!	0	0	0	XM_006141312.1	0	1311	#DIV/0!	0	0	0	0	#DIV/0!	0	0	0	XM_006141312.1	0	1311	#DIV/0!	0	0	0	0	#DIV/0!	0	0	0	XM_006141312.1	0	1311	#DIV/0!	0	0
[truncated: 35,688 more rows]
